# Supplementary material for: The genetic architecture of the human thalamus and its overlap with ten common brain disorders
Source: Nat Commun. 2021 May 18;12:2909. doi: 10.1038/s41467-021-23175-z (PMC8131358; doi:10.1038/s41467-021-23175-z)
Supplement: Supplementary file 4 — Supplementary Data 1 [file 41467_2021_23175_MOESM4_ESM.xlsx]

## Sheet: Suppl. Data 1_GWAS
Volume	Genomic Locus	rsID	Unique locus	Chromosome	Position	Start	End	A1	A2	MAF	P-value	Beta	SE	Z-score	IndSigSNPs	Lead SNPs	Nearest Gene	Distance	Function	CADD	RDB	minChrState	pos-Mapping	eqtl-Mapping	ci-Mapping	Nr. of mapped genes	Mapped genes
Whole Thalamus	1	rs34316881	1	4	103387094	103001649	103387160	T	C	0.08341	5.18734e-15	67.5466	8.63057	7.82644	rs34316881;rs13135092	rs34316881	AF213884.1	3784	intergenic	8.35	7	5	0	1	0	5	BANK1, SLC39A8, NFKB1, SLC9B1, BDH2
	2	rs61192764	2	6	108995187	108933657	109000500	G	A	0.1195	4.69509e-10	-43.5353	6.98684	-6.23104	rs61192764	rs61192764	FOXO3	0	intronic	0.562	3a	5	1	0	1	5	FOXO3, ARMC2, SESN1, CEP57L1, MICAL1
	3	rs853974	3	6	127068983	126792095	127068983	T	C	0.2583	4.25072e-09	30.5388	5.19731	5.87589	rs853974	rs853974	RPS4XP9	63990	intergenic	3.785	6	7	0	0	0	0
	4	rs76928645	4	7	54941328	54916280	55073106	T	C	0.1032	7.39025e-19	67.4038	7.59495	8.87482	rs76928645;rs11765408	rs76928645	SNORA73	7610	intergenic	11.09	6	5	0	1	0	2	SEC61G, EGFR
	5	rs6584542	5	10	104995495	104965551	105175131	A	G	0.3058	1.001e-09	30.5708	5.00238	6.11125	rs6584542	rs6584542	RPEL1	10148	intergenic	2.906	6	5	0	1	0	20	TMEM180, ACTR1A, SUFU, ARL3, SFXN2, WBP1L, CYP17A1, C10orf32, C10orf32-ASMT, AS3MT, NT5C2, RPEL1, INA, PCGF6, TAF5, USMG5, PDCD11, CALHM2, CALHM1, NEURL1
	6	rs11175916	6	12	66170639	66157864	66170639	A	G	0.02732	2.14751e-09	82.8209	13.831	5.98806	rs11175916	rs11175916	RPSAP52	0	ncRNA_intronic	0.117	5	4	0	0	0	0
	7	rs56026232	7	17	43939399	43463493	44863133	C	A	0.2109	1.66552e-10	-36.0549	5.64092	-6.39167	rs56026232	rs56026232	MAPT-AS1	0	ncRNA_intronic	1.681	7	5	0	1	1	25	CCDC43, HIGD1B, EFTUD2, CCDC103, FAM187A, NMT1, HEXIM2, FMNL1, SPATA32, ARHGAP27, PLEKHM1, CRHR1, SPPL2C, MAPT, STH, KANSL1, ARL17B, LRRC37A, LRRC37A2, ARL17A, NSF, WNT3, WNT9B, MYL4, EFCAB13
Anterior group	1	rs335120	8	2	89072731	88784492	89103554	A	G	0.2746	1.55501e-10	-0.0596953	0.00932419	-6.4022	rs335120;rs1913671;rs77837497	rs335120	ANKRD36BP2	0	ncRNA_intronic	1.827	NA	5	0	0	0	6	CD8A, KRCC1, FABP1, THNSL2, EIF2AK3, RPIA
	2	rs72977127	9	2	236681671	236631009	236731624	C	T	0.2776	3.44796e-10	-0.0572998	0.00912521	-6.27929	rs72977127	rs72977127	AGAP1	0	intronic	5.052	5	4	1	0	0	4	AGAP1, AC064874.1, ACKR3, COPS8
	3	rs13107325	1	4	103188709	102926923	103387160	T	C	0.0759	8.6748e-13	-0.113983	0.0159347	-7.15313	rs13107325;rs6846971;rs531685993	rs13107325	SLC39A8	0	exonic	23.1	5	4	1	0	0	5	BANK1, SLC39A8, NFKB1, SLC9B1, BDH2
Lateral group	1	rs11710277	10	3	50199747	48564209	50552866	G	A	0.0776	1.80221e-14	-0.116543	0.0151989	-7.66786	rs73082362;rs73079046;rs11710277	rs73082362;rs11710277	SEMA3F	0	intronic	5.917	5	2	1	1	0	84	PTPN23, CAMP, ZNF589, NME6, PLXNB1, CCDC51, TMA7, ATRIP, TREX1, SHISA5, PFKFB4, UCN2, COL7A1, UQCRC1, SLC26A6, CELSR3, NCKIPSD, IP6K2, PRKAR2A, SLC25A20, ARIH2OS, ARIH2, P4HTM, WDR6, DALRD3, NDUFAF3, IMPDH2, QRICH1, QARS, USP19, LAMB2, CCDC71, KLHDC8B, C3orf84, CCDC36, RP11-3B7.1, C3orf62, USP4, GPX1, RHOA, TCTA, AMT, NICN1, DAG1, BSN, MST1, RNF123, AMIGO3, GMPPB, IP6K1, CDHR4, FAM212A, UBA7, TRA…
	2	rs73075478	11	3	55545914	55462964	55560144	C	T	0.2362	2.06004e-10	0.061261	0.00963372	6.35902	rs73075478;rs1499890	rs73075478	ERC2	0	intronic	6.962	5	2	1	0	0	2	WNT5A, ERC2
	3	rs57977776	12	3	88640845	88497998	88704003	T	C	0.1003	8.91263e-11	-0.0874946	0.0134884	-6.48666	rs57977776	rs57977776	NDUFA5P5	9365	intergenic	10.32	7	5	0	0	0	0
	4	rs73145312	13	3	89578575	89279394	90497467	T	C	0.2818	7.03497e-09	0.0532272	0.00919016	5.79176	rs73145312	rs73145312	EPHA3	47290	intergenic	3.912	7	5	0	1	0	1	EPHA3
	5	rs187620717	14	3	190642428	190592836	190673127	G	A	0.3803	3.11718e-10	0.0533112	0.00846883	6.29499	rs187620717	rs187620717	GMNC	32209	intergenic	1.323	7	14	0	0	0	1	GMNC
	6	rs13107325	1	4	103188709	102926923	103198082	T	C	0.0759	1.17915e-12	-0.113293	0.0159325	-7.11081	rs13107325	rs13107325	SLC39A8	0	exonic	23.1	5	4	1	0	0	2	BANK1, SLC39A8
	7	rs6869935	15	5	90003131	89731013	90021691	G	A	0.164	3.72601e-14	0.083463	0.0110198	7.57391	rs7721640;rs6869935;rs7732169	rs7721640;rs6869935	GPR98	0	intronic	7.518	7	4	1	0	0	6	CETN3, MBLAC2, POLR3G, LYSMD3, GPR98, ARRDC3
	8	rs11602997	16	11	20022527	20022527	20046407	A	C	0.07609	1.52394e-11	-0.106126	0.0157264	-6.74827	rs11602997	rs11602997	NAV2	0	intronic	2.684	3a	2	1	0	0	2	NAV2, PRMT3
	9	rs2774406	17	11	31231534	31040126	31431418	C	T	0.3858	6.91981e-17	0.0703754	0.00842484	8.35332	rs2774406	rs2774406	DCDC1	0	intronic	6.438	2b	2	1	1	0	3	DCDC1, DNAJC24, WT1
	10	rs12789841	18	11	92568908	92568633	92623608	G	A	0.3874	6.05509e-09	0.048974	0.00841922	5.81693	rs12789841	rs12789841	FAT3	0	intronic	2.804	7	4	1	0	0	1	WT1
	11	rs8054533	19	16	54607909	54590342	54611687	T	C	0.3951	1.2498e-09	0.0511127	0.00841268	6.07567	rs8054533	rs8054533	AC079412.1	24600	intergenic	0.038	6	5	0	0	0	1	FAT3
Ventral group	1	rs16826012	20	1	39719519	39560250	40088043	C	T	0.1649	1.09766e-09	0.0677215	0.0111083	6.09648	rs16826012	rs16826012	MACF1:RP11-420K8.1	00:00:00	ncRNA_intronic	5.356	5	4	1	1	0	16	MEAF6, SNIP1, DNALI1, MTF1, INPP5B, RRAGC, AKIRIN1, NDUFS5, MACF1, KIAA0754, BMP8A, PABPC4, HEYL, HPCAL4, BMP8B, MYCL
	2	rs2025087	21	1	67520140	67520059	67522306	T	G	0.2666	1.74939e-10	0.059543	0.00932677	6.3841	rs2025087	rs2025087	SLC35D1	357	upstream	6.628	3a	1	1	0	0	1	SLC35D1
	3	rs57977776	12	3	88640845	88497998	88704003	T	C	0.1003	1.79452e-09	0.0811753	0.0134904	6.01726	rs57977776	rs57977776	NDUFA5P5	9365	intergenic	10.32	7	5	0	0	0	0
	4	rs73146960	13	3	89550445	89279394	90497467	C	T	0.2817	6.49824e-11	-0.060184	0.00921064	-6.53418	rs73146960	rs73146960	EPHA3	19160	intergenic	1.705	6	14	0	1	0	1	EPHA3
	5	rs200690866	14	3	190670370	190592836	190673127	C	T	0.3803	1.11136e-13	-0.0632765	0.00851578	-7.4305	rs200690866	rs200690866	GMNC	60151	intergenic	1.468	6	9	0	0	0	1	GMNC
Intralaminar group	1	rs58333527	22	1	7799764	7739766	7801288	G	A	0.2119	4.37293e-14	-0.0768934	0.0101803	-7.55316	rs58333527;rs12028339;rs2239847	rs58333527	CAMTA1	0	intronic	4.766	5	4	1	1	1	6	THAP3, DNAJC11, CAMTA1, VAMP3, PER3, SLC45A1
	2	rs4649098	23	1	23906266	23887880	23907191	C	T	0.4409	3.49504e-12	-0.057829	0.00830976	-6.95917	rs4649098	rs4649098	MDS2	1718	intergenic	2.452	7	5	1	1	0	2	ID3, MDS2
	3	rs10753232	24	1	180950126	180940588	181011509	T	C	0.4055	5.2253e-12	-0.0573256	0.00830548	-6.90214	rs10753232	rs10753232	STX6	0	intronic	1.239	5	4	1	1	0	5	ACBD6, KIAA1614, AL162431.1, STX6, MR1
	4	rs2932974	25	4	23821265	23788801	23848631	G	A	0.2416	8.134e-10	-0.0586849	0.00955115	-6.14428	rs2932974;rs10938964	rs2932974	PPARGC1A	0	intronic	8.327	7	4	1	0	0	1	PPARGC1A
	5	rs6536374	26	4	159831397	159651875	159874392	T	C	0.3811	2.06425e-10	-0.0535481	0.00842127	-6.35867	rs6536374	rs6536374	C4orf45	0	intronic	6.645	6	5	1	1	0	4	PPID, FNIP2, C4orf45, RAPGEF2
	6	rs1978468	27	5	64976763	64779214	65012526	A	G	0.2692	3.69678e-10	0.058205	0.00928536	6.26847	rs1978468	rs1978468	SGTB	0	intronic	0.794	NA	4	1	1	0	10	SREK1IP1, CWC27, ADAMTS6, CENPK, PPWD1, TRIM23, TRAPPC13, CTC-534A2.2, SGTB, NLN
	7	rs778603	28	5	139998807	139729152	140186438	A	G	0.4829	1.2903e-09	-0.0499742	0.00823227	-6.07052	rs778603	rs778603	RP11-515C16.1	9821	intergenic	1.89	NA	5	0	1	1	39	PFDN1, HBEGF, SLC4A9, ANKHD1, ANKHD1-EIF4EBP3, SRA1, EIF4EBP3, APBB3, SLC35A4, CD14, NDUFA2, TMCO6, IK, WDR55, DND1, HARS, HARS2, ZMAT2, PCDHA1, PCDHA2, PCDHA3, PCDHA4, PCDHA6, PCDHA7, PCDHA8, PCDHA9, PCDHA10, PCDHA11, PCDHA12, PCDHA13, PCDHB5, PCDHB8, PCDHB10, TAF7, PCDHGB2, PCDHGA11, PCDHGA12, PCDHGC4, PCDHGC5
	8	rs3789281	29	9	118953457	118918479	118978682	T	G	0.3837	1.04949e-10	0.0547672	0.00847531	6.46197	rs3789281	rs3789281	PAPPA	0	intronic	4.835	4	4	1	0	0	1	PAPPA
	9	rs4540912	30	12	32467193	32464772	32552769	A	G	0.2899	3.6939e-10	0.0560289	0.0089381	6.26855	rs4540912	rs4540912	BICD1	0	intronic	4.236	6	5	1	0	0	7	FAM60A, METTL20, KIAA1551, BICD1, FGD4, DNM1L, YARS2
	10	rs386525	31	14	88391374	88391374	88475921	G	T	0.4813	1.32283e-09	-0.0496007	0.00817614	-6.06652	rs386525	rs386525	GALC	0	intronic	0.314	7	5	1	1	0	6	GALC, GPR65, SPATA7, PTPN21, ZC3H14, TTC8
	11	rs12924872	32	16	69552215	69549749	69750849	T	C	0.4615	1.38205e-10	-0.0531836	0.00828383	-6.42017	rs12924872	rs12924872	NFAT5	46781	intergenic	0.867	7	5	0	1	0	7	NFAT5, NQO1, NOB1, WWP2, CLEC18A, EXOSC6, COG4
	12	rs6062262	33	20	61155088	61149497	61158050	A	G	0.3125	1.15933e-11	-0.0598765	0.00882112	-6.78786	rs6062262	rs6062262	C20orf166	0	intronic	4.423	NA	2	1	0	0	1	C20orf166
Medial group	1	rs1316356	14	3	190657163	190591418	190678438	C	T	0.3796	8.17362e-15	0.065614	0.00844578	7.76885	rs13079050;rs1316356	rs13079050;rs1316356	GMNC	46944	intergenic	0.902	NA	9	0	0	0	1	GMNC
	2	rs798506	34	7	2788912	2752152	2912928	C	T	0.2923	4.98682e-09	-0.0526261	0.00899695	-5.84933	rs798506	rs798506	AMZ1:GNA12	00:00:00	intronic	6.296	NA	5	1	1	0	6	TMEM184A, CHST12, TTYH3, AMZ1, GNA12, SDK1
	3	rs167684	35	11	110962880	110945939	111083785	G	A	0.3135	1.46898e-12	-0.0623451	0.0088053	-7.08041	rs167684;rs12794347	rs167684;rs12794347	RP11-89C3.4	0	ncRNA_exonic	2.023	6	5	0	0	0	2	RDX, ARHGAP20
	4	rs12146713	36	12	106476805	106476805	106510413	C	T	0.09615	2.39326e-13	-0.102056	0.0139266	-7.32813	rs12146713	rs12146713	NUAK1	0	intronic	19.59	5	3	1	0	0	1	NUAK1
	5	rs2693698	37	14	99719219	99703968	99729963	A	G	0.4577	2.6601e-09	0.049216	0.00826722	5.95315	rs2693698	rs2693698	BCL11B	0	intronic	8.089	NA	2	1	0	0	2	C14orf64, C16orf95
	6	rs4240787	38	16	87236331	87221841	87258088	A	G	0.3819	8.07892e-10	0.0518985	0.00844514	6.14537	rs4240787	rs4240787	C16orf95	0	intergenic	0.591	NA	2	1	0	0	1	C16orf95
Posterior group	1	rs951366	39	1	205685352	205670369	205739266	C	T	0.3927	1.92296e-09	-0.0500651	0.0083358	-6.00603	rs951366	rs951366	NUCKS1	0	UTR3	15.74	6	4	1	1	0	7	NUCKS1, RAB7L1, SLC41A1, PM20D1, SLC26A9, AVPR1B, CTSE
	2	rs28637895	13	3	90272433	89279394	90497467	T	G	0.256	9.6585e-13	-0.067587	0.00946803	-7.13844	rs73145320;rs137965771;rs28637895;rs116073300;rs13078529	rs73145320;rs28637895	PROSP	0	ncRNA_intronic	1.834	7	5	0	0	0	1	EPHA3
	3	rs10066698	40	5	116610207	116544172	116664489	T	C	0.3285	2.31517e-09	0.0518338	0.00867392	5.97582	rs10066698	rs10066698	RPL35AP15	26592	intergenic	8.946	7	15	0	0	0	1	SEMA6A
	4	rs112540634	41	6	34623905	34548206	34831761	T	C	0.1345	7.42025e-11	-0.0770786	0.0118323	-6.51425	rs112540634	rs112540634	C6orf106	0	intronic	0.521	5	1	1	1	1	21	CUTA, SYNGAP1, GGNBP1, UQCC2, GRM4, C6orf1, NUDT3, PACSIN1, SPDEF, C6orf106, SNRPC, UHRF1BP1, TAF11, ANKS1A, TCP11, SCUBE3, FANCE, RPL10A, FKBP5, CLPS, STK38
	5	rs941520	37	14	99709702	99700454	99719219	A	C	0.4951	1.98945e-10	0.0523868	0.00823126	6.36437	rs941520;rs941521	rs941520	BCL11B	0	intronic	0.332	NA	2	1	0	0	1	BCL11B
	6	rs756783	42	19	36079704	36079704	36160834	C	T	0.4396	4.06356e-09	0.0481504	0.00818421	5.88333	rs756783	rs756783	AC002115.5	9104	intergenic	2.524	4	7	0	1	0	20	FXYD3, FAM187B, USF2, SBSN, TMEM147, HAUS5, RBM42, ETV2, COX6B1, UPK1A, ZBTB32, KMT2B, HSPB6, C19orf55, ARHGAP33, NFKBID, HCST, TYROBP, SDHAF1, WDR62
MAF; minor allele frequency.
IndSigSNPs; independent significant SNPS.
CADD; combined annotation-dependent depletion score. CADD predicts how deleterious the SNP effect is on protein structure and function (higher scores indicate more deleterious effect).
RDB; RegulomeDB. RDB scores predict likelihood of regulatory functionality (lower scores indicate higher likelihood).
minChrState; minimum chromatine state. The chromatine state indicates the accessibility of genomic regions using 15 categorical states.
pos-Mapping; positional gene mapping. 1 = yes, 0 = no.
eqtl-Mapping; expression quantitative trait loci gene mapping. 1 = yes, 0 = no.
ci-Mapping; chromatin interaction gene mapping. 1 = yes, 0 = no.
