# Supplementary material for: The genetic architecture of the human thalamus and its overlap with ten common brain disorders
Source: Nat Commun. 2021 May 18;12:2909. doi: 10.1038/s41467-021-23175-z (PMC8131358; doi:10.1038/s41467-021-23175-z)
Supplement: Supplementary file 5 — Supplementary Data 2 [file 41467_2021_23175_MOESM5_ESM.xlsx]

## Sheet: Suppl. Data 2_GWAS λ 
Volume	Genomic inflation factor (λ)
Whole Thalamus	1.143
Anterior group	1.105
Lateral group	1.156
Ventral group	1.168
Intralaminar group	1.146
Medial group	1.127
Posterior group	1.149
