# Supplementary material for: The genetic architecture of the human thalamus and its overlap with ten common brain disorders
Source: Nat Commun. 2021 May 18;12:2909. doi: 10.1038/s41467-021-23175-z (PMC8131358; doi:10.1038/s41467-021-23175-z)
Supplement: Supplementary file 6 — Supplementary Data 3 [file 41467_2021_23175_MOESM6_ESM.xlsx]

## Sheet: Suppl. Data 3_Whole Th_SNPs
rsID	Chromosome	Position	non_effect_allele	effect_allele	MAF	GWAS P-value	Beta	SE	IndSigSNP	Genomic Locus	Nearest gene	Distance	Function	CADD	RDB	minChrState	commonChrState	posMapFilt	eqtlMapFilt	ciMapFilt
rs1813006	4	103001649	G	T	0.0543	5.21487e-05	42.5741	10.5215	rs13135092	1	BANK1	5679	intergenic	1.848	5	9	15	1	1	0
rs6855246	4	103112470	A	G	0.07426	NA	NA	NA	rs13135092	1	SLC39A8	59727	intergenic	0.313	7	9	15	0	1	0
rs35225200	4	103146888	A	C	0.07396	9.04455e-12	62.0161	9.0883	rs13135092	1	SLC39A8	25309	intergenic	2.395	7	9	15	0	1	0
rs35518360	4	103146890	A	T	0.07426	NA	NA	NA	rs13135092	1	SLC39A8	25307	intergenic	0.228	7	9	15	0	1	0
rs13107325	4	103188709	C	T	0.0759	4.68992e-14	67.1272	8.8982	rs13135092	1	SLC39A8	0	exonic	23.1	5	4	15	1	0	0
rs13135092	4	103198082	A	G	0.0828	3.9245e-14	64.5125	8.52532	rs13135092	1	SLC39A8	0	intronic	10.31	6	5	15	1	1	0
rs13105581	4	103228830	C	T	0.07722	2.91563e-11	58.5998	8.80764	rs34316881	1	SLC39A8	0	intronic	9.664	7	4	15	1	0	0
rs34333163	4	103283117	A	G	0.07255	2.18272e-12	63.6868	9.06545	rs34316881	1	SLC39A8	0	intergenic	2.777	7	5	15	1	1	0
rs13114461	4	103284697	C	T	0.08248	3.81776e-12	59.1528	8.51534	rs34316881	1	SLC39A8	0	intergenic	3.885	6	7	15	1	0	0
rs13114738	4	103284865	C	T	0.08249	3.85673e-12	59.1414	8.51546	rs34316881	1	SLC39A8	0	intergenic	0.811	5	7	15	1	0	0
rs13135688	4	103285906	G	C	0.08248	NA	NA	NA	rs34316881	1	SLC39A8	0	intergenic	11.24	7	14	15	1	1	0
rs13143234	4	103287131	G	A	0.08249	3.88814e-12	59.1263	8.51469	rs34316881	1	SLC39A8	0	intergenic	0.264	7	14	15	1	1	0
rs13109272	4	103292422	T	C	0.07626	4.87819e-12	61.3123	8.87057	rs34316881	1	SLC39A8	0	NA	2.081	7	14	15	1	1	0
rs71621626	4	103345983	C	T	0.08086	8.96252e-13	61.434	8.59377	rs34316881	1	SLC39A8:RP11-499E18.1	00:00:00	ncRNA_intronic	1.835	7	5	15	1	0	0
rs13140033	4	103363860	G	A	0.08854	1.68627e-14	63.7473	8.30434	rs34316881	1	RP11-499E18.1	0	ncRNA_intronic	1.607	2b	2	15	0	1	1
rs13116385	4	103373286	G	A	0.08772	2.75077e-14	63.5021	8.34095	rs34316881	1	RP11-499E18.1	2118	intergenic	2.925	7	5	15	0	0	0
rs13129951	4	103374760	G	A	0.08591	2.57559e-13	61.5468	8.41004	rs34316881	1	RP11-499E18.1	3592	intergenic	0.695	6	5	15	0	0	0
rs1585606	4	103376409	G	A	0.08762	4.422e-14	62.9982	8.34236	rs34316881	1	RP11-499E18.1	5241	intergenic	0.073	7	7	15	0	1	0
rs13131500	4	103385300	A	G	0.08642	2.35396e-13	61.559	8.39782	rs34316881	1	AF213884.1	1990	intergenic	4.595	6	5	15	0	0	0
rs531685993	4	103385336	A	G	0.08458	6.3975e-13	60.9988	8.47802	rs34316881	1	AF213884.1	2026	intergenic	6.469	NA	5	15	0	0	0
rs13107511	4	103385407	T	C	0.08554	7.1839e-13	60.511	8.42884	rs34316881	1	AF213884.1	2097	intergenic	7.043	6	5	15	0	1	0
rs71621627	4	103385427	T	C	0.08715	1.49038e-12	59.213	8.36527	rs34316881	1	AF213884.1	2117	intergenic	6.547	6	5	15	0	0	0
rs34316881	4	103387094	C	T	0.08341	5.18734e-15	67.5466	8.63057	rs34316881	1	AF213884.1	3784	intergenic	8.35	7	5	15	0	1	0
rs13116422	4	103387160	T	A	0.07706	NA	NA	NA	rs34316881	1	AF213884.1	3850	intergenic	3.996	6	5	15	0	0	0
rs12192569	6	108933657	C	A	0.096	7.42259e-05	-30.1285	7.60269	rs61192764	2	FOXO3	0	intronic	0.164	5	5	5	1	0	1
rs12192758	6	108933808	G	A	0.09621	8.92385e-05	-29.7085	7.58128	rs61192764	2	FOXO3	0	intronic	0.035	5	5	5	1	0	1
rs72942519	6	108934965	C	A	0.09651	6.42673e-05	-30.2721	7.57345	rs61192764	2	FOXO3	0	intronic	2.412	6	5	15	1	0	1
rs12202234	6	108939083	C	G	0.09616	NA	NA	NA	rs61192764	2	FOXO3	0	intronic	3.557	5	4	5	1	0	1
rs17598747	6	108941393	A	G	0.09672	5.06846e-05	-30.6374	7.55912	rs61192764	2	FOXO3	0	intronic	2.376	4	2	5	1	0	1
rs146403359	6	108949326	G	GA	0.09682	NA	NA	NA	rs61192764	2	FOXO3	0	intronic	6.561	NA	1	7	1	0	1
rs12213895	6	108951968	T	A	0.09687	NA	NA	NA	rs61192764	2	FOXO3	0	intronic	0.005	5	5	5	1	0	1
rs73763154	6	108955861	T	C	0.09685	4.54913e-05	-30.7883	7.54937	rs61192764	2	FOXO3	0	intronic	11.81	5	5	5	1	0	1
rs72942595	6	108957432	G	A	0.09681	4.81449e-05	-30.6872	7.54903	rs61192764	2	FOXO3	0	intronic	0.544	7	2	7	1	0	1
rs17310529	6	108957530	T	C	0.09681	4.81449e-05	-30.6872	7.54903	rs61192764	2	FOXO3	0	intronic	0.481	7	2	7	1	0	1
rs12202209	6	108960025	T	G	0.09681	4.92342e-05	-30.6499	7.54957	rs61192764	2	FOXO3	0	intronic	6.658	7	4	5	1	0	1
rs12207868	6	108964885	A	G	0.09685	3.77519e-05	-31.0813	7.54137	rs61192764	2	FOXO3	0	intronic	3.393	7	5	5	1	0	1
rs12202049	6	108968677	G	C	0.09675	NA	NA	NA	rs61192764	2	FOXO3	0	intronic	10.08	7	4	5	1	0	1
rs12209092	6	108970680	A	G	0.09819	1.67796e-05	-32.3693	7.51966	rs61192764	2	FOXO3	0	intronic	0.094	6	5	5	1	0	1
rs12197634	6	108971656	G	C	0.09687	NA	NA	NA	rs61192764	2	FOXO3	0	intronic	0.021	5	2	7	1	0	1
rs11153120	6	108974453	C	A	0.09674	2.85588e-05	-31.6352	7.55864	rs61192764	2	FOXO3	0	intronic	7.15	6	5	7	1	0	1
rs12154031	6	108974578	C	G	0.09661	NA	NA	NA	rs61192764	2	FOXO3	0	intronic	8.21	7	5	7	1	0	1
rs12212067	6	108981196	T	G	0.09656	3.88314e-06	-35.1418	7.60907	rs61192764	2	FOXO3	0	intronic	2.244	7	5	5	1	0	1
rs11153121	6	108982282	C	T	0.08844	2.34985e-06	-37.2754	7.89456	rs61192764	2	FOXO3	0	intronic	0.124	6	5	5	1	0	1
rs12196996	6	108984067	A	G	0.08858	2.79157e-06	-36.9703	7.88871	rs61192764	2	FOXO3	0	intronic	1.112	3a	4	5	1	0	1
rs3778586	6	108986606	G	A	0.09607	2.76159e-06	-35.7098	7.61615	rs61192764	2	FOXO3	0	intronic	0.815	6	4	5	1	0	1
rs147856773	6	108987227	T	TGTG	0.09446	NA	NA	NA	rs61192764	2	FOXO3	0	intronic	3.424	NA	4	5	1	0	1
rs3800226	6	108988595	T	C	0.08864	3.32857e-06	-36.663	7.88399	rs61192764	2	FOXO3	0	intronic	6.928	2b	2	5	1	0	1
rs73763159	6	108991686	G	T	0.08811	1.28432e-06	-38.2706	7.902	rs61192764	2	FOXO3	0	intronic	0.42	6	4	5	1	0	1
rs61192764	6	108995187	A	G	0.1195	4.69509e-10	-43.5353	6.98684	rs61192764	2	FOXO3	0	intronic	0.562	3a	5	5	1	0	1
rs3800230	6	108998128	T	G	0.1191	1.38464e-09	-42.5397	7.02071	rs61192764	2	FOXO3	0	intronic	12.12	3a	5	5	1	0	1
rs3800232	6	108998953	C	T	0.119	1.46509e-09	-42.4784	7.02115	rs61192764	2	FOXO3	0	intronic	0.958	4	5	5	1	0	1
rs68133386	6	109000500	A	AT	0.118	NA	NA	NA	rs61192764	2	FOXO3	0	intronic	8.073	NA	4	5	1	0	0
rs11759026	6	126792095	A	G	0.2253	2.27194e-07	28.3157	5.46973	rs853974	3	MIR588	13681	intergenic	7.446	7	5	15	0	0	0
rs58321169	6	126868567	C	T	0.2616	6.2658e-09	30.1321	5.18517	rs853974	3	RNU6-200P	42865	intergenic	1.556	7	7	15	0	0	0
rs4273712	6	126964510	A	G	0.2626	7.44442e-09	29.8015	5.15398	rs853974	3	PRELID1P1	123	upstream	5.656	5	15	15	0	0	0
rs853974	6	127068983	C	T	0.2583	4.25072e-09	30.5388	5.19731	rs853974	3	RPS4XP9	63990	intergenic	3.785	6	7	15	0	0	0
rs75061358	7	54916280	T	G	0.07571	3.88497e-13	63.1795	8.69906	rs76928645	4	SNORA73	17230	intergenic	1.606	6	9	15	0	1	0
rs149352678	7	54920906	C	T	0.0942	9.33559e-18	68.0152	7.92051	rs76928645	4	SNORA73	12604	intergenic	1.472	7	9	15	0	1	0
rs11766623	7	54931037	T	C	0.2804	8.48856e-08	27.2686	5.08955	rs11765408	4	SNORA73	2473	intergenic	2.378	7	5	15	0	1	0
rs76928645	7	54941328	C	T	0.1032	7.39025e-19	67.4038	7.59495	rs76928645	4	SNORA73	7610	intergenic	11.09	6	5	15	0	1	0
rs151057105	7	54944920	C	T	0.09436	5.64271e-18	68.4644	7.91949	rs76928645	4	SNORA73	11202	intergenic	0.322	6	5	15	0	1	0
rs74504435	7	54949256	A	G	0.09423	5.58346e-18	68.4841	7.92066	rs76928645	4	SNORA73	15538	intergenic	14.09	5	2	15	0	1	0
rs80013346	7	54954371	G	A	0.08179	1.56503e-12	59.6785	8.43912	rs76928645	4	SNORA73	20653	intergenic	0.785	5	5	15	0	1	0
rs77126132	7	54966738	G	A	0.09342	8.04298e-18	68.4679	7.95732	rs76928645	4	SNORA73	33020	intergenic	3.028	5	5	15	0	1	0
rs2709273	7	54978134	G	C	0.3002	NA	NA	NA	rs11765408	4	RP4-791C19.1	23257	intergenic	1.67	5	5	15	0	1	0
rs11765408	7	54994483	C	A	0.2168	4.66123e-12	38.7311	5.59829	rs11765408	4	RP4-791C19.1	6908	intergenic	7.756	7	5	15	0	1	0
rs142461330	7	55012097	T	C	0.07018	1.02702e-14	69.3251	8.95693	rs76928645	4	RP4-791C19.1	6219	intergenic	10.62	3a	2	15	0	0	0
rs6979446	7	55015505	C	T	0.07014	1.42667e-14	69.013	8.96524	rs76928645	4	RP4-791C19.1	9627	intergenic	0.285	6	5	15	0	1	0
rs55982832	7	55050103	G	A	0.2167	8.13888e-12	37.9485	5.54901	rs11765408	4	EGFR	36610	intergenic	1.281	7	5	15	0	1	0
rs76942832	7	55069628	A	G	0.2148	2.79228e-11	37.4348	5.6211	rs11765408	4	EGFR	17085	intergenic	2.551	6	13	15	0	0	1
rs55751430	7	55073106	G	C	0.2232	NA	NA	NA	rs11765408	4	EGFR	13607	intergenic	0.234	5	1	15	0	1	0
rs1750480	10	104965551	G	T	0.3327	NA	NA	NA	rs6584542	5	ST13P13	9914	intergenic	1.308	NA	1	15	0	1	1
rs1773924	10	104965552	C	T	0.3327	NA	NA	NA	rs6584542	5	ST13P13	9913	intergenic	1.546	5	1	15	0	1	1
rs10883848	10	104973061	G	A	0.3053	NA	NA	NA	rs6584542	5	ST13P13	2404	intergenic	1.679	5	5	15	0	1	0
rs7082288	10	104995486	C	T	0.4091	1.08486e-07	24.6889	4.64672	rs6584542	5	RPEL1	10157	intergenic	2.737	6	5	15	0	1	0
rs6584542	10	104995495	G	A	0.3058	1.001e-09	30.5708	5.00238	rs6584542	5	RPEL1	10148	intergenic	2.906	6	5	15	0	1	0
rs4917384	10	104995788	C	T	0.3069	NA	NA	NA	rs6584542	5	RPEL1	9855	intergenic	0.963	6	5	15	1	1	0
rs10748841	10	104996309	A	G	0.3048	NA	NA	NA	rs6584542	5	RPEL1	9334	intergenic	0.402	7	5	15	1	1	0
rs6584543	10	104997014	A	G	0.423	1.0617e-06	22.5111	4.61213	rs6584542	5	RPEL1	8629	intergenic	8.168	5	5	15	1	1	0
rs7916056	10	104997914	C	T	0.4162	NA	NA	NA	rs6584542	5	RPEL1	7729	intergenic	1.465	5	5	15	1	1	0
rs6584545	10	104999266	T	A	0.2327	NA	NA	NA	rs6584542	5	RPEL1	6377	intergenic	1.514	6	2	15	1	1	0
rs7894240	10	105000369	C	T	0.4175	2.5348e-07	23.813	4.61823	rs6584542	5	RPEL1	5274	intergenic	0.675	1f	2	15	1	1	1
rs6584546	10	105000633	G	C	0.423	NA	NA	NA	rs6584542	5	RPEL1	5010	intergenic	0.765	7	2	15	1	1	1
rs7913461	10	105001325	A	G	0.4161	NA	NA	NA	rs6584542	5	RPEL1	4318	intergenic	4.451	1f	1	7	1	1	1
rs1891292	10	105001510	G	A	0.423	9.57623e-07	22.5987	4.61088	rs6584542	5	RPEL1	4133	intergenic	12.26	1b	1	7	1	1	1
rs1891293	10	105001797	A	G	0.423	9.57623e-07	22.5987	4.61088	rs6584542	5	RPEL1	3846	intergenic	2.046	1d	1	7	1	1	1
rs754921834	10	105001946	A	ATT	0.4093	NA	NA	NA	rs6584542	5	RPEL1	3697	intergenic	0.766	NA	1	15	1	0	1
rs4917385	10	105003721	G	T	0.3139	NA	NA	NA	rs6584542	5	RPEL1	1922	intergenic	0.259	7	5	15	1	1	1
rs7903004	10	105004101	A	G	0.4175	2.26843e-07	23.9104	4.61851	rs6584542	5	RPEL1	1542	intergenic	0.86	5	5	15	1	1	1
rs2506961	10	105007926	T	G	0.4227	7.19881e-07	22.8469	4.60904	rs6584542	5	RPEL1	152	downstream	0.715	NA	5	15	1	1	1
rs1712510	10	105009086	G	A	0.4227	7.65285e-07	22.7934	4.60931	rs6584542	5	RPEL1	1312	intergenic	14.19	NA	5	15	1	1	1
rs1628768	10	105012994	T	C	0.2331	8.22812e-06	24.1053	5.40484	rs6584542	5	RPEL1	5220	intergenic	1.424	6	14	15	1	1	0
rs1712509	10	105013870	G	T	0.3138	NA	NA	NA	rs6584542	5	RPEL1	6096	intergenic	7.342	6	7	15	1	1	0
rs1163082	10	105016107	T	C	0.4229	6.47133e-07	22.9463	4.60985	rs6584542	5	RPEL1	8333	intergenic	2.159	7	5	15	1	1	0
rs1712512	10	105016977	A	T	0.3121	NA	NA	NA	rs6584542	5	RPEL1	9203	intergenic	0.011	6	5	15	1	0	0
rs1163076	10	105018817	A	C	0.4169	1.37762e-07	24.3314	4.61743	rs6584542	5	RPEL1	11043	intergenic	2.723	7	9	15	0	1	0
rs113429252	10	105020445	C	CACAA	0.4211	NA	NA	NA	rs6584542	5	RPEL1	12671	intergenic	0.543	NA	5	15	0	0	0
rs1163075	10	105021263	G	A	0.4169	1.54092e-07	24.2318	4.6166	rs6584542	5	RPEL1	13489	intergenic	7.916	6	9	14	0	1	0
rs1163074	10	105021762	C	T	0.4169	1.54092e-07	24.2318	4.6166	rs6584542	5	RPEL1	13988	intergenic	5.367	NA	9	14	0	1	0
rs1163073	10	105022934	T	C	0.3142	NA	NA	NA	rs6584542	5	INA	13985	intergenic	12.55	6	13	14	0	1	0
rs1163077	10	105028040	T	C	0.4237	8.22285e-07	22.7388	4.61135	rs6584542	5	INA	8879	intergenic	0.591	6	5	14	1	1	0
rs111971984	10	105029390	T	TTTAA	0.4219	NA	NA	NA	rs6584542	5	INA	7529	intergenic	5.257	NA	5	14	1	1	0
rs1163081	10	105029840	G	C	0.417	NA	NA	NA	rs6584542	5	INA	7079	intergenic	9.215	6	5	14	1	1	0
rs1712516	10	105033628	G	A	0.4156	NA	NA	NA	rs6584542	5	INA	3291	intergenic	2.826	5	2	14	1	1	1
rs3123795	10	105033903	T	C	0.423	4.97665e-07	23.166	4.60711	rs6584542	5	INA	3016	intergenic	0.304	7	5	14	1	1	1
rs1163083	10	105038455	T	A	0.423	NA	NA	NA	rs6584542	5	INA	0	intronic	6.524	2b	1	13	1	1	1
rs1163086	10	105039579	A	G	0.4157	NA	NA	NA	rs6584542	5	INA	0	intronic	4.359	5	1	13	1	1	1
rs1163087	10	105043289	G	A	0.4147	NA	NA	NA	rs6584542	5	INA	0	intronic	12.17	1f	1	14	1	1	0
rs1163089	10	105043964	G	A	0.4137	NA	NA	NA	rs6584542	5	INA	0	intronic	0.12	4	2	14	1	1	0
rs4918003	10	105044157	C	T	0.4212	3.12523e-07	23.5753	4.60735	rs6584542	5	INA	0	intronic	0.157	1b	2	14	1	1	0
rs2487862	10	105045477	C	T	0.2322	9.66767e-06	23.9731	5.41736	rs6584542	5	INA	0	intronic	0.579	7	4	14	1	1	0
rs7076274	10	105046007	G	A	0.313	NA	NA	NA	rs6584542	5	INA	0	intronic	0.007	6	4	14	1	1	0
rs3740381	10	105046689	G	C	0.3131	NA	NA	NA	rs6584542	5	INA	0	intronic	0.648	6	4	14	1	1	0
rs7917388	10	105054963	C	T	0.3132	NA	NA	NA	rs6584542	5	INA	4854	intergenic	9.917	7	5	15	1	1	1
rs11191642	10	105055912	A	G	0.3132	NA	NA	NA	rs6584542	5	INA	5803	intergenic	6.951	7	5	15	1	1	1
rs2030205	10	105056473	G	C	0.2321	NA	NA	NA	rs6584542	5	PCGF6	6079	intergenic	0.782	5	5	15	1	1	1
10:105064973:A:AC	10	105064973	AC	A	0.3122	NA	NA	NA	rs6584542	5	PCGF6	0	intronic	2.98	NA	4	5	1	1	0
rs61869825	10	105073070	C	T	0.3132	NA	NA	NA	rs6584542	5	PCGF6	0	intronic	2.402	6	4	4	1	1	0
rs12220267	10	105075712	C	T	0.3133	NA	NA	NA	rs6584542	5	PCGF6	0	intronic	5.34	6	4	5	1	1	0
rs4420190	10	105085191	T	C	0.2321	1.57267e-05	23.3944	5.41667	rs6584542	5	PCGF6	0	intronic	3.189	6	4	4	1	1	0
rs72846192	10	105091459	A	C	0.2315	1.40188e-05	23.5608	5.42339	rs6584542	5	PCGF6	0	intronic	9.379	6	4	5	1	1	0
rs11191658	10	105096021	A	G	0.3131	NA	NA	NA	rs6584542	5	PCGF6	0	intronic	2.095	6	4	5	1	1	0
rs72846198	10	105098024	G	A	0.3131	NA	NA	NA	rs6584542	5	PCGF6	0	intronic	1.548	5	4	5	1	1	0
rs11191660	10	105102965	G	A	0.3131	NA	NA	NA	rs6584542	5	PCGF6	0	intronic	0.106	7	4	4	1	1	1
rs4311992	10	105120649	G	A	0.2318	9.94856e-06	23.9605	5.42209	rs6584542	5	TAF5	7074	intergenic	4.305	4	5	15	1	1	0
rs113528138	10	105125451	C	A	0.3131	NA	NA	NA	rs6584542	5	TAF5	2272	intergenic	5.652	5	2	15	1	1	0
rs11191667	10	105128898	G	A	0.3129	NA	NA	NA	rs6584542	5	TAF5	0	intronic	2.913	4	1	2	1	1	0
rs7911488	10	105154089	A	G	0.3134	NA	NA	NA	rs6584542	5	USMG5:MIR1307	00:00:00	ncRNA_exonic	16.95	1f	2	5	1	1	1
rs7076463	10	105161778	C	T	0.3132	NA	NA	NA	rs6584542	5	PDCD11	0	intronic	1.93	7	4	4	1	1	0
rs11191683	10	105170649	G	T	0.313	NA	NA	NA	rs6584542	5	PDCD11	0	intronic	0.003	7	4	4	1	1	0
rs2271751	10	105175131	T	C	0.3146	NA	NA	NA	rs6584542	5	PDCD11	0	intronic	4.222	6	4	4	1	1	0
rs116994090	12	66157864	C	T	0.03265	2.51435e-08	70.828	12.7074	rs11175916	6	RPSAP52	0	ncRNA_intronic	9.459	5	5	15	0	0	0
12:66158539:T:TAA	12	66158539	TAA	T	0.03164	NA	NA	NA	rs11175916	6	RPSAP52	0	ncRNA_intronic	0.103	NA	5	15	0	0	0
rs11175916	12	66170639	G	A	0.02732	2.14751e-09	82.8209	13.831	rs11175916	6	RPSAP52	0	ncRNA_intronic	0.117	5	4	15	0	0	0
rs79724577	17	43463493	A	C	0.1825	NA	NA	NA	rs56026232	7	ARHGAP27	7781	intergenic	7.034	5	5	14	1	1	0
rs4763	17	43471489	G	A	0.1838	8.94031e-05	-23.1023	5.89611	rs56026232	7	ARHGAP27	0	UTR3	14.83	NA	4	5	1	1	1
rs62064597	17	43473307	C	G	0.1829	NA	NA	NA	rs56026232	7	ARHGAP27	0	intronic	2.129	5	1	5	1	1	1
rs62064598	17	43474668	C	G	0.1832	NA	NA	NA	rs56026232	7	ARHGAP27:CTB-39G8.3	00:00:00	ncRNA_intronic	0.778	5	4	4	1	1	1
rs2028078	17	43475929	G	A	0.183	7.25806e-05	-23.4004	5.89696	rs56026232	7	ARHGAP27	0	intronic	3.261	7	4	5	1	1	1
rs56220387	17	43476807	A	G	0.1826	9.35053e-05	-23.0599	5.90162	rs56026232	7	ARHGAP27	0	intronic	1.44	6	4	5	1	1	1
rs55793500	17	43479748	T	C	0.1831	7.50058e-05	-23.3471	5.89519	rs56026232	7	ARHGAP27	0	intronic	1.254	5	4	4	1	1	1
rs62064600	17	43480701	G	A	0.1831	7.53588e-05	-23.34	5.89505	rs56026232	7	ARHGAP27	0	intronic	0.942	5	4	4	1	1	0
rs56236914	17	43483551	C	T	0.1829	7.86803e-05	-23.2769	5.89448	rs56026232	7	ARHGAP27	0	intronic	4.604	5	1	5	1	1	0
rs62064603	17	43484496	C	T	0.1831	7.88003e-05	-23.2738	5.89423	rs56026232	7	ARHGAP27	0	intronic	0.159	4	1	5	1	1	0
rs73984391	17	43484598	G	T	0.1833	7.29461e-05	-23.377	5.89284	rs56026232	7	ARHGAP27	0	intronic	1.42	3a	1	5	1	1	0
rs1808189	17	43484903	T	C	0.1751	8.20648e-05	-23.8551	6.05638	rs56026232	7	ARHGAP27	0	intronic	3.735	6	2	5	1	1	0
17:43485486:C:CA	17	43485486	CA	C	0.1802	NA	NA	NA	rs56026232	7	ARHGAP27	0	intronic	6.192	NA	1	5	1	0	0
rs62064637	17	43485551	T	G	0.1833	6.65421e-05	-23.5117	5.8943	rs56026232	7	ARHGAP27	0	intronic	0.517	5	1	5	1	1	0
rs36078910	17	43487217	G	A	0.1835	6.72179e-05	-23.4963	5.89397	rs56026232	7	ARHGAP27	0	intronic	3.725	4	1	1	1	1	0
rs35389313	17	43487424	T	C	0.1836	6.06919e-05	-23.6359	5.89324	rs56026232	7	ARHGAP27	0	intronic	8.401	4	1	1	1	1	0
rs35327136	17	43487574	C	A	0.183	6.22605e-05	-23.6251	5.89942	rs56026232	7	ARHGAP27	0	intronic	6.242	2b	1	1	1	1	0
rs8071011	17	43488382	C	T	0.1836	4.97446e-05	-23.9204	5.89547	rs56026232	7	ARHGAP27	0	intronic	2.491	2b	1	7	1	1	0
rs62064641	17	43488792	T	C	0.1839	0.000114974	-22.698	5.8847	rs56026232	7	ARHGAP27	0	intronic	2.253	5	2	7	1	1	0
17:43489161:T:TCACACA	17	43489161	T	TCACACA	0.1804	NA	NA	NA	rs56026232	7	ARHGAP27	0	intronic	5.31	NA	2	7	1	0	0
rs62064643	17	43490853	G	A	0.1832	8.02994e-05	-23.2496	5.89486	rs56026232	7	ARHGAP27	0	intronic	1.202	4	2	15	1	1	0
rs34063617	17	43491003	G	A	0.1836	6.25515e-05	-23.5882	5.89183	rs56026232	7	ARHGAP27	0	intronic	0.147	4	2	15	1	1	0
rs12940792	17	43492357	C	T	0.1836	5.67302e-05	-23.7238	5.89177	rs56026232	7	ARHGAP27	0	intronic	2.327	5	5	15	1	1	0
rs12947718	17	43493101	G	A	0.1836	5.56591e-05	-23.7501	5.89174	rs56026232	7	ARHGAP27	0	intronic	0.362	1f	2	15	1	1	0
rs369762169	17	43493398	G	GTT	0.181	NA	NA	NA	rs56026232	7	ARHGAP27	0	intronic	0.507	NA	2	15	1	0	0
rs71373560	17	43493504	C	T	0.1836	5.67228e-05	-23.7225	5.89142	rs56026232	7	ARHGAP27	0	intronic	7.775	6	5	15	1	1	0
rs34915103	17	43493560	C	G	0.1836	NA	NA	NA	rs56026232	7	ARHGAP27	0	intronic	0.061	7	5	15	1	1	0
rs12942951	17	43493835	T	C	0.1835	6.49288e-05	-23.5443	5.89386	rs56026232	7	ARHGAP27	0	intronic	6.533	5	5	15	1	0	0
rs35884427	17	43495216	G	A	0.1836	6.17002e-05	-23.6089	5.89222	rs56026232	7	ARHGAP27	0	intronic	2.764	7	4	15	1	1	0
rs12952504	17	43495235	C	G	0.1814	NA	NA	NA	rs56026232	7	ARHGAP27	0	intronic	0.008	7	4	15	1	1	0
rs34286926	17	43495852	A	G	0.1836	4.10474e-05	-24.1538	5.88814	rs56026232	7	ARHGAP27	0	intronic	0.495	2b	4	15	1	0	0
rs56378631	17	43496465	T	C	0.1838	4.50575e-05	-24.0209	5.88677	rs56026232	7	ARHGAP27	0	intronic	6.297	5	4	15	1	1	0
rs12946723	17	43496828	C	T	0.1839	4.89025e-05	-23.9066	5.88629	rs56026232	7	ARHGAP27	0	intronic	0.285	6	4	15	1	0	0
rs12952764	17	43497210	G	A	0.1838	4.91773e-05	-23.898	5.88607	rs56026232	7	ARHGAP27	0	intronic	0.507	5	4	15	1	1	0
rs35420583	17	43498180	C	T	0.1841	4.59512e-05	-23.9677	5.88031	rs56026232	7	ARHGAP27	0	intronic	0.612	7	4	15	1	1	0
rs34792542	17	43498181	A	G	0.1827	3.71497e-05	-24.3759	5.90908	rs56026232	7	ARHGAP27	0	intronic	0.778	7	4	15	1	1	0
rs35519908	17	43499328	T	C	0.1842	4.51679e-05	-23.9628	5.87335	rs56026232	7	ARHGAP27	0	intronic	1.028	7	4	15	1	1	0
rs12942666	17	43499839	A	G	0.1843	4.03968e-05	-24.1036	5.8706	rs56026232	7	ARHGAP27	0	intronic	7.194	6	4	15	1	1	0
rs62064645	17	43500477	G	A	0.1838	5.25637e-05	-23.7551	5.87343	rs56026232	7	ARHGAP27	0	intronic	0.956	7	4	15	1	1	0
rs62064646	17	43500587	G	A	0.1843	4.14182e-05	-24.0699	5.87067	rs56026232	7	ARHGAP27	0	intronic	2.418	6	4	15	1	1	0
rs62064647	17	43500621	G	A	0.1843	4.03968e-05	-24.1036	5.8706	rs56026232	7	ARHGAP27	0	intronic	10.48	6	1	15	1	1	0
rs7222389	17	43501442	T	C	0.1844	3.19102e-05	-24.4184	5.86978	rs56026232	7	ARHGAP27	0	intronic	0.31	1f	1	15	1	1	0
rs55648326	17	43501591	T	C	0.1844	3.27265e-05	-24.3848	5.86984	rs56026232	7	ARHGAP27	0	intronic	12.07	5	1	15	1	1	0
rs56212100	17	43501940	G	A	0.1843	3.60939e-05	-24.2556	5.87049	rs56026232	7	ARHGAP27	0	intronic	3.345	5	1	15	1	1	0
17:43502044:A:AG	17	43502044	AG	A	0.18	NA	NA	NA	rs56026232	7	ARHGAP27	0	intronic	0.911	NA	1	15	1	1	0
rs62064649	17	43502111	A	G	0.1843	3.60939e-05	-24.2556	5.87049	rs56026232	7	ARHGAP27	0	intronic	0.976	7	1	15	1	1	0
rs35626715	17	43502241	T	C	0.1843	3.64127e-05	-24.2442	5.87061	rs56026232	7	ARHGAP27	0	intronic	12.37	5	1	15	1	1	0
rs62064651	17	43503000	G	A	0.1838	5.40233e-05	-23.7168	5.87329	rs56026232	7	ARHGAP27	0	intronic	10.26	4	1	1	1	1	0
rs76344126	17	43503284	G	A	0.1832	5.34591e-05	-23.8082	5.89231	rs56026232	7	ARHGAP27	0	intronic	4.063	4	1	7	1	1	0
rs7209501	17	43503294	A	C	0.1837	5.11129e-05	-23.8464	5.88645	rs56026232	7	ARHGAP27	0	intronic	7.138	2b	1	7	1	1	0
rs199883901	17	43504525	A	AC	0.1869	NA	NA	NA	rs56026232	7	ARHGAP27	0	intronic	3.132	NA	4	5	1	1	0
rs12949256	17	43507297	C	T	0.1839	5.61983e-05	-23.6655	5.87407	rs56026232	7	ARHGAP27	0	exonic	14.99	4	1	13	1	0	0
rs7220206	17	43507403	G	A	0.1836	4.98514e-05	-23.841	5.87664	rs56026232	7	ARHGAP27	0	exonic	5.617	2b	1	13	1	1	0
rs7222444	17	43507649	A	G	0.1838	5.87933e-05	-23.5989	5.87305	rs56026232	7	ARHGAP27	0	UTR5	18.95	4	1	13	1	1	0
rs12939187	17	43508223	G	T	0.1838	4.05595e-05	-24.1226	5.87657	rs56026232	7	ARHGAP27	0	intronic	6.965	4	1	11	1	1	0
rs34018943	17	43508303	A	G	0.1838	5.60971e-05	-23.664	5.87309	rs56026232	7	ARHGAP27	0	intronic	8.007	4	1	11	1	1	0
rs34104358	17	43508616	G	T	0.1838	5.87933e-05	-23.5989	5.87305	rs56026232	7	ARHGAP27	0	intronic	6.331	2b	1	2	1	1	0
rs62064652	17	43509310	A	G	0.1838	5.60971e-05	-23.664	5.87309	rs56026232	7	ARHGAP27	0	intronic	1.637	4	1	1	1	1	0
rs62064653	17	43509316	C	T	0.1838	5.87933e-05	-23.5989	5.87305	rs56026232	7	ARHGAP27	0	intronic	7.192	4	1	1	1	1	0
rs56020833	17	43509778	C	T	0.1838	5.76265e-05	-23.6267	5.87304	rs56026232	7	ARHGAP27	0	intronic	10.31	2b	1	1	1	1	0
rs55642947	17	43510187	G	C	0.1837	NA	NA	NA	rs56026232	7	ARHGAP27	0	UTR5	10.52	4	1	1	1	1	0
rs34465449	17	43511435	C	A	0.1837	5.63001e-05	-23.7001	5.88327	rs56026232	7	ARHGAP27	0	intronic	1.001	7	4	5	1	1	0
rs12946900	17	43512206	A	G	0.1837	5.5835e-05	-23.7143	5.88396	rs56026232	7	ARHGAP27	418	upstream	2.186	2c	4	5	1	1	0
rs56168933	17	43512318	G	A	0.1837	5.5835e-05	-23.7143	5.88396	rs56026232	7	ARHGAP27	530	upstream:downstream	2	7	4	5	1	1	0
rs55790407	17	43512439	G	C	0.1836	NA	NA	NA	rs56026232	7	ARHGAP27	651	upstream:downstream	3.05	5	4	5	1	1	0
rs11012	17	43513441	C	T	0.1837	5.41454e-05	-23.7582	5.8843	rs56026232	7	PLEKHM1	0	UTR3	0.233	NA	4	4	1	1	0
rs9730	17	43513551	C	G	0.1837	NA	NA	NA	rs56026232	7	PLEKHM1	0	UTR3	5.663	1f	4	4	1	1	0
rs62064654	17	43513896	C	T	0.1838	5.02972e-05	-23.8568	5.88355	rs56026232	7	PLEKHM1	0	UTR3	1.31	5	4	4	1	1	0
rs62064655	17	43514954	G	A	0.1837	5.75389e-05	-23.6742	5.88434	rs56026232	7	PLEKHM1	0	UTR3	7.13	5	4	4	1	1	0
rs34363898	17	43515846	C	T	0.1785	4.28927e-05	-24.5242	5.99332	rs56026232	7	PLEKHM1	0	intronic	1.599	7	4	4	1	1	0
rs36114997	17	43515885	A	G	0.1837	5.75389e-05	-23.6742	5.88434	rs56026232	7	PLEKHM1	0	intronic	1.67	7	4	4	1	1	0
rs35354512	17	43515927	C	T	0.1837	5.75389e-05	-23.6742	5.88434	rs56026232	7	PLEKHM1	0	intronic	0.978	NA	4	4	1	0	0
rs17631303	17	43516402	A	G	0.1837	5.80933e-05	-23.6617	5.88453	rs56026232	7	PLEKHM1	0	intronic	10.76	1d	3	4	1	1	0
rs35591873	17	43516739	G	A	0.1837	3.33043e-05	-24.4538	5.89214	rs56026232	7	PLEKHM1	0	intronic	8.034	NA	2	4	1	1	0
rs62064657	17	43517054	G	A	0.1837	5.80933e-05	-23.6617	5.88453	rs56026232	7	PLEKHM1	0	intronic	8.784	5	2	5	1	1	0
rs35489312	17	43517252	T	C	0.1838	5.80933e-05	-23.6617	5.88453	rs56026232	7	PLEKHM1	0	intronic	3.279	5	4	4	1	1	0
rs34887474	17	43519564	C	A	0.1836	3.53291e-05	-24.3596	5.88866	rs56026232	7	PLEKHM1	0	intronic	6.054	5	4	5	1	1	0
rs2684641	17	43520118	A	G	0.1755	3.78934e-05	-24.8335	6.02669	rs56026232	7	PLEKHM1	0	intronic	0.119	5	4	5	1	0	0
rs62065374	17	43520272	G	A	0.1837	5.72269e-05	-23.6823	5.88447	rs56026232	7	PLEKHM1	0	intronic	5.477	5	4	5	1	1	0
rs35329349	17	43520675	T	C	0.1601	0.000787601	-21.2906	6.34125	rs56026232	7	PLEKHM1	0	intronic	2.026	5	4	5	1	0	0
rs62065376	17	43521161	C	G	0.1837	NA	NA	NA	rs56026232	7	PLEKHM1	0	intronic	1.139	5	4	5	1	0	0
rs62065377	17	43521193	A	G	0.1837	5.72269e-05	-23.6823	5.88447	rs56026232	7	PLEKHM1	0	intronic	6.387	5	4	5	1	0	0
rs62065378	17	43522361	T	C	0.1837	5.24902e-05	-23.8019	5.88452	rs56026232	7	PLEKHM1	0	intronic	1.236	7	4	5	1	1	0
17:43522775:T:TTGTG	17	43522775	TTGTG	T	0.1767	NA	NA	NA	rs56026232	7	PLEKHM1	0	intronic	2.257	NA	4	5	1	0	0
rs149182889	17	43523385	T	TC	0.1835	NA	NA	NA	rs56026232	7	PLEKHM1	0	intronic	5.415	NA	2	5	1	1	0
rs113575082	17	43524526	C	T	0.1837	4.44327e-05	-24.039	5.88653	rs56026232	7	PLEKHM1	0	intronic	6.179	5	4	5	1	1	0
rs71373572	17	43525022	G	A	0.1837	4.47722e-05	-24.0299	5.88685	rs56026232	7	PLEKHM1	0	intronic	0.472	5	4	5	1	1	0
rs373607110	17	43525166	C	CT	0.1775	NA	NA	NA	rs56026232	7	PLEKHM1	0	intronic	4.99	NA	4	5	1	0	0
17:43525346:T:TAG	17	43525346	TAG	T	0.1769	NA	NA	NA	rs56026232	7	PLEKHM1	0	intronic	4.891	NA	4	5	1	1	0
rs62065379	17	43525365	C	T	0.1837	4.37036e-05	-24.0618	5.88657	rs56026232	7	PLEKHM1	0	intronic	0.303	7	4	5	1	1	0
rs62065380	17	43527025	C	T	0.1834	2.17537e-05	-25.0149	5.89034	rs56026232	7	PLEKHM1	0	intronic	0.931	7	4	5	1	1	0
rs112538459	17	43527323	C	T	0.1837	4.37036e-05	-24.0618	5.88657	rs56026232	7	PLEKHM1	0	intronic	1.698	6	4	5	1	1	0
rs2077606	17	43529293	G	A	0.1837	4.41125e-05	-24.0513	5.88712	rs56026232	7	PLEKHM1	0	intronic	10.41	1f	4	5	1	1	0
rs1079434	17	43529687	T	C	0.1834	2.18091e-05	-25.0121	5.89048	rs56026232	7	PLEKHM1	0	intronic	5.204	NA	4	5	1	1	0
rs1079432	17	43529769	G	T	0.1837	2.1069e-05	-25.0535	5.88949	rs56026232	7	PLEKHM1	0	intronic	15.35	6	4	5	1	1	0
rs112257723	17	43531926	C	T	0.1834	2.08547e-05	-25.0716	5.89059	rs56026232	7	PLEKHM1:AC091132.1	00:00:00	ncRNA_intronic	1.147	5	4	5	1	0	0
rs62065384	17	43532804	C	T	0.1834	2.09419e-05	-25.0671	5.89082	rs56026232	7	PLEKHM1:AC091132.1	00:00:00	ncRNA_intronic	2.795	5	4	5	1	1	0
rs2960000	17	43534353	T	C	0.1864	5.77555e-05	-23.5893	5.86453	rs56026232	7	PLEKHM1:AC091132.1	00:00:00	ncRNA_intronic	7.751	NA	4	5	1	0	0
rs62065385	17	43534694	C	T	0.1838	3.81612e-05	-24.2471	5.8867	rs56026232	7	PLEKHM1:AC091132.1	00:00:00	ncRNA_intronic	2.772	6	4	5	1	1	0
rs55703888	17	43536408	C	T	0.1838	3.71998e-05	-24.2828	5.88698	rs56026232	7	PLEKHM1:AC091132.1	00:00:00	ncRNA_intronic	0.135	6	4	5	1	1	0
rs56005713	17	43536743	C	T	0.1838	3.71998e-05	-24.2828	5.88698	rs56026232	7	PLEKHM1:AC091132.1	00:00:00	ncRNA_intronic	0.843	6	4	5	1	1	0
rs56314414	17	43536970	G	A	0.1835	2.10519e-05	-25.0585	5.89041	rs56026232	7	PLEKHM1:AC091132.1	00:00:00	ncRNA_intronic	1.95	7	4	5	1	1	0
rs62065388	17	43537711	C	T	0.1834	2.1415e-05	-25.0373	5.89073	rs56026232	7	PLEKHM1:AC091132.1	00:00:00	ncRNA_intronic	0.349	6	5	5	1	1	0
rs111423688	17	43538523	G	A	0.1837	3.22352e-05	-24.4824	5.88843	rs56026232	7	PLEKHM1:AC091132.1	00:00:00	ncRNA_intronic	1.512	7	4	5	1	1	0
rs62065389	17	43538807	T	G	0.1838	3.47267e-05	-24.3796	5.88787	rs56026232	7	PLEKHM1:AC091132.1	00:00:00	ncRNA_intronic	5.457	5	4	5	1	1	0
rs62065390	17	43538991	G	A	0.1835	2.16496e-05	-25.0232	5.89081	rs56026232	7	PLEKHM1:AC091132.1	00:00:00	ncRNA_intronic	6.275	5	4	5	1	1	0
rs62065391	17	43538993	G	C	0.1835	NA	NA	NA	rs56026232	7	PLEKHM1:AC091132.1	00:00:00	ncRNA_intronic	5.646	5	4	5	1	1	0
rs62065392	17	43539035	G	A	0.1835	2.14277e-05	-25.0373	5.89092	rs56026232	7	PLEKHM1:AC091132.1	00:00:00	ncRNA_intronic	1.039	5	4	5	1	1	0
rs1971631	17	43539437	C	G	0.1834	NA	NA	NA	rs56026232	7	PLEKHM1:AC091132.1	00:00:00	ncRNA_intronic	0.642	4	4	5	1	1	0
rs2684526	17	43539723	C	T	0.1835	2.16496e-05	-25.0232	5.89081	rs56026232	7	PLEKHM1:AC091132.1	00:00:00	ncRNA_intronic	9.058	2b	4	5	1	0	0
rs4325608	17	43539968	G	A	0.1837	3.21142e-05	-24.4854	5.88794	rs56026232	7	PLEKHM1:AC091132.1	00:00:00	ncRNA_intronic	8.647	5	4	5	1	1	0
rs62065394	17	43540273	C	A	0.1833	2.80535e-05	-24.7018	5.8963	rs56026232	7	PLEKHM1:AC091132.1	00:00:00	ncRNA_intronic	0.717	7	4	5	1	1	0
rs148269941	17	43540472	A	T	0.1801	NA	NA	NA	rs56026232	7	PLEKHM1:AC091132.1	00:00:00	ncRNA_intronic	0.795	6	4	5	1	0	0
rs2905465	17	43540732	T	C	0.1833	2.80535e-05	-24.7018	5.8963	rs56026232	7	PLEKHM1:AC091132.1	00:00:00	ncRNA_intronic	0.312	7	4	5	1	0	0
rs2139890	17	43541627	C	A	0.1837	3.59035e-05	-24.3425	5.88979	rs56026232	7	PLEKHM1	0	intronic	0.807	7	4	5	1	1	0
rs3946526	17	43541656	C	T	0.1837	3.63567e-05	-24.3258	5.88985	rs56026232	7	PLEKHM1	0	intronic	0.887	6	4	5	1	1	0
rs62065395	17	43542037	T	C	0.1828	3.93053e-05	-24.2874	5.90627	rs56026232	7	PLEKHM1	0	intronic	5.399	5	4	5	1	0	0
rs7219532	17	43543083	T	A	0.1826	NA	NA	NA	rs56026232	7	PLEKHM1	0	intronic	1.574	6	4	5	1	0	0
rs62065396	17	43543207	T	C	0.183	4.76774e-05	-23.9754	5.89463	rs56026232	7	PLEKHM1	0	intronic	6.814	6	4	5	1	1	0
rs2959992	17	43544206	G	C	0.1833	NA	NA	NA	rs56026232	7	PLEKHM1	0	intronic	0.079	6	4	5	1	0	0
rs55663797	17	43544379	G	A	0.1836	5.92221e-06	-26.5961	5.87115	rs56026232	7	PLEKHM1	0	intronic	0.166	5	4	5	1	1	0
rs1879581	17	43545893	T	C	0.1834	5.56585e-06	-26.686	5.87402	rs56026232	7	PLEKHM1	0	exonic	3.875	4	4	5	1	1	0
rs62065399	17	43546057	G	T	0.1833	6.09288e-06	-26.5664	5.8724	rs56026232	7	PLEKHM1	0	intronic	11.98	3a	4	5	1	1	0
rs55930887	17	43548321	T	C	0.1833	6.09673e-06	-26.5715	5.87369	rs56026232	7	PLEKHM1	0	intronic	4.26	7	4	5	1	1	0
rs55671319	17	43548424	A	G	0.1833	6.92878e-06	-26.4258	5.87677	rs56026232	7	PLEKHM1	0	intronic	8.633	7	4	5	1	1	0
rs55652155	17	43548481	A	G	0.1833	6.97891e-06	-26.4215	5.87781	rs56026232	7	PLEKHM1	0	intronic	5.514	6	4	5	1	1	0
rs17631676	17	43549526	A	G	0.1833	7.81361e-06	-26.2737	5.87646	rs56026232	7	PLEKHM1	0	intronic	0.51	6	4	5	1	0	0
rs149366495	17	43549608	G	A	0.1833	7.81361e-06	-26.2737	5.87646	rs56026232	7	PLEKHM1	0	intronic	11.28	4	4	5	1	1	0
rs2090847	17	43550107	A	G	0.1833	7.87907e-06	-26.2644	5.87673	rs56026232	7	PLEKHM1	0	intronic	2.169	5	4	5	1	1	0
17:43550929:A:AT	17	43550929	AT	A	0.1815	NA	NA	NA	rs56026232	7	PLEKHM1	0	intronic	0.297	NA	4	5	1	0	0
rs55746869	17	43551083	C	T	0.1831	1.08418e-05	-25.8725	5.87957	rs56026232	7	PLEKHM1	0	intronic	2.21	7	4	5	1	1	0
rs12950965	17	43551151	C	G	0.1833	NA	NA	NA	rs56026232	7	PLEKHM1	0	intronic	1.23	7	4	5	1	1	0
rs56015792	17	43551321	G	C	0.1834	NA	NA	NA	rs56026232	7	PLEKHM1	0	intronic	0.488	7	4	5	1	1	0
rs62065403	17	43551523	T	C	0.1812	1.12254e-05	-25.9477	5.9068	rs56026232	7	PLEKHM1	0	intronic	0.078	7	4	5	1	1	0
rs77132763	17	43551546	C	T	0.181	1.31794e-05	-25.7499	5.90889	rs56026232	7	PLEKHM1	0	intronic	2.84	NA	4	5	1	1	0
rs62065404	17	43551613	C	T	0.1834	7.85534e-06	-26.2633	5.87564	rs56026232	7	PLEKHM1	0	intronic	5.254	7	4	5	1	1	0
rs71238846	17	43552537	G	A	0.1834	7.85534e-06	-26.2633	5.87564	rs56026232	7	PLEKHM1	0	exonic	8.772	NA	4	4	1	1	0
rs12452076	17	43552717	G	C	0.1833	NA	NA	NA	rs56026232	7	PLEKHM1	0	exonic	17.43	5	4	4	1	1	0
rs12452273	17	43552921	C	T	0.1833	7.47214e-06	-26.3267	5.87575	rs56026232	7	PLEKHM1	0	exonic	8.02	5	4	4	1	1	0
17:43553496:A:AAT	17	43553496	AAT	A	0.1837	NA	NA	NA	rs56026232	7	PLEKHM1	0	intronic	9.328	NA	4	4	1	0	0
17:43553564:T:TTA	17	43553564	TTA	T	0.189	NA	NA	NA	rs56026232	7	PLEKHM1	0	intronic	1.848	NA	4	4	1	0	0
rs56192752	17	43555253	A	G	0.1836	9.4898e-06	-26.0226	5.87517	rs56026232	7	PLEKHM1	0	UTR3	5.088	5	4	4	1	1	0
rs62065436	17	43556652	G	A	0.1834	7.68335e-06	-26.288	5.87493	rs56026232	7	PLEKHM1	0	intronic	0.126	6	4	5	1	1	0
rs55925547	17	43556807	T	C	0.1839	5.89299e-06	-26.6192	5.87489	rs56026232	7	PLEKHM1	0	intronic	2.617	7	5	5	1	1	0
rs56159231	17	43556862	C	T	0.1833	6.54773e-06	-26.4774	5.87252	rs56026232	7	PLEKHM1	0	intronic	2.277	7	5	5	1	1	0
rs55643511	17	43556982	G	A	0.1834	7.58284e-06	-26.3002	5.87397	rs56026232	7	PLEKHM1	0	intronic	1.721	7	5	5	1	1	0
17:43557054:A:AAAAACAAAAC	17	43557054	A	AAAAACAAAAC	0.1618	NA	NA	NA	rs56026232	7	PLEKHM1	0	intronic	0.655	NA	5	5	1	0	0
rs62065437	17	43557612	G	A	0.1834	7.68335e-06	-26.288	5.87493	rs56026232	7	PLEKHM1	0	intronic	2.232	7	5	5	1	1	0
rs62065438	17	43558092	C	T	0.1834	6.62747e-06	-26.4759	5.87556	rs56026232	7	PLEKHM1	0	intronic	4.508	7	4	5	1	1	0
rs62065441	17	43563093	A	G	0.1829	8.41572e-06	-26.2165	5.88459	rs56026232	7	PLEKHM1	0	intronic	3.373	6	5	5	1	1	0
rs112275793	17	43563304	A	C	0.1608	1.49221e-05	-27.6346	6.38126	rs56026232	7	PLEKHM1	0	intronic	1.638	6	5	5	1	1	0
rs112995489	17	43563305	T	G	0.1608	1.40218e-05	-27.732	6.38358	rs56026232	7	PLEKHM1	0	intronic	1.801	6	5	5	1	1	0
rs111960572	17	43563349	G	A	0.1627	1.48904e-05	-27.4179	6.33055	rs56026232	7	PLEKHM1	0	intronic	1.125	6	5	5	1	1	0
rs62065442	17	43563894	T	C	0.1834	6.44451e-06	-26.5146	5.87639	rs56026232	7	PLEKHM1	0	intronic	0.248	5	5	5	1	1	0
rs9899111	17	43564222	T	G	0.1833	6.48245e-06	-26.5087	5.8767	rs56026232	7	PLEKHM1	0	intronic	0.406	7	5	5	1	1	0
rs62065443	17	43564357	C	T	0.183	8.69463e-06	-26.1687	5.88313	rs56026232	7	PLEKHM1	0	intronic	0.134	7	5	5	1	1	0
rs62065444	17	43565599	T	C	0.183	8.06968e-06	-26.2675	5.88415	rs56026232	7	PLEKHM1	0	intronic	6.124	5	2	5	1	1	0
rs62065445	17	43565840	G	A	0.1833	6.29972e-06	-26.5473	5.87736	rs56026232	7	PLEKHM1	0	intronic	7.028	5	5	5	1	1	0
rs3972613	17	43566931	A	G	0.1831	8.25599e-06	-26.2355	5.88343	rs56026232	7	PLEKHM1	0	intronic	4.677	5	1	5	1	0	0
rs1879585	17	43567175	T	G	0.1832	6.61539e-06	-26.4943	5.87913	rs56026232	7	PLEKHM1	0	intronic	2.743	5	1	5	1	1	0
rs1879586	17	43567337	C	G	0.1829	NA	NA	NA	rs56026232	7	PLEKHM1	0	intronic	1.541	5	1	1	1	1	0
rs371185851	17	43568278	T	TGA	0.1817	NA	NA	NA	rs56026232	7	PLEKHM1	162	upstream	NA	NA	1	1	1	0	0
17:43568280:G:GGGA	17	43568280	G	GGGA	0.1808	NA	NA	NA	rs56026232	7	PLEKHM1	164	NA	4.557	NA	1	1	1	0	0
17:43568280:G:GA	17	43568280	G	GA	0.1817	NA	NA	NA	rs56026232	7	PLEKHM1	164	upstream	NA	NA	1	1	1	0	0
rs111392251	17	43568928	T	A	0.1827	NA	NA	NA	rs56026232	7	PLEKHM1	812	upstream	2.816	NA	1	1	1	0	0
17:43569001:C:CA	17	43569001	CA	C	0.1832	NA	NA	NA	rs56026232	7	PLEKHM1	885	upstream	0.584	NA	1	15	1	1	0
rs62065447	17	43569083	C	T	0.1832	4.95699e-06	-26.8502	5.87862	rs56026232	7	PLEKHM1	967	upstream	5.873	7	1	15	1	1	0
rs113322852	17	43569245	T	A	0.1831	NA	NA	NA	rs56026232	7	PLEKHM1	1129	intergenic	5.036	6	2	15	1	1	0
rs62065448	17	43569770	C	T	0.18	3.38386e-06	-27.5844	5.93608	rs56026232	7	PLEKHM1	1654	intergenic	4.775	5	5	15	1	1	0
rs62065449	17	43569909	T	C	0.1835	3.22734e-06	-27.337	5.8705	rs56026232	7	PLEKHM1	1793	intergenic	1.352	5	5	15	1	0	0
rs62065450	17	43570407	C	T	0.1835	3.11075e-06	-27.3816	5.87052	rs56026232	7	PLEKHM1	2291	intergenic	2.101	3b	5	15	1	1	0
rs1879582	17	43570680	C	T	0.1832	4.36373e-06	-26.9912	5.87518	rs56026232	7	PLEKHM1	2564	intergenic	0.004	6	5	15	1	1	0
rs1879583	17	43570893	C	T	0.1835	3.20781e-06	-27.3449	5.87061	rs56026232	7	PLEKHM1	2777	intergenic	0.38	7	5	15	1	1	0
rs56328224	17	43572419	C	T	0.2241	NA	NA	NA	rs56026232	7	PLEKHM1	4303	intergenic	4.081	7	5	15	1	1	0
rs5026246	17	43572896	T	G	0.2254	NA	NA	NA	rs56026232	7	PLEKHM1	4780	intergenic	3.527	7	5	15	1	1	0
rs62065452	17	43573061	T	C	0.2231	NA	NA	NA	rs56026232	7	PLEKHM1	4945	intergenic	0.289	6	5	15	1	0	0
rs2903705	17	43573231	C	G	0.2247	NA	NA	NA	rs56026232	7	PLEKHM1	5115	intergenic	2.287	6	5	15	1	1	0
rs62065453	17	43573419	C	T	0.2233	NA	NA	NA	rs56026232	7	LRRC37A4P	5265	intergenic	4.627	6	5	15	1	1	0
rs188710438	17	43573649	C	T	0.2246	NA	NA	NA	rs56026232	7	LRRC37A4P	5035	intergenic	0.01	7	5	15	1	0	0
rs2684670	17	43574016	A	G	0.222	NA	NA	NA	rs56026232	7	LRRC37A4P	4668	intergenic	2.328	7	5	15	1	0	0
rs189777036	17	43574229	T	C	0.2246	NA	NA	NA	rs56026232	7	LRRC37A4P	4455	intergenic	6.951	7	5	15	1	0	0
rs62065457	17	43574611	G	A	0.2231	NA	NA	NA	rs56026232	7	LRRC37A4P	4073	intergenic	1.857	6	5	15	1	0	0
rs62066460	17	43574935	C	T	0.2247	NA	NA	NA	rs56026232	7	LRRC37A4P	3749	intergenic	2.73	3a	5	15	1	0	0
rs566127718	17	43575452	A	G	0.2247	NA	NA	NA	rs56026232	7	LRRC37A4P	3232	intergenic	3.901	NA	5	15	1	0	0
rs112556326	17	43575946	G	T	0.2246	NA	NA	NA	rs56026232	7	LRRC37A4P	2738	intergenic	0.328	6	5	15	1	1	0
rs200133133	17	43576046	T	TG	0.2247	NA	NA	NA	rs56026232	7	LRRC37A4P	2638	intergenic	1.458	NA	5	15	1	0	0
rs62064364	17	43654468	C	T	0.2117	NA	NA	NA	rs56026232	7	DND1P1	8768	intergenic	2.533	4	2	5	0	1	0
rs1724438	17	43656176	C	A	0.1952	NA	NA	NA	rs56026232	7	DND1P1	7060	intergenic	0.284	NA	4	5	0	0	0
rs2463518	17	43656627	T	C	0.1942	4.9976e-06	-26.9208	5.89625	rs56026232	7	DND1P1	6609	intergenic	3.104	NA	2	5	0	0	0
rs2463519	17	43656895	G	A	0.1902	5.23335e-06	-27.1179	5.95202	rs56026232	7	DND1P1	6341	intergenic	6.616	NA	2	5	0	0	0
rs79742625	17	43657257	C	T	0.1974	3.8601e-06	-26.9098	5.82505	rs56026232	7	DND1P1	5979	intergenic	9.513	4	2	5	0	0	0
rs2668673	17	43657267	A	G	0.1901	NA	NA	NA	rs56026232	7	DND1P1	5969	intergenic	8.284	NA	2	5	0	0	0
rs769375	17	43658409	G	A	0.2075	NA	NA	NA	rs56026232	7	DND1P1	4827	intergenic	8.521	NA	3	5	0	0	0
rs2668677	17	43658778	C	A	0.2021	NA	NA	NA	rs56026232	7	DND1P1	4458	intergenic	11.7	NA	3	5	0	0	0
rs2942189	17	43659251	C	A	0.21	NA	NA	NA	rs56026232	7	DND1P1	3985	intergenic	9.079	NA	3	5	0	1	0
rs2668679	17	43659526	C	T	0.2093	NA	NA	NA	rs56026232	7	DND1P1	3710	intergenic	0.288	NA	3	5	0	0	0
rs1971374	17	43659738	T	C	0.2099	NA	NA	NA	rs56026232	7	DND1P1	3498	intergenic	3.834	NA	3	5	0	0	0
rs2668680	17	43659975	T	C	0.2122	NA	NA	NA	rs56026232	7	DND1P1	3261	intergenic	7.932	NA	3	5	0	0	0
rs1813014	17	43660209	C	A	0.2107	NA	NA	NA	rs56026232	7	DND1P1	3027	intergenic	5.27	NA	2	5	0	0	0
rs1624697	17	43661378	C	T	0.2119	NA	NA	NA	rs56026232	7	DND1P1	1858	intergenic	11.37	NA	1	2	0	1	0
rs2693359	17	43661751	T	A	0.2127	NA	NA	NA	rs56026232	7	DND1P1	1485	intergenic	14.71	4	1	1	0	0	0
rs2668699	17	43661801	T	G	0.215	NA	NA	NA	rs56026232	7	DND1P1	1435	intergenic	15.96	NA	1	1	0	0	0
rs1724430	17	43661959	T	C	0.2091	NA	NA	NA	rs56026232	7	DND1P1	1277	intergenic	11.81	NA	1	1	0	0	0
rs1724429	17	43662020	A	G	0.1918	1.17781e-06	-28.8465	5.93503	rs56026232	7	DND1P1	1216	intergenic	6.579	NA	1	1	0	0	0
rs62064388	17	43663169	T	C	0.2247	NA	NA	NA	rs56026232	7	DND1P1	67	upstream	7.254	4	1	1	0	0	0
rs530808688	17	43663213	C	CA	0.2235	NA	NA	NA	rs56026232	7	DND1P1	23	upstream	6.682	NA	1	1	0	0	0
rs1724390	17	43663247	C	A	0.2252	3.12064e-08	-30.0727	5.43223	rs56026232	7	DND1P1	0	ncRNA_exonic	10.11	4	1	1	0	1	0
rs1724394	17	43663780	C	G	0.1987	NA	NA	NA	rs56026232	7	DND1P1	0	ncRNA_exonic	10.79	NA	1	1	0	1	0
rs1706741	17	43664231	T	G	0.2081	NA	NA	NA	rs56026232	7	DND1P1	0	ncRNA_exonic	6.124	5	1	15	0	0	0
rs62064391	17	43664335	C	G	0.2226	NA	NA	NA	rs56026232	7	DND1P1	39	downstream	1.614	NA	1	15	0	0	0
rs111390638	17	43664978	A	G	0.2227	NA	NA	NA	rs56026232	7	DND1P1	682	downstream	1.932	NA	5	15	0	0	0
rs2462833	17	43665322	C	T	0.2285	NA	NA	NA	rs56026232	7	DND1P1	1026	intergenic	1.011	NA	5	15	0	1	0
rs62064393	17	43665343	T	G	0.2238	NA	NA	NA	rs56026232	7	DND1P1	1047	intergenic	1.373	NA	5	15	0	1	0
rs62064394	17	43665379	T	C	0.2236	NA	NA	NA	rs56026232	7	DND1P1	1083	intergenic	2.387	NA	5	15	0	0	0
rs2458198	17	43665468	T	G	0.2269	NA	NA	NA	rs56026232	7	DND1P1	1172	intergenic	1.226	NA	5	15	0	1	0
rs1724397	17	43665809	C	T	0.2247	NA	NA	NA	rs56026232	7	DND1P1	1513	intergenic	2.957	NA	5	15	0	1	0
rs1724398	17	43665838	A	G	0.2247	NA	NA	NA	rs56026232	7	DND1P1	1542	intergenic	7.626	NA	5	15	0	1	0
rs1724399	17	43665906	C	G	0.2273	NA	NA	NA	rs56026232	7	DND1P1	1610	intergenic	0.458	NA	5	15	0	0	0
rs62064395	17	43666001	A	C	0.2315	NA	NA	NA	rs56026232	7	DND1P1	1705	intergenic	7.861	6	5	15	0	0	0
rs796568985	17	43666002	AT	A	0.2282	NA	NA	NA	rs56026232	7	DND1P1	1706	intergenic	4.763	NA	5	15	0	0	0
rs2950009	17	43666244	A	G	0.2247	NA	NA	NA	rs56026232	7	DND1P1	1948	intergenic	2.68	NA	5	15	0	0	0
rs2950010	17	43666251	C	G	0.2243	NA	NA	NA	rs56026232	7	DND1P1	1955	intergenic	1.308	NA	5	15	0	0	0
rs2950011	17	43666385	C	T	0.2229	NA	NA	NA	rs56026232	7	DND1P1	2089	intergenic	6.891	NA	5	15	0	0	0
rs62064409	17	43666431	T	C	0.2247	NA	NA	NA	rs56026232	7	DND1P1	2135	intergenic	3.489	NA	5	15	0	1	0
rs112010353	17	43666492	C	T	0.2235	NA	NA	NA	rs56026232	7	DND1P1	2196	intergenic	5.713	7	5	15	0	1	0
rs2693349	17	43666511	A	T	0.2247	NA	NA	NA	rs56026232	7	DND1P1	2215	intergenic	0.307	NA	5	15	0	1	0
rs2469938	17	43666820	G	A	0.2197	NA	NA	NA	rs56026232	7	DND1P1	2524	intergenic	6.533	6	5	15	0	0	0
rs2696425	17	43666906	G	C	0.2241	NA	NA	NA	rs56026232	7	DND1P1	2610	intergenic	1.377	6	5	15	0	1	0
rs2950012	17	43667365	T	C	0.2251	NA	NA	NA	rs56026232	7	DND1P1	3069	intergenic	2.634	NA	5	15	0	1	0
rs796069077	17	43667413	CTT	C	0.2296	NA	NA	NA	rs56026232	7	DND1P1	3117	intergenic	0.654	NA	5	15	0	0	0
rs62064415	17	43667537	C	T	0.2197	NA	NA	NA	rs56026232	7	DND1P1	3241	intergenic	10.33	NA	5	15	0	0	0
rs62064416	17	43667635	A	G	0.2327	NA	NA	NA	rs56026232	7	DND1P1	3339	intergenic	4.196	NA	5	15	0	0	0
rs62064417	17	43667792	C	T	0.2285	NA	NA	NA	rs56026232	7	DND1P1	3496	intergenic	4.442	NA	5	15	0	1	0
rs62064418	17	43667836	C	A	0.2257	NA	NA	NA	rs56026232	7	DND1P1	3540	intergenic	0.051	NA	5	15	0	1	0
rs62064419	17	43667915	T	C	0.2248	NA	NA	NA	rs56026232	7	DND1P1	3619	intergenic	4.072	NA	5	15	0	1	0
rs62064420	17	43667922	G	C	0.2247	NA	NA	NA	rs56026232	7	DND1P1	3626	intergenic	0.12	NA	5	15	0	1	0
rs62064421	17	43667934	C	G	0.2249	NA	NA	NA	rs56026232	7	DND1P1	3638	intergenic	2.945	NA	5	15	0	1	0
rs62064422	17	43668017	G	A	0.2269	NA	NA	NA	rs56026232	7	DND1P1	3721	intergenic	0.09	NA	5	15	0	0	0
rs62064423	17	43668187	A	G	0.2248	NA	NA	NA	rs56026232	7	DND1P1	3891	intergenic	0.124	NA	5	15	0	1	0
rs62064424	17	43668239	T	C	0.2255	NA	NA	NA	rs56026232	7	DND1P1	3943	intergenic	2.222	NA	5	15	0	0	0
rs2950013	17	43668455	T	G	0.2263	NA	NA	NA	rs56026232	7	DND1P1	4159	intergenic	4.378	NA	5	15	0	1	0
rs55836887	17	43668815	A	G	0.2222	NA	NA	NA	rs56026232	7	DND1P1	4519	intergenic	1.639	NA	5	15	0	0	0
rs370670279	17	43669049	A	AC	0.2243	NA	NA	NA	rs56026232	7	DND1P1	4753	intergenic	1.456	NA	5	15	0	0	0
rs55711776	17	43669250	A	G	0.2247	NA	NA	NA	rs56026232	7	DND1P1	4954	intergenic	7.631	NA	5	15	0	1	0
rs112327620	17	43669491	A	G	0.2129	NA	NA	NA	rs56026232	7	DND1P1	5195	intergenic	1.057	5	5	15	0	0	0
rs62064431	17	43669704	C	A	0.2223	NA	NA	NA	rs56026232	7	DND1P1	5408	intergenic	4.353	NA	5	15	0	1	0
rs2732626	17	43669800	A	G	0.2191	NA	NA	NA	rs56026232	7	DND1P1	5504	intergenic	4.328	4	5	15	0	0	0
rs56129627	17	43669879	A	G	0.2229	NA	NA	NA	rs56026232	7	DND1P1	5583	intergenic	0.775	NA	5	15	0	0	0
rs62064433	17	43669923	T	C	0.2223	NA	NA	NA	rs56026232	7	DND1P1	5627	intergenic	5.076	NA	5	15	0	0	0
rs1724411	17	43669931	T	C	0.2275	NA	NA	NA	rs56026232	7	DND1P1	5635	intergenic	3.444	NA	5	15	0	0	0
rs1724412	17	43670018	G	A	0.2255	NA	NA	NA	rs56026232	7	DND1P1	5722	intergenic	0.047	NA	5	15	0	1	0
rs1724413	17	43670073	G	T	0.2266	NA	NA	NA	rs56026232	7	DND1P1	5777	intergenic	0.12	NA	5	15	0	1	0
rs113620380	17	43670337	C	CT	0.2274	NA	NA	NA	rs56026232	7	DND1P1	6041	intergenic	2.94	NA	4	15	0	0	0
rs1706732	17	43670536	A	G	0.2201	NA	NA	NA	rs56026232	7	DND1P1	6240	intergenic	5.246	NA	4	15	0	0	0
rs1706731	17	43670696	G	C	0.2097	NA	NA	NA	rs56026232	7	DND1P1	6400	intergenic	8.274	NA	4	15	0	0	0
rs1724414	17	43670754	G	A	0.2352	NA	NA	NA	rs56026232	7	DND1P1	6458	intergenic	10.38	NA	4	15	0	0	0
rs2693353	17	43670940	A	G	0.2296	NA	NA	NA	rs56026232	7	DND1P1	6644	intergenic	0.222	NA	5	15	0	1	0
rs112954158	17	43671066	G	GA	0.22	NA	NA	NA	rs56026232	7	DND1P1	6770	intergenic	1.625	NA	5	15	0	0	0
rs2668643	17	43671099	C	A	0.2225	NA	NA	NA	rs56026232	7	DND1P1	6803	intergenic	1.988	NA	5	15	0	1	0
rs2261543	17	43671174	A	G	0.2218	NA	NA	NA	rs56026232	7	DND1P1	6878	intergenic	7.999	NA	5	15	0	0	0
rs2532372	17	43671235	C	T	0.2247	NA	NA	NA	rs56026232	7	DND1P1	6939	intergenic	6.593	6	5	15	0	0	0
rs1706730	17	43671471	T	C	0.2309	NA	NA	NA	rs56026232	7	RP11-707O23.5	6763	intergenic	12.27	5	5	15	0	0	0
rs145472926	17	43671522	C	T	0.2196	NA	NA	NA	rs56026232	7	RP11-707O23.5	6712	intergenic	11.07	5	5	15	0	0	0
rs2463523	17	43671737	A	C	0.233	NA	NA	NA	rs56026232	7	RP11-707O23.5	6497	intergenic	2.276	5	5	15	0	0	0
rs2462835	17	43671739	A	G	0.233	NA	NA	NA	rs56026232	7	RP11-707O23.5	6495	intergenic	2.586	5	5	15	0	0	0
rs62064441	17	43673792	A	G	0.2085	NA	NA	NA	rs56026232	7	RP11-707O23.5	4442	intergenic	0.28	NA	5	15	0	0	0
rs374316043	17	43675431	T	A	0.2143	NA	NA	NA	rs56026232	7	RP11-707O23.5	2803	intergenic	5.064	6	5	15	0	0	0
rs62066068	17	43679121	G	A	0.2245	NA	NA	NA	rs56026232	7	RP11-707O23.5	0	ncRNA_exonic	6.893	NA	5	15	0	1	0
rs56191889	17	43679132	A	G	0.2253	NA	NA	NA	rs56026232	7	RP11-707O23.5	0	ncRNA_exonic	7.861	NA	5	15	0	1	0
rs55826010	17	43679193	G	A	0.2338	NA	NA	NA	rs56026232	7	RP11-707O23.5	0	ncRNA_exonic	8.557	NA	5	15	0	1	0
rs369209138	17	43680850	G	C	0.2245	NA	NA	NA	rs56026232	7	RP11-707O23.5	1143	intergenic	2.389	7	5	15	0	1	0
rs537920412	17	43681149	C	CA	0.2214	NA	NA	NA	rs56026232	7	RP11-707O23.5	1442	intergenic	0.999	NA	5	15	0	0	0
rs9912279	17	43681222	C	T	0.2238	3.4546e-08	-30.1174	5.4579	rs56026232	7	RP11-707O23.5	1515	intergenic	9.095	NA	5	15	0	0	0
rs62066072	17	43681304	G	A	0.2237	NA	NA	NA	rs56026232	7	RP11-707O23.5	1597	intergenic	2.07	NA	5	15	0	0	0
rs62066073	17	43681316	T	C	0.2237	NA	NA	NA	rs56026232	7	RP11-707O23.5	1609	intergenic	0.376	NA	5	15	0	0	0
rs56383763	17	43682323	T	C	0.2233	NA	NA	NA	rs56026232	7	RP11-707O23.5	2616	intergenic	0.203	NA	5	15	0	0	0
rs451737	17	43683392	A	G	0.2238	NA	NA	NA	rs56026232	7	RPS26P8	2516	intergenic	3.468	NA	5	15	0	0	0
rs4528616	17	43683597	T	G	0.2245	NA	NA	NA	rs56026232	7	RPS26P8	2311	intergenic	2.114	6	14	15	0	1	0
rs4471725	17	43683611	G	T	0.2245	NA	NA	NA	rs56026232	7	RPS26P8	2297	intergenic	1.72	6	14	15	0	1	0
rs4485406	17	43683627	C	G	0.2247	NA	NA	NA	rs56026232	7	RPS26P8	2281	intergenic	1.668	6	14	15	0	1	0
17:43683792:A:ATGG	17	43683792	ATGG	A	0.2242	NA	NA	NA	rs56026232	7	RPS26P8	2116	intergenic	0.997	NA	14	15	0	1	0
rs1706722	17	43684094	T	C	0.227	NA	NA	NA	rs56026232	7	RPS26P8	1814	intergenic	2.278	NA	14	15	0	0	0
rs1635285	17	43684209	C	G	0.2265	NA	NA	NA	rs56026232	7	RPS26P8	1699	intergenic	1.87	6	14	15	0	1	0
rs2906009	17	43684563	T	C	0.2244	NA	NA	NA	rs56026232	7	RPS26P8	1345	intergenic	1.457	NA	14	15	0	1	0
rs2906007	17	43684920	C	T	0.2242	NA	NA	NA	rs56026232	7	RPS26P8	988	upstream	1.058	NA	14	15	0	0	0
rs2906006	17	43685021	C	T	0.2235	NA	NA	NA	rs56026232	7	RPS26P8	887	upstream	2.711	NA	14	15	0	0	0
17:43685291:C:CA	17	43685291	CA	C	0.2301	NA	NA	NA	rs56026232	7	RPS26P8	617	upstream	2.437	NA	14	15	0	0	0
rs444967	17	43685698	A	G	0.2241	NA	NA	NA	rs56026232	7	RPS26P8	210	upstream	1.028	NA	14	15	0	1	0
rs430688	17	43685707	T	C	0.222	NA	NA	NA	rs56026232	7	RPS26P8	201	upstream	3.552	NA	14	15	0	0	0
rs413519	17	43685826	A	G	0.2234	NA	NA	NA	rs56026232	7	RPS26P8	82	upstream	2.393	NA	14	15	0	1	0
rs385199	17	43686419	A	C	0.2268	NA	NA	NA	rs56026232	7	RPS26P8	69	downstream	0.678	NA	14	15	0	1	0
rs440778	17	43686420	A	G	0.2217	NA	NA	NA	rs56026232	7	RPS26P8	70	downstream	2.846	NA	14	15	0	1	0
rs2949997	17	43687072	G	A	0.2108	7.37461e-08	-30.5681	5.67843	rs56026232	7	RPS26P8	722	downstream	5.093	7	14	15	0	1	0
rs391338	17	43687268	G	A	0.2183	NA	NA	NA	rs56026232	7	RPS26P8	918	downstream	0.504	NA	14	15	0	1	0
rs411305	17	43687393	C	T	0.2032	NA	NA	NA	rs56026232	7	RPS26P8	1043	intergenic	8.909	NA	14	15	0	0	0
rs378392	17	43687542	C	G	0.2258	NA	NA	NA	rs56026232	7	RPS26P8	1192	intergenic	0.825	7	14	15	0	1	0
rs62066084	17	43688042	C	G	0.22	NA	NA	NA	rs56026232	7	RPS26P8	1692	intergenic	0.776	NA	14	15	0	1	0
rs62066085	17	43688249	G	C	0.2236	NA	NA	NA	rs56026232	7	RPS26P8	1899	intergenic	0.826	6	14	15	0	1	0
rs28768976	17	43688317	A	G	0.225	NA	NA	NA	rs56026232	7	RPS26P8	1967	intergenic	2.014	NA	14	15	0	1	0
rs62066086	17	43688387	A	G	0.2241	NA	NA	NA	rs56026232	7	RPS26P8	2037	intergenic	1.814	7	14	15	0	1	0
rs62066087	17	43688579	A	G	0.2242	NA	NA	NA	rs56026232	7	RPS26P8	2229	intergenic	1.9	NA	14	15	0	1	0
rs28795799	17	43688905	A	G	0.2289	NA	NA	NA	rs56026232	7	RPS26P8	2555	intergenic	3.447	6	14	15	0	1	0
rs56340658	17	43689090	T	C	0.2247	NA	NA	NA	rs56026232	7	RPS26P8	2740	intergenic	0.515	7	14	15	0	1	0
rs1619965	17	43689684	C	G	0.2203	NA	NA	NA	rs56026232	7	RPS26P8	3334	intergenic	10.63	7	14	15	1	0	0
rs643024	17	43690468	C	T	0.2243	NA	NA	NA	rs56026232	7	RPS26P8	4118	intergenic	2.4	5	14	15	1	0	0
rs642185	17	43690637	T	C	0.223	NA	NA	NA	rs56026232	7	RPS26P8	4287	intergenic	0.08	5	14	15	1	0	0
rs373417	17	43691173	C	T	0.2214	NA	NA	NA	rs56026232	7	RPS26P8	4823	intergenic	13.08	5	14	15	1	0	0
rs2668709	17	43692338	T	C	0.2199	NA	NA	NA	rs56026232	7	CRHR1-IT1	5355	intergenic	5.601	6	14	15	1	1	0
rs611351	17	43692935	A	G	0.2242	NA	NA	NA	rs56026232	7	CRHR1-IT1	4758	intergenic	7.14	NA	14	15	1	1	0
rs375647	17	43693341	A	G	0.2243	NA	NA	NA	rs56026232	7	CRHR1-IT1	4352	intergenic	1.379	NA	14	15	1	1	0
rs418659	17	43693462	C	T	0.2199	NA	NA	NA	rs56026232	7	CRHR1-IT1	4231	intergenic	1.618	NA	14	15	1	1	0
rs418891	17	43693538	G	T	0.2243	NA	NA	NA	rs56026232	7	CRHR1-IT1	4155	intergenic	9.712	NA	14	15	1	1	0
rs62066119	17	43695197	C	T	0.2246	NA	NA	NA	rs56026232	7	CRHR1-IT1	2496	intergenic	5.728	NA	14	15	1	0	0
rs112997627	17	43695263	T	G	0.2193	NA	NA	NA	rs56026232	7	CRHR1-IT1	2430	intergenic	4.231	6	14	15	1	1	0
rs674692	17	43695967	A	G	0.2244	NA	NA	NA	rs56026232	7	CRHR1-IT1	1726	intergenic	0.289	NA	14	15	1	0	0
rs675726	17	43696254	A	G	0.2244	NA	NA	NA	rs56026232	7	CRHR1-IT1	1439	intergenic	8.334	6	14	15	1	0	0
17:43696837:T:TC	17	43696837	TC	T	0.2232	NA	NA	NA	rs56026232	7	CRHR1-IT1	856	upstream	2.082	NA	7	15	1	0	0
rs143345034	17	43696920	C	T	0.2244	NA	NA	NA	rs56026232	7	CRHR1-IT1	773	upstream	6.665	5	7	15	1	0	0
rs184745911	17	43698899	A	G	0.2236	NA	NA	NA	rs56026232	7	CRHR1-IT1	0	ncRNA_intronic	11.83	7	1	5	1	1	0
rs529311580	17	43699113	A	G	0.2202	NA	NA	NA	rs56026232	7	CRHR1-IT1	0	ncRNA_intronic	7.28	NA	5	5	1	0	0
rs192252295	17	43702296	T	C	0.2233	NA	NA	NA	rs56026232	7	CRHR1-IT1:CRHR1:RP11-105N13.4	00:00:00	ncRNA_intronic	2.457	7	4	5	1	0	1
rs62066125	17	43702701	C	G	0.2248	NA	NA	NA	rs56026232	7	CRHR1-IT1:CRHR1:RP11-105N13.4	00:00:00	ncRNA_intronic	1.285	6	4	5	1	0	1
rs392116	17	43703555	A	G	0.2241	NA	NA	NA	rs56026232	7	CRHR1-IT1:CRHR1:RP11-105N13.4	00:00:00	ncRNA_intronic	1.92	6	4	5	1	0	1
rs385383	17	43704031	C	A	0.2241	NA	NA	NA	rs56026232	7	CRHR1-IT1:CRHR1:RP11-105N13.4	00:00:00	ncRNA_intronic	1.559	5	4	5	1	1	1
rs393208	17	43704310	T	G	0.2239	NA	NA	NA	rs56026232	7	CRHR1-IT1:CRHR1:RP11-105N13.4	00:00:00	ncRNA_intronic	1.187	NA	4	5	1	0	1
rs2469934	17	43704419	T	C	0.2241	NA	NA	NA	rs56026232	7	CRHR1-IT1:CRHR1:RP11-105N13.4	00:00:00	ncRNA_intronic	1.937	7	4	5	1	1	1
rs373853	17	43704491	G	A	0.2241	NA	NA	NA	rs56026232	7	CRHR1-IT1:CRHR1:RP11-105N13.4	00:00:00	ncRNA_intronic	0.901	7	4	5	1	0	1
rs383241	17	43705356	G	A	0.2242	NA	NA	NA	rs56026232	7	CRHR1-IT1:CRHR1:RP11-105N13.4	00:00:00	ncRNA_intronic	1.367	NA	4	5	1	1	1
rs376120	17	43705518	A	G	0.2242	NA	NA	NA	rs56026232	7	CRHR1-IT1:CRHR1:RP11-105N13.4	00:00:00	ncRNA_intronic	2.004	NA	4	5	1	1	1
rs365825	17	43705601	A	G	0.225	NA	NA	NA	rs56026232	7	CRHR1-IT1:CRHR1:RP11-105N13.4	00:00:00	ncRNA_intronic	3.201	NA	4	5	1	1	1
rs393838	17	43705756	G	C	0.225	NA	NA	NA	rs56026232	7	CRHR1-IT1:CRHR1:RP11-105N13.4	00:00:00	ncRNA_intronic	2.135	7	4	5	1	1	1
rs681485	17	43707619	C	A	0.2242	NA	NA	NA	rs56026232	7	CRHR1-IT1:CRHR1:RP11-105N13.4	00:00:00	ncRNA_exonic	1.161	NA	4	4	1	1	1
rs594591	17	43707620	G	T	0.2242	NA	NA	NA	rs56026232	7	CRHR1-IT1:CRHR1:RP11-105N13.4	00:00:00	ncRNA_exonic	0.3	NA	4	4	1	1	1
17:43707838:T:TG	17	43707838	TG	T	0.2162	NA	NA	NA	rs56026232	7	CRHR1-IT1:CRHR1:RP11-105N13.4	00:00:00	ncRNA_intronic	1.806	NA	4	4	1	0	1
rs593720	17	43707848	G	T	0.2171	NA	NA	NA	rs56026232	7	CRHR1-IT1:CRHR1:RP11-105N13.4	00:00:00	ncRNA_intronic	1.97	NA	4	4	1	1	1
rs444071	17	43707951	C	T	0.2242	NA	NA	NA	rs56026232	7	CRHR1-IT1:CRHR1:RP11-105N13.4	00:00:00	ncRNA_exonic	3.796	NA	4	4	1	1	1
rs396593	17	43707955	C	A	0.2242	NA	NA	NA	rs56026232	7	CRHR1-IT1:CRHR1:RP11-105N13.4	00:00:00	ncRNA_exonic	0.484	NA	4	4	1	1	1
17:43708415:C:CA	17	43708415	CA	C	0.2213	NA	NA	NA	rs56026232	7	CRHR1-IT1:CRHR1:RP11-105N13.4	00:00:00	ncRNA_intronic	1.142	NA	4	4	1	1	1
rs368673667	17	43708418	C	G	0.2239	NA	NA	NA	rs56026232	7	CRHR1-IT1:CRHR1:RP11-105N13.4	00:00:00	ncRNA_intronic	0.451	7	4	4	1	1	1
rs450237	17	43709225	T	C	0.2231	NA	NA	NA	rs56026232	7	CRHR1-IT1:CRHR1:RP11-105N13.4	00:00:00	ncRNA_intronic	2.007	NA	4	4	1	0	1
rs436667	17	43709415	C	T	0.2242	NA	NA	NA	rs56026232	7	CRHR1-IT1:CRHR1:RP11-105N13.4	00:00:00	ncRNA_intronic	6.134	1f	4	4	1	1	1
rs650927	17	43709867	T	G	0.2242	NA	NA	NA	rs56026232	7	CRHR1-IT1:CRHR1:RP11-105N13.4	00:00:00	ncRNA_intronic	5.492	NA	4	5	1	1	1
rs671740	17	43709893	A	G	0.2242	NA	NA	NA	rs56026232	7	CRHR1-IT1:CRHR1:RP11-105N13.4	00:00:00	ncRNA_intronic	6.116	NA	4	5	1	1	1
rs81632	17	43710127	T	A	0.2241	NA	NA	NA	rs56026232	7	CRHR1-IT1:CRHR1:RP11-105N13.4	00:00:00	ncRNA_intronic	0.009	6	4	5	1	1	0
rs16940633	17	43710371	G	A	0.2242	NA	NA	NA	rs56026232	7	CRHR1-IT1:CRHR1:RP11-105N13.4	00:00:00	ncRNA_intronic	3.408	5	4	5	1	1	0
rs17686610	17	43710384	A	C	0.2242	NA	NA	NA	rs56026232	7	CRHR1-IT1:CRHR1:RP11-105N13.4	00:00:00	ncRNA_intronic	6.793	5	4	5	1	1	0
rs2942170	17	43711312	C	T	0.2242	NA	NA	NA	rs56026232	7	CRHR1-IT1:CRHR1:RP11-105N13.4	00:00:00	ncRNA_intronic	2.047	NA	4	5	1	1	0
rs2942169	17	43711539	G	C	0.2242	NA	NA	NA	rs56026232	7	CRHR1-IT1:CRHR1:RP11-105N13.4	00:00:00	ncRNA_intronic	5.559	1f	4	5	1	1	0
rs241045	17	43712337	C	T	0.2242	NA	NA	NA	rs56026232	7	CRHR1-IT1:CRHR1:RP11-105N13.4	00:00:00	ncRNA_intronic	1.364	NA	4	5	1	1	0
rs241044	17	43712464	G	A	0.2242	NA	NA	NA	rs56026232	7	CRHR1-IT1:CRHR1:RP11-105N13.4	00:00:00	ncRNA_intronic	5.062	NA	4	5	1	1	0
rs241042	17	43712657	T	C	0.2242	NA	NA	NA	rs56026232	7	CRHR1-IT1:CRHR1:RP11-105N13.4	00:00:00	ncRNA_intronic	2.423	NA	4	5	1	1	0
rs241041	17	43713925	A	G	0.2242	NA	NA	NA	rs56026232	7	CRHR1-IT1:CRHR1:RP11-105N13.4	00:00:00	ncRNA_exonic	0.354	NA	4	4	1	1	0
rs113537592	17	43714179	C	CT	0.2219	NA	NA	NA	rs56026232	7	CRHR1-IT1:CRHR1:RP11-105N13.4	00:00:00	ncRNA_exonic	2.261	NA	4	4	1	0	0
rs241039	17	43714673	A	T	0.2242	NA	NA	NA	rs56026232	7	CRHR1-IT1:CRHR1:RP11-105N13.4	00:00:00	ncRNA_exonic	0.945	1f	4	4	1	1	0
rs2942168	17	43714850	G	A	0.2242	NA	NA	NA	rs56026232	7	CRHR1-IT1:CRHR1:RP11-105N13.4	00:00:00	ncRNA_exonic	5.087	1f	4	4	1	1	0
rs2942167	17	43715018	T	C	0.2242	NA	NA	NA	rs56026232	7	CRHR1-IT1:CRHR1:RP11-105N13.4	00:00:00	ncRNA_exonic	3.48	NA	4	5	1	1	0
rs2942166	17	43715427	T	C	0.2242	1.65887e-08	-30.7292	5.44284	rs56026232	7	CRHR1-IT1:CRHR1:RP11-105N13.4	00:00:00	ncRNA_intronic	0.231	NA	4	5	1	1	0
rs2942165	17	43715619	G	C	0.2242	NA	NA	NA	rs56026232	7	CRHR1-IT1:CRHR1:RP11-105N13.4	00:00:00	ncRNA_intronic	4.743	7	4	5	1	1	0
rs117368197	17	43715924	A	G	0.2242	NA	NA	NA	rs56026232	7	CRHR1-IT1:CRHR1:RP11-105N13.4	00:00:00	ncRNA_intronic	8.738	6	4	5	1	0	0
rs413778	17	43716885	A	G	0.2242	NA	NA	NA	rs56026232	7	CRHR1-IT1:CRHR1:RP11-105N13.4	00:00:00	ncRNA_exonic	4.949	NA	4	5	1	1	0
rs389217	17	43717131	C	T	0.2242	NA	NA	NA	rs56026232	7	CRHR1-IT1:CRHR1:RP11-105N13.4	00:00:00	ncRNA_intronic	10.42	NA	4	5	1	1	0
rs389978	17	43717415	A	G	0.2244	NA	NA	NA	rs56026232	7	CRHR1-IT1:CRHR1:RP11-105N13.4	00:00:00	ncRNA_intronic	0.353	7	4	5	1	1	0
rs439558	17	43717803	T	C	0.2242	1.74317e-08	-30.679	5.44217	rs56026232	7	CRHR1-IT1:CRHR1:RP11-105N13.4	00:00:00	ncRNA_exonic	5.404	NA	1	5	1	1	0
rs434805	17	43718336	T	C	0.225	NA	NA	NA	rs56026232	7	CRHR1-IT1:CRHR1:RP11-105N13.4	00:00:00	ncRNA_exonic	0.111	NA	5	5	1	1	0
rs393152	17	43719143	A	G	0.2254	NA	NA	NA	rs56026232	7	CRHR1-IT1:CRHR1:RP11-105N13.4	00:00:00	ncRNA_exonic	7.184	1f	5	5	1	1	0
rs3108318	17	43719829	G	T	0.2231	NA	NA	NA	rs56026232	7	CRHR1-IT1:CRHR1:RP11-105N13.4	00:00:00	ncRNA_intronic	2.103	NA	5	5	1	0	0
rs3108317	17	43719870	G	A	0.2242	NA	NA	NA	rs56026232	7	CRHR1-IT1:CRHR1:RP11-105N13.4	00:00:00	ncRNA_intronic	0.185	NA	5	5	1	1	0
rs2942164	17	43721283	G	C	0.2242	NA	NA	NA	rs56026232	7	CRHR1-IT1:CRHR1:RP11-105N13.4	00:00:00	ncRNA_intronic	1.579	6	5	15	1	1	0
rs1706746	17	43721457	C	T	0.2242	NA	NA	NA	rs56026232	7	CRHR1-IT1:CRHR1:RP11-105N13.4	00:00:00	ncRNA_intronic	0.501	6	5	15	1	1	0
17:43721690:C:CAAAAAAAA	17	43721690	CAAAAAAAA	C	0.2242	NA	NA	NA	rs56026232	7	CRHR1-IT1:CRHR1:RP11-105N13.4	00:00:00	ncRNA_intronic	0.644	NA	5	14	1	0	0
rs1706748	17	43722509	C	G	0.2242	NA	NA	NA	rs56026232	7	CRHR1-IT1:CRHR1:RP11-105N13.4	00:00:00	ncRNA_intronic	0.691	7	5	14	1	0	0
rs413917	17	43723189	G	A	0.2244	NA	NA	NA	rs56026232	7	CRHR1-IT1:CRHR1:RP11-105N13.4	00:00:00	ncRNA_exonic	5.069	1f	5	15	1	1	0
rs3418	17	43723462	C	T	0.2242	NA	NA	NA	rs56026232	7	CRHR1-IT1:CRHR1:RP11-105N13.4	00:00:00	ncRNA_exonic	3.497	NA	5	15	1	1	0
rs393675	17	43723605	T	C	0.2242	NA	NA	NA	rs56026232	7	CRHR1-IT1:CRHR1:RP11-105N13.4	00:00:00	ncRNA_exonic	10.3	NA	5	15	1	1	0
rs364308	17	43723929	G	A	0.216	3.93952e-08	-30.6719	5.58178	rs56026232	7	CRHR1-IT1:CRHR1:RP11-105N13.4	00:00:00	ncRNA_exonic	1.405	NA	2	15	1	1	0
rs406400	17	43723930	A	G	0.2159	3.47107e-08	-30.8073	5.58374	rs56026232	7	CRHR1-IT1:CRHR1:RP11-105N13.4	00:00:00	ncRNA_exonic	6.286	NA	2	15	1	1	0
rs669915	17	43724245	G	A	0.2215	NA	NA	NA	rs56026232	7	CRHR1-IT1:CRHR1:RP11-105N13.4	00:00:00	ncRNA_exonic	10.09	5	5	15	1	1	0
rs34792335	17	43724247	T	TA	0.216	NA	NA	NA	rs56026232	7	CRHR1-IT1:CRHR1:RP11-105N13.4	00:00:00	ncRNA_exonic	10.2	NA	5	15	1	1	0
rs449501	17	43724555	G	A	0.2242	NA	NA	NA	rs56026232	7	CRHR1-IT1:CRHR1:RP11-105N13.4	00:00:00	ncRNA_exonic	0.543	NA	5	15	1	1	0
rs448830	17	43725212	G	A	0.2242	NA	NA	NA	rs56026232	7	CRHR1-IT1:CRHR1:RP11-105N13.4	00:00:00	ncRNA_exonic	0.419	NA	5	15	1	1	0
rs434428	17	43725684	G	A	0.2242	NA	NA	NA	rs56026232	7	CRHR1:RP11-105N13.4	00:00:00	ncRNA_intronic	5.872	1f	5	15	1	1	0
rs434598	17	43725762	G	A	0.2242	NA	NA	NA	rs56026232	7	CRHR1:RP11-105N13.4	00:00:00	ncRNA_intronic	0.606	5	5	15	1	1	0
rs434971	17	43725992	G	A	0.2242	NA	NA	NA	rs56026232	7	CRHR1:RP11-105N13.4	00:00:00	ncRNA_intronic	5.203	4	5	15	1	1	0
rs385691	17	43726125	A	C	0.2242	NA	NA	NA	rs56026232	7	CRHR1:RP11-105N13.4	00:00:00	ncRNA_intronic	1.6	NA	5	15	1	1	0
rs455028	17	43726574	T	C	0.2242	NA	NA	NA	rs56026232	7	CRHR1:RP11-105N13.4	00:00:00	ncRNA_intronic	13.12	1f	5	15	1	1	0
rs366858	17	43726588	C	T	0.2242	NA	NA	NA	rs56026232	7	CRHR1:RP11-105N13.4	00:00:00	ncRNA_intronic	15.14	1f	5	15	1	1	0
rs439945	17	43726659	C	A	0.257	NA	NA	NA	rs56026232	7	CRHR1:RP11-105N13.4	00:00:00	ncRNA_intronic	1.405	1f	5	15	1	1	0
rs453997	17	43727061	C	T	0.2241	NA	NA	NA	rs56026232	7	CRHR1:RP11-105N13.4	00:00:00	ncRNA_intronic	0.03	NA	5	15	1	1	0
rs424243	17	43727887	A	T	0.2241	NA	NA	NA	rs56026232	7	CRHR1:RP11-105N13.4	00:00:00	ncRNA_intronic	5.169	6	5	15	1	1	0
rs422112	17	43728137	G	A	0.2241	NA	NA	NA	rs56026232	7	CRHR1:RP11-105N13.4	00:00:00	ncRNA_intronic	1.811	1f	5	15	1	1	0
rs417968	17	43728376	A	G	0.2572	NA	NA	NA	rs56026232	7	CRHR1:RP11-105N13.4	00:00:00	ncRNA_intronic	7.968	NA	4	15	1	1	0
rs413844	17	43729384	G	A	0.2241	NA	NA	NA	rs56026232	7	CRHR1:RP11-105N13.4	00:00:00	ncRNA_intronic	0.769	6	5	14	1	1	0
rs647483	17	43729432	C	T	0.2241	NA	NA	NA	rs56026232	7	CRHR1:RP11-105N13.4	00:00:00	ncRNA_intronic	1.955	6	5	14	1	1	0
rs241038	17	43730598	G	A	0.2241	NA	NA	NA	rs56026232	7	CRHR1:RP11-105N13.4	00:00:00	ncRNA_intronic	2.082	NA	5	14	1	1	0
rs241037	17	43730636	G	T	0.2241	NA	NA	NA	rs56026232	7	CRHR1:RP11-105N13.4	00:00:00	ncRNA_intronic	0.032	NA	5	14	1	1	0
rs241036	17	43731719	A	C	0.2248	NA	NA	NA	rs56026232	7	CRHR1:RP11-105N13.4	00:00:00	ncRNA_intronic	10.65	NA	5	14	1	1	0
rs241035	17	43731896	C	T	0.2242	NA	NA	NA	rs56026232	7	CRHR1:RP11-105N13.4	00:00:00	ncRNA_intronic	3.708	NA	5	14	1	1	0
17:43732780:C:CCCCTATGT	17	43732780	C	CCCCTATGT	0.2572	NA	NA	NA	rs56026232	7	CRHR1:RP11-105N13.4	00:00:00	ncRNA_intronic	2.326	NA	5	14	1	1	0
rs241034	17	43733048	A	T	0.2242	NA	NA	NA	rs56026232	7	CRHR1:RP11-105N13.4	00:00:00	ncRNA_intronic	0.15	7	5	14	1	1	0
17:43733707:G:GC	17	43733707	GC	G	0.2243	NA	NA	NA	rs56026232	7	CRHR1:RP11-105N13.4	00:00:00	ncRNA_intronic	0.481	NA	5	14	1	1	0
rs241033	17	43733983	G	A	0.2242	NA	NA	NA	rs56026232	7	CRHR1:RP11-105N13.4	00:00:00	ncRNA_intronic	7.521	NA	5	14	1	1	0
rs241032	17	43734145	T	C	0.2242	NA	NA	NA	rs56026232	7	CRHR1:RP11-105N13.4	00:00:00	ncRNA_intronic	10.66	NA	5	14	1	1	0
17:43734255:T:TA	17	43734255	TA	T	0.2242	NA	NA	NA	rs56026232	7	CRHR1:RP11-105N13.4	00:00:00	ncRNA_intronic	0.265	NA	5	14	1	1	0
rs241031	17	43734304	T	C	0.2242	NA	NA	NA	rs56026232	7	CRHR1:RP11-105N13.4	00:00:00	ncRNA_intronic	3.018	NA	5	14	1	1	0
rs241030	17	43734503	A	G	0.2242	NA	NA	NA	rs56026232	7	CRHR1:RP11-105N13.4	00:00:00	ncRNA_intronic	1.63	NA	5	14	1	1	0
rs241029	17	43734643	T	C	0.2242	NA	NA	NA	rs56026232	7	CRHR1:RP11-105N13.4	00:00:00	ncRNA_intronic	2.406	NA	5	14	1	1	0
rs241028	17	43735276	C	T	0.2242	NA	NA	NA	rs56026232	7	CRHR1:RP11-105N13.4	00:00:00	ncRNA_intronic	1.897	NA	5	14	1	1	0
rs241027	17	43735478	A	G	0.2242	NA	NA	NA	rs56026232	7	CRHR1:RP11-105N13.4	00:00:00	ncRNA_intronic	3.464	NA	5	14	1	1	0
rs241026	17	43735555	G	A	0.2242	NA	NA	NA	rs56026232	7	CRHR1:RP11-105N13.4	00:00:00	ncRNA_intronic	3.636	NA	5	14	1	1	0
rs241025	17	43736504	T	C	0.2205	4.28994e-08	-30.1039	5.4935	rs56026232	7	CRHR1:RP11-105N13.4	00:00:00	ncRNA_intronic	0.04	NA	5	14	1	0	0
rs241024	17	43736763	C	T	0.2242	NA	NA	NA	rs56026232	7	CRHR1:RP11-105N13.4	00:00:00	ncRNA_intronic	7.619	NA	5	14	1	1	0
rs241023	17	43737040	G	A	0.2242	NA	NA	NA	rs56026232	7	CRHR1:RP11-105N13.4	00:00:00	ncRNA_intronic	2.576	NA	5	14	1	1	0
rs241022	17	43737730	T	C	0.2242	NA	NA	NA	rs56026232	7	CRHR1:RP11-105N13.4	00:00:00	ncRNA_intronic	3.329	NA	5	14	1	1	0
rs241021	17	43738627	T	G	0.2242	NA	NA	NA	rs56026232	7	CRHR1:RP11-105N13.4	00:00:00	ncRNA_intronic	0.327	NA	7	14	1	1	0
rs241020	17	43738676	C	A	0.2242	NA	NA	NA	rs56026232	7	CRHR1:RP11-105N13.4	00:00:00	ncRNA_intronic	0.134	NA	7	14	1	1	0
rs1724409	17	43740565	T	G	0.2564	NA	NA	NA	rs56026232	7	CRHR1:RP11-105N13.4	00:00:00	ncRNA_intronic	7.098	NA	5	14	1	1	0
rs62053939	17	43740856	C	T	0.2242	NA	NA	NA	rs56026232	7	CRHR1:RP11-105N13.4	00:00:00	ncRNA_intronic	0.044	7	5	14	1	1	0
rs111273167	17	43740967	C	T	0.2242	NA	NA	NA	rs56026232	7	CRHR1:RP11-105N13.4	00:00:00	ncRNA_intronic	6.087	7	5	14	1	1	0
rs62053940	17	43741028	A	G	0.2242	NA	NA	NA	rs56026232	7	CRHR1:RP11-105N13.4	00:00:00	ncRNA_intronic	6.486	6	5	14	1	1	0
rs55688739	17	43741136	C	T	0.2238	NA	NA	NA	rs56026232	7	CRHR1:RP11-105N13.4	00:00:00	ncRNA_intronic	1.733	5	5	14	1	0	0
rs17760577	17	43741452	C	T	0.2242	NA	NA	NA	rs56026232	7	CRHR1:RP11-105N13.4	00:00:00	ncRNA_intronic	0.315	1f	5	14	1	1	0
rs113072604	17	43741627	A	AT	0.2242	NA	NA	NA	rs56026232	7	CRHR1:RP11-105N13.4	00:00:00	ncRNA_intronic	13.45	NA	5	14	1	1	0
17:43742454:A:AC	17	43742454	AC	A	0.2241	NA	NA	NA	rs56026232	7	CRHR1:RP11-105N13.4	00:00:00	ncRNA_intronic	0.808	NA	5	14	1	1	0
rs17760631	17	43743045	T	C	0.2242	NA	NA	NA	rs56026232	7	CRHR1:RP11-105N13.4	00:00:00	ncRNA_intronic	4.503	1f	5	14	1	1	0
rs62053943	17	43744203	C	T	0.1483	0.000616205	-22.0477	6.43777	rs56026232	7	CRHR1:RP11-105N13.4	00:00:00	ncRNA_intronic	0.183	5	5	14	1	1	0
rs1635298	17	43744344	A	T	0.2428	NA	NA	NA	rs56026232	7	CRHR1:RP11-105N13.4	00:00:00	ncRNA_intronic	0.511	1f	5	14	1	1	0
rs17687462	17	43744990	C	T	0.2241	NA	NA	NA	rs56026232	7	CRHR1:RP11-105N13.4	00:00:00	ncRNA_intronic	0.607	1f	5	14	1	1	0
17:43746187:T:TC	17	43746187	TC	T	0.2242	NA	NA	NA	rs56026232	7	CRHR1:RP11-105N13.4	00:00:00	ncRNA_intronic	1.439	NA	5	14	1	1	0
rs17760733	17	43746276	G	T	0.2242	NA	NA	NA	rs56026232	7	CRHR1:RP11-105N13.4	00:00:00	ncRNA_intronic	0.132	6	5	14	1	1	0
rs79675109	17	43746418	T	A	0.2242	NA	NA	NA	rs56026232	7	CRHR1:RP11-105N13.4	00:00:00	ncRNA_intronic	1.334	6	5	14	1	0	0
rs142642115	17	43746610	T	TATC	0.2169	NA	NA	NA	rs56026232	7	CRHR1:RP11-105N13.4	00:00:00	ncRNA_intronic	0.537	NA	5	14	1	1	0
rs17687504	17	43746721	A	G	0.2242	NA	NA	NA	rs56026232	7	CRHR1:RP11-105N13.4	00:00:00	ncRNA_intronic	4.93	6	5	14	1	1	0
rs62053945	17	43746839	T	C	0.2242	NA	NA	NA	rs56026232	7	CRHR1:RP11-105N13.4	00:00:00	ncRNA_intronic	3.007	6	5	14	1	1	0
rs1724407	17	43747615	T	C	0.246	NA	NA	NA	rs56026232	7	CRHR1:RP11-105N13.4	00:00:00	ncRNA_intronic	6.937	NA	5	14	1	1	0
rs62053946	17	43747677	C	T	0.2242	NA	NA	NA	rs56026232	7	CRHR1:RP11-105N13.4	00:00:00	ncRNA_intronic	6.772	7	5	14	1	1	0
rs62053947	17	43747683	G	A	0.2242	NA	NA	NA	rs56026232	7	CRHR1:RP11-105N13.4	00:00:00	ncRNA_intronic	8.238	7	5	14	1	1	0
rs62053948	17	43748046	C	T	0.2242	NA	NA	NA	rs56026232	7	CRHR1:RP11-105N13.4	00:00:00	ncRNA_intronic	4.733	7	5	14	1	1	0
rs62053949	17	43748101	A	G	0.2242	NA	NA	NA	rs56026232	7	CRHR1:RP11-105N13.4	00:00:00	ncRNA_intronic	2.916	7	5	14	1	1	0
rs62053950	17	43748412	A	G	0.2242	NA	NA	NA	rs56026232	7	CRHR1:RP11-105N13.4	00:00:00	ncRNA_intronic	2.616	5	5	14	1	1	0
rs62053951	17	43749168	G	C	0.2242	NA	NA	NA	rs56026232	7	CRHR1:RP11-105N13.4	00:00:00	ncRNA_intronic	9.595	5	8	14	1	1	0
rs62053952	17	43749261	T	C	0.2242	NA	NA	NA	rs56026232	7	CRHR1:RP11-105N13.4	00:00:00	ncRNA_intronic	2.212	5	5	14	1	1	0
rs62053953	17	43749454	G	A	0.2242	NA	NA	NA	rs56026232	7	CRHR1:RP11-105N13.4	00:00:00	ncRNA_intronic	8.663	5	6	14	1	1	0
rs17687534	17	43749579	T	C	0.2242	NA	NA	NA	rs56026232	7	CRHR1:RP11-105N13.4	00:00:00	ncRNA_intronic	0.832	1f	6	14	1	1	0
rs1631850	17	43749942	G	A	0.2459	NA	NA	NA	rs56026232	7	CRHR1:RP11-105N13.4	00:00:00	ncRNA_intronic	4.924	NA	5	14	1	1	0
rs62053954	17	43749949	G	A	0.2242	NA	NA	NA	rs56026232	7	CRHR1:RP11-105N13.4	00:00:00	ncRNA_intronic	4.777	3a	5	14	1	1	0
rs62053955	17	43749980	T	C	0.2242	NA	NA	NA	rs56026232	7	CRHR1:RP11-105N13.4	00:00:00	ncRNA_intronic	1.758	4	5	14	1	1	0
rs17687571	17	43750010	G	A	0.2242	NA	NA	NA	rs56026232	7	CRHR1:RP11-105N13.4	00:00:00	ncRNA_intronic	2.789	1f	5	14	1	1	0
rs17760817	17	43750137	G	C	0.2242	NA	NA	NA	rs56026232	7	CRHR1:RP11-105N13.4	00:00:00	ncRNA_intronic	2.489	5	5	14	1	1	0
rs1630095	17	43750172	A	G	0.246	NA	NA	NA	rs56026232	7	CRHR1:RP11-105N13.4	00:00:00	ncRNA_intronic	0.299	NA	5	14	1	1	0
rs17687625	17	43750238	A	G	0.2242	NA	NA	NA	rs56026232	7	CRHR1:RP11-105N13.4	00:00:00	ncRNA_exonic	3.272	1f	5	14	1	1	0
rs62053956	17	43750315	A	G	0.2242	NA	NA	NA	rs56026232	7	CRHR1:RP11-105N13.4	00:00:00	ncRNA_intronic	1.341	5	5	14	1	0	0
rs4792824	17	43750910	T	C	0.246	NA	NA	NA	rs56026232	7	CRHR1:RP11-105N13.4	00:00:00	ncRNA_intronic	1.449	6	5	14	1	1	0
rs59435462	17	43750921	TA	T	0.2403	NA	NA	NA	rs56026232	7	CRHR1:RP11-105N13.4	00:00:00	ncRNA_intronic	0.5	NA	5	14	1	0	0
rs62053957	17	43750939	T	C	0.2242	NA	NA	NA	rs56026232	7	CRHR1:RP11-105N13.4	00:00:00	ncRNA_intronic	5.452	7	5	14	1	1	0
rs112637166	17	43751101	A	G	0.224	NA	NA	NA	rs56026232	7	CRHR1:RP11-105N13.4	00:00:00	ncRNA_intronic	3.012	7	5	14	1	1	0
rs62053958	17	43751223	A	T	0.2241	NA	NA	NA	rs56026232	7	CRHR1:RP11-105N13.4	00:00:00	ncRNA_intronic	2.705	7	5	14	1	1	0
rs62053959	17	43751246	C	T	0.2241	NA	NA	NA	rs56026232	7	CRHR1:RP11-105N13.4	00:00:00	ncRNA_intronic	0.145	7	5	14	1	1	0
rs62055660	17	43751308	T	C	0.2241	NA	NA	NA	rs56026232	7	CRHR1:RP11-105N13.4	00:00:00	ncRNA_intronic	0.971	6	5	14	1	0	0
rs113486004	17	43751427	T	C	0.2241	NA	NA	NA	rs56026232	7	CRHR1:RP11-105N13.4	00:00:00	ncRNA_intronic	1.991	7	5	14	1	1	0
17:43751598:G:GT	17	43751598	GT	G	0.2193	NA	NA	NA	rs56026232	7	CRHR1:RP11-105N13.4	00:00:00	ncRNA_intronic	0.976	NA	5	14	1	0	0
rs1635291	17	43751913	A	G	0.2464	NA	NA	NA	rs56026232	7	CRHR1:RP11-105N13.4	00:00:00	ncRNA_intronic	4.098	NA	5	14	1	1	0
rs62055661	17	43752039	C	T	0.2242	NA	NA	NA	rs56026232	7	CRHR1:RP11-105N13.4	00:00:00	ncRNA_intronic	1.834	7	5	14	1	1	0
rs113155081	17	43752078	A	AC	0.2231	NA	NA	NA	rs56026232	7	CRHR1:RP11-105N13.4	00:00:00	ncRNA_intronic	0.816	NA	5	14	1	1	0
rs62055662	17	43752566	C	T	0.2242	NA	NA	NA	rs56026232	7	CRHR1:RP11-105N13.4	00:00:00	ncRNA_intronic	4.305	5	5	14	1	1	0
rs62055663	17	43753454	A	G	0.2242	NA	NA	NA	rs56026232	7	CRHR1:RP11-105N13.4	00:00:00	ncRNA_intronic	11.5	5	5	14	1	1	0
rs62055664	17	43753642	A	G	0.2242	NA	NA	NA	rs56026232	7	CRHR1:RP11-105N13.4	00:00:00	ncRNA_intronic	7.57	7	5	14	1	1	0
rs76717812	17	43754010	T	C	0.2242	NA	NA	NA	rs56026232	7	CRHR1:RP11-105N13.4	00:00:00	ncRNA_intronic	2.846	5	5	14	1	1	0
rs17687667	17	43754099	G	A	0.2242	NA	NA	NA	rs56026232	7	CRHR1:RP11-105N13.4	00:00:00	ncRNA_intronic	4.699	1f	5	14	1	1	0
rs79073784	17	43754209	G	C	0.2242	NA	NA	NA	rs56026232	7	CRHR1:RP11-105N13.4	00:00:00	ncRNA_intronic	7.852	3a	5	14	1	1	0
rs62055665	17	43754505	A	C	0.2241	NA	NA	NA	rs56026232	7	CRHR1:RP11-105N13.4	00:00:00	ncRNA_intronic	2.571	5	5	14	1	1	0
rs62055689	17	43754569	G	A	0.2241	NA	NA	NA	rs56026232	7	CRHR1:RP11-105N13.4	00:00:00	ncRNA_intronic	1.313	7	5	14	1	1	0
rs62055690	17	43754576	C	G	0.2241	NA	NA	NA	rs56026232	7	CRHR1:RP11-105N13.4	00:00:00	ncRNA_intronic	4.26	7	5	14	1	1	0
rs62055691	17	43754850	T	C	0.2241	NA	NA	NA	rs56026232	7	CRHR1:RP11-105N13.4	00:00:00	ncRNA_intronic	2.998	7	5	14	1	1	0
rs62055692	17	43754909	A	G	0.2241	NA	NA	NA	rs56026232	7	CRHR1:RP11-105N13.4	00:00:00	ncRNA_intronic	2.263	7	5	14	1	0	0
rs1724402	17	43754914	T	C	0.2462	NA	NA	NA	rs56026232	7	CRHR1:RP11-105N13.4	00:00:00	ncRNA_intronic	0.878	NA	5	14	1	0	0
rs1724401	17	43755857	A	C	0.246	NA	NA	NA	rs56026232	7	CRHR1:RP11-105N13.4	00:00:00	ncRNA_intronic	0.981	NA	5	14	1	1	0
rs1724400	17	43755871	C	A	0.246	NA	NA	NA	rs56026232	7	CRHR1:RP11-105N13.4	00:00:00	ncRNA_intronic	3.23	6	5	14	1	1	0
rs112245406	17	43756171	A	AAAAC	0.2236	NA	NA	NA	rs56026232	7	CRHR1:RP11-105N13.4	00:00:00	ncRNA_intronic	0.255	NA	5	14	1	0	0
rs74398257	17	43756340	T	C	0.2241	NA	NA	NA	rs56026232	7	CRHR1:RP11-105N13.4	00:00:00	ncRNA_intronic	5.517	5	5	14	1	1	0
rs17687740	17	43756376	G	C	0.2241	NA	NA	NA	rs56026232	7	CRHR1:RP11-105N13.4	00:00:00	ncRNA_intronic	6.721	1f	5	14	1	1	0
17:43756458:A:G	17	43756458	G	A	0.223	NA	NA	NA	rs56026232	7	CRHR1:RP11-105N13.4	00:00:00	ncRNA_intronic	0.298	NA	5	14	1	0	0
rs757503	17	43756466	T	C	0.223	NA	NA	NA	rs56026232	7	CRHR1:RP11-105N13.4	00:00:00	ncRNA_intronic	3.258	NA	5	14	1	0	0
rs757502	17	43756506	C	T	0.2242	NA	NA	NA	rs56026232	7	CRHR1:RP11-105N13.4	00:00:00	ncRNA_intronic	0.91	NA	5	14	1	1	0
rs757501	17	43756685	A	G	0.2241	NA	NA	NA	rs56026232	7	CRHR1:RP11-105N13.4	00:00:00	ncRNA_intronic	3.173	NA	5	14	1	1	0
rs757500	17	43756833	C	A	0.2242	NA	NA	NA	rs56026232	7	CRHR1:RP11-105N13.4	00:00:00	ncRNA_intronic	7.311	NA	5	14	1	1	0
rs62055693	17	43756910	T	C	0.2242	NA	NA	NA	rs56026232	7	CRHR1:RP11-105N13.4	00:00:00	ncRNA_intronic	15.6	4	5	14	1	1	0
rs1635288	17	43756969	G	A	0.2477	NA	NA	NA	rs56026232	7	CRHR1:RP11-105N13.4	00:00:00	ncRNA_intronic	7.732	NA	5	14	1	1	0
rs78487840	17	43757161	C	T	0.2242	NA	NA	NA	rs56026232	7	CRHR1:RP11-105N13.4	00:00:00	ncRNA_intronic	1.011	4	5	14	1	1	0
rs55974014	17	43757450	C	A	0.2171	NA	NA	NA	rs56026232	7	CRHR1:RP11-105N13.4	00:00:00	ncRNA_intronic	0.613	5	5	14	1	1	0
rs56108117	17	43757776	T	C	0.2242	NA	NA	NA	rs56026232	7	CRHR1:RP11-105N13.4	00:00:00	ncRNA_intronic	7.133	NA	5	14	1	1	0
rs56378021	17	43757777	C	T	0.2242	NA	NA	NA	rs56026232	7	CRHR1:RP11-105N13.4	00:00:00	ncRNA_intronic	0.976	NA	5	14	1	1	0
rs55651627	17	43758011	G	C	0.2242	NA	NA	NA	rs56026232	7	CRHR1:RP11-105N13.4	00:00:00	ncRNA_intronic	0.052	5	5	14	1	1	0
rs112155389	17	43758078	G	A	0.2242	NA	NA	NA	rs56026232	7	CRHR1:RP11-105N13.4	00:00:00	ncRNA_intronic	1.646	7	5	14	1	1	0
17:43758116:A:AAAAG	17	43758116	AAAAG	A	0.1974	NA	NA	NA	rs56026232	7	CRHR1:RP11-105N13.4	00:00:00	ncRNA_intronic	0.646	NA	5	14	1	0	0
rs62055696	17	43758125	A	G	0.2142	NA	NA	NA	rs56026232	7	CRHR1:RP11-105N13.4	00:00:00	ncRNA_intronic	1.819	7	5	14	1	1	0
rs62055697	17	43758148	C	T	0.2242	NA	NA	NA	rs56026232	7	CRHR1:RP11-105N13.4	00:00:00	ncRNA_intronic	2.759	7	5	14	1	1	0
rs62055698	17	43758238	C	T	0.2242	NA	NA	NA	rs56026232	7	CRHR1:RP11-105N13.4	00:00:00	ncRNA_intronic	1.014	7	5	14	1	1	0
rs17761046	17	43758382	T	C	0.2242	NA	NA	NA	rs56026232	7	CRHR1:RP11-105N13.4	00:00:00	ncRNA_intronic	1.491	1f	5	14	1	1	0
rs62055700	17	43758742	T	C	0.2242	NA	NA	NA	rs56026232	7	CRHR1:RP11-105N13.4	00:00:00	ncRNA_intronic	7.59	5	5	14	1	1	0
rs62055701	17	43758787	G	A	0.2211	NA	NA	NA	rs56026232	7	CRHR1:RP11-105N13.4	00:00:00	ncRNA_intronic	3.118	5	5	14	1	1	0
rs62055702	17	43758790	C	T	0.2211	NA	NA	NA	rs56026232	7	CRHR1:RP11-105N13.4	00:00:00	ncRNA_intronic	2.717	5	5	14	1	1	0
rs112431991	17	43758885	A	G	0.2209	NA	NA	NA	rs56026232	7	CRHR1:RP11-105N13.4	00:00:00	ncRNA_intronic	1.009	5	5	14	1	1	0
rs76539714	17	43758887	A	G	0.2217	NA	NA	NA	rs56026232	7	CRHR1:RP11-105N13.4	00:00:00	ncRNA_intronic	4.395	NA	5	14	1	1	0
rs57222984	17	43758898	A	G	0.2424	NA	NA	NA	rs56026232	7	CRHR1:RP11-105N13.4	00:00:00	ncRNA_intronic	0.076	5	5	14	1	1	0
rs17687838	17	43759048	T	C	0.2242	NA	NA	NA	rs56026232	7	CRHR1:RP11-105N13.4	00:00:00	ncRNA_intronic	14.09	1f	5	14	1	1	0
rs76333921	17	43759426	C	T	0.2242	NA	NA	NA	rs56026232	7	CRHR1:RP11-105N13.4	00:00:00	ncRNA_intronic	1.68	5	5	14	1	1	0
rs76453925	17	43759431	C	T	0.2242	NA	NA	NA	rs56026232	7	CRHR1:RP11-105N13.4	00:00:00	ncRNA_intronic	1.259	5	5	14	1	1	0
rs17687849	17	43759719	A	G	0.2242	NA	NA	NA	rs56026232	7	CRHR1:RP11-105N13.4	00:00:00	ncRNA_intronic	6.685	1f	5	14	1	1	0
rs56400821	17	43760080	C	A	0.2241	NA	NA	NA	rs56026232	7	CRHR1:RP11-105N13.4	00:00:00	ncRNA_intronic	0.431	6	5	14	1	1	0
rs112169475	17	43760192	A	G	0.2242	NA	NA	NA	rs56026232	7	CRHR1:RP11-105N13.4	00:00:00	ncRNA_intronic	3.703	7	5	14	1	1	0
rs113728380	17	43760199	C	T	0.2242	NA	NA	NA	rs56026232	7	CRHR1:RP11-105N13.4	00:00:00	ncRNA_intronic	2.131	6	5	14	1	1	0
rs35331519	17	43760374	A	AT	0.2193	NA	NA	NA	rs56026232	7	CRHR1:RP11-105N13.4	00:00:00	ncRNA_intronic	0.913	NA	5	14	1	0	0
rs17761100	17	43760389	A	G	0.2242	NA	NA	NA	rs56026232	7	CRHR1:RP11-105N13.4	00:00:00	ncRNA_intronic	5.107	6	5	14	1	1	0
rs17761124	17	43760516	A	T	0.2242	NA	NA	NA	rs56026232	7	CRHR1:RP11-105N13.4	00:00:00	ncRNA_intronic	1.622	6	5	14	1	1	0
rs62055704	17	43760577	G	A	0.2242	NA	NA	NA	rs56026232	7	CRHR1:RP11-105N13.4	00:00:00	ncRNA_intronic	2.511	7	5	14	1	1	0
rs62055705	17	43760599	A	C	0.2242	NA	NA	NA	rs56026232	7	CRHR1:RP11-105N13.4	00:00:00	ncRNA_intronic	1.564	6	5	14	1	1	0
rs62055706	17	43760685	T	C	0.2242	NA	NA	NA	rs56026232	7	CRHR1:RP11-105N13.4	00:00:00	ncRNA_intronic	1.101	6	5	14	1	1	0
17:43760759:A:AT	17	43760759	AT	A	0.2234	NA	NA	NA	rs56026232	7	CRHR1:RP11-105N13.4	00:00:00	ncRNA_intronic	0.263	NA	5	14	1	1	0
rs75115093	17	43761381	A	G	0.2242	NA	NA	NA	rs56026232	7	CRHR1:RP11-105N13.4	00:00:00	ncRNA_intronic	3.91	7	5	14	1	1	0
rs62055707	17	43761482	T	C	0.2242	NA	NA	NA	rs56026232	7	CRHR1:RP11-105N13.4	00:00:00	ncRNA_intronic	2.944	5	5	14	1	1	0
rs16941035	17	43761519	T	G	0.2452	NA	NA	NA	rs56026232	7	CRHR1:RP11-105N13.4	00:00:00	ncRNA_intronic	1.487	1f	5	14	1	1	0
rs16941038	17	43761565	T	C	0.2452	NA	NA	NA	rs56026232	7	CRHR1:RP11-105N13.4	00:00:00	ncRNA_intronic	8.044	1f	5	14	1	1	0
rs2049515	17	43761856	C	T	0.2242	NA	NA	NA	rs56026232	7	CRHR1:RP11-105N13.4	00:00:00	ncRNA_intronic	11.59	1f	5	14	1	1	0
rs2158474	17	43761939	G	C	0.2242	NA	NA	NA	rs56026232	7	CRHR1:RP11-105N13.4	00:00:00	ncRNA_intronic	0.603	1f	5	14	1	1	0
rs62055708	17	43761974	C	A	0.2242	NA	NA	NA	rs56026232	7	CRHR1:RP11-105N13.4	00:00:00	ncRNA_intronic	3.436	5	5	14	1	1	0
rs76927677	17	43761985	A	T	0.2242	NA	NA	NA	rs56026232	7	CRHR1:RP11-105N13.4	00:00:00	ncRNA_intronic	0.39	NA	5	14	1	1	0
17:43762168:C:CT	17	43762168	CT	C	0.2239	NA	NA	NA	rs56026232	7	CRHR1:RP11-105N13.4	00:00:00	ncRNA_intronic	0.664	NA	5	14	1	0	0
rs17761207	17	43762255	T	C	0.2242	NA	NA	NA	rs56026232	7	CRHR1:RP11-105N13.4	00:00:00	ncRNA_intronic	0.314	6	5	14	1	1	0
rs62055709	17	43762429	C	T	0.2242	NA	NA	NA	rs56026232	7	CRHR1:RP11-105N13.4	00:00:00	ncRNA_intronic	2.532	6	5	14	1	1	0
rs62055710	17	43762537	T	A	0.219	NA	NA	NA	rs56026232	7	CRHR1:RP11-105N13.4	00:00:00	ncRNA_intronic	7.789	7	5	14	1	1	0
rs62055711	17	43762554	A	G	0.2242	NA	NA	NA	rs56026232	7	CRHR1:RP11-105N13.4	00:00:00	ncRNA_intronic	5.85	7	5	14	1	1	0
rs17688002	17	43762594	A	T	0.2242	NA	NA	NA	rs56026232	7	CRHR1:RP11-105N13.4	00:00:00	ncRNA_intronic	6.039	6	5	14	1	1	0
rs2040846	17	43762846	A	G	0.2242	NA	NA	NA	rs56026232	7	CRHR1:RP11-105N13.4	00:00:00	ncRNA_intronic	0.921	NA	5	14	1	1	0
rs4486953	17	43763007	T	C	0.2242	NA	NA	NA	rs56026232	7	CRHR1:RP11-105N13.4	00:00:00	ncRNA_intronic	3.9	6	5	14	1	1	0
rs17688032	17	43763202	G	A	0.2242	NA	NA	NA	rs56026232	7	CRHR1:RP11-105N13.4	00:00:00	ncRNA_intronic	7.072	1f	5	14	1	1	0
rs17688056	17	43763241	C	T	0.2242	NA	NA	NA	rs56026232	7	CRHR1:RP11-105N13.4	00:00:00	ncRNA_intronic	0.008	6	5	14	1	1	0
rs17688068	17	43763935	A	G	0.2242	NA	NA	NA	rs56026232	7	CRHR1:RP11-105N13.4	00:00:00	ncRNA_intronic	6.541	1f	2	14	1	1	0
17:43764027:G:GGCCGAGGTGAGAGGCT	17	43764027	GGCCGAGGTGAGAGGCT	G	0.223	NA	NA	NA	rs56026232	7	CRHR1:RP11-105N13.4	00:00:00	ncRNA_intronic	0.959	NA	5	14	1	1	0
rs77220413	17	43764378	G	A	0.2242	NA	NA	NA	rs56026232	7	CRHR1:RP11-105N13.4	00:00:00	ncRNA_intronic	0.669	6	5	14	1	1	0
rs62055712	17	43764565	A	G	0.2242	NA	NA	NA	rs56026232	7	CRHR1:RP11-105N13.4	00:00:00	ncRNA_intronic	2.833	6	5	14	1	1	0
rs62055713	17	43764685	C	T	0.2242	NA	NA	NA	rs56026232	7	CRHR1:RP11-105N13.4	00:00:00	ncRNA_intronic	4.525	7	5	14	1	1	0
rs62055714	17	43764796	G	T	0.2241	NA	NA	NA	rs56026232	7	CRHR1:RP11-105N13.4	00:00:00	ncRNA_intronic	13.3	5	5	14	1	1	0
rs62055715	17	43764847	G	A	0.2241	NA	NA	NA	rs56026232	7	CRHR1:RP11-105N13.4	00:00:00	ncRNA_intronic	16.56	5	5	14	1	1	0
rs17688090	17	43764987	G	A	0.2242	NA	NA	NA	rs56026232	7	CRHR1:RP11-105N13.4	00:00:00	ncRNA_intronic	0.77	1f	5	14	1	1	0
rs17688126	17	43765080	A	G	0.2241	NA	NA	NA	rs56026232	7	CRHR1:RP11-105N13.4	00:00:00	ncRNA_intronic	0.746	5	5	14	1	1	0
rs77310586	17	43765381	G	C	0.2242	NA	NA	NA	rs56026232	7	CRHR1:RP11-105N13.4	00:00:00	ncRNA_intronic	1.578	5	5	14	1	1	0
rs17761387	17	43765450	G	A	0.2242	NA	NA	NA	rs56026232	7	CRHR1:RP11-105N13.4	00:00:00	ncRNA_intronic	4.225	1f	7	14	1	1	0
rs62055716	17	43765778	C	T	0.2242	NA	NA	NA	rs56026232	7	CRHR1:RP11-105N13.4	00:00:00	ncRNA_intronic	1.355	4	7	14	1	1	0
rs6503443	17	43765881	T	C	0.2452	NA	NA	NA	rs56026232	7	CRHR1:RP11-105N13.4	00:00:00	ncRNA_intronic	1.599	1f	7	14	1	1	0
rs17688205	17	43766352	G	C	0.2242	NA	NA	NA	rs56026232	7	CRHR1:RP11-105N13.4	00:00:00	ncRNA_intronic	2.39	1f	7	14	1	1	0
rs62055717	17	43766415	A	G	0.2215	NA	NA	NA	rs56026232	7	CRHR1:RP11-105N13.4	00:00:00	ncRNA_intronic	6.551	5	7	14	1	1	0
rs62055718	17	43766418	C	T	0.2215	NA	NA	NA	rs56026232	7	CRHR1:RP11-105N13.4	00:00:00	ncRNA_intronic	3.548	5	7	14	1	1	0
rs112904481	17	43766494	A	AC	0.2242	NA	NA	NA	rs56026232	7	CRHR1:RP11-105N13.4	00:00:00	ncRNA_intronic	1.395	NA	7	14	1	1	0
rs62055719	17	43766497	T	C	0.2242	NA	NA	NA	rs56026232	7	CRHR1:RP11-105N13.4	00:00:00	ncRNA_intronic	3.58	NA	7	14	1	1	0
rs17688249	17	43766754	C	T	0.2242	NA	NA	NA	rs56026232	7	CRHR1:RP11-105N13.4	00:00:00	ncRNA_intronic	2.173	4	7	14	1	1	0
rs2040845	17	43767188	G	C	0.2211	NA	NA	NA	rs56026232	7	CRHR1:RP11-105N13.4	00:00:00	ncRNA_intronic	1.496	1f	7	14	1	0	0
rs2040844	17	43767219	A	C	0.2242	NA	NA	NA	rs56026232	7	CRHR1:RP11-105N13.4	00:00:00	ncRNA_intronic	8.175	NA	7	14	1	1	0
rs62055751	17	43767538	A	G	0.2242	NA	NA	NA	rs56026232	7	CRHR1:RP11-105N13.4	00:00:00	ncRNA_intronic	9.397	5	7	14	1	1	0
rs62055752	17	43767628	G	A	0.2239	NA	NA	NA	rs56026232	7	CRHR1:RP11-105N13.4	00:00:00	ncRNA_intronic	0.699	5	7	13	1	1	0
rs62055753	17	43767631	G	A	0.2242	NA	NA	NA	rs56026232	7	CRHR1:RP11-105N13.4	00:00:00	ncRNA_intronic	1.134	5	7	13	1	1	0
rs7215239	17	43767773	T	C	0.2451	NA	NA	NA	rs56026232	7	CRHR1:RP11-105N13.4	00:00:00	ncRNA_intronic	0.068	1f	7	13	1	1	0
rs17688296	17	43767815	C	T	0.2242	NA	NA	NA	rs56026232	7	CRHR1:RP11-105N13.4	00:00:00	ncRNA_intronic	1.385	1f	7	13	1	1	0
rs62055754	17	43768230	C	G	0.2242	NA	NA	NA	rs56026232	7	CRHR1:RP11-105N13.4	00:00:00	ncRNA_intronic	4.722	5	7	13	1	1	0
rs78471340	17	43768346	G	A	0.2221	NA	NA	NA	rs56026232	7	CRHR1:RP11-105N13.4	00:00:00	ncRNA_intronic	0.742	NA	7	13	1	1	0
rs78052495	17	43768347	C	T	0.2221	NA	NA	NA	rs56026232	7	CRHR1:RP11-105N13.4	00:00:00	ncRNA_intronic	10.67	NA	7	13	1	1	0
rs56100013	17	43768467	C	T	0.224	NA	NA	NA	rs56026232	7	CRHR1:RP11-105N13.4	00:00:00	ncRNA_intronic	0.268	5	7	13	1	1	0
rs55980621	17	43768496	C	T	0.2239	NA	NA	NA	rs56026232	7	CRHR1:RP11-105N13.4	00:00:00	ncRNA_intronic	1.761	5	7	13	1	1	0
rs55669046	17	43768501	C	T	0.2239	NA	NA	NA	rs56026232	7	CRHR1:RP11-105N13.4	00:00:00	ncRNA_intronic	1.94	5	7	13	1	1	0
17:43768621:A:AG	17	43768621	AG	A	0.2242	NA	NA	NA	rs56026232	7	CRHR1:RP11-105N13.4	00:00:00	ncRNA_intronic	1.029	NA	7	13	1	1	0
rs56323832	17	43768633	G	A	0.2242	NA	NA	NA	rs56026232	7	CRHR1:RP11-105N13.4	00:00:00	ncRNA_intronic	2.54	5	7	13	1	1	0
rs55972157	17	43768703	C	T	0.2241	NA	NA	NA	rs56026232	7	CRHR1:RP11-105N13.4	00:00:00	ncRNA_intronic	4.715	5	7	13	1	1	0
rs56110538	17	43768727	G	A	0.2241	NA	NA	NA	rs56026232	7	CRHR1:RP11-105N13.4	00:00:00	ncRNA_intronic	2.455	5	7	13	1	1	0
rs17761581	17	43769088	T	C	0.2241	NA	NA	NA	rs56026232	7	CRHR1:RP11-105N13.4	00:00:00	ncRNA_intronic	3.367	7	12	14	1	1	0
rs55840731	17	43769277	C	G	0.2241	NA	NA	NA	rs56026232	7	CRHR1:RP11-105N13.4	00:00:00	ncRNA_intronic	0.08	5	13	14	1	1	0
rs56283089	17	43769321	A	C	0.2241	NA	NA	NA	rs56026232	7	CRHR1:RP11-105N13.4	00:00:00	ncRNA_intronic	0.916	5	13	14	1	1	0
rs56312737	17	43769516	C	A	0.2241	NA	NA	NA	rs56026232	7	CRHR1:RP11-105N13.4	00:00:00	ncRNA_intronic	0.551	6	13	14	1	1	0
17:43769819:A:AAAATT	17	43769819	AAAATT	A	0.2243	NA	NA	NA	rs56026232	7	CRHR1:RP11-105N13.4	00:00:00	ncRNA_intronic	3.449	NA	13	14	1	1	0
rs74765707	17	43770416	T	C	0.2241	NA	NA	NA	rs56026232	7	CRHR1:RP11-105N13.4	00:00:00	ncRNA_intronic	5.372	5	13	14	1	1	0
rs62056861	17	43770443	T	C	0.2241	NA	NA	NA	rs56026232	7	CRHR1:RP11-105N13.4	00:00:00	ncRNA_intronic	1.942	5	13	14	1	1	0
rs62056862	17	43770525	C	T	0.2241	NA	NA	NA	rs56026232	7	CRHR1:RP11-105N13.4	00:00:00	ncRNA_intronic	9.948	7	13	14	1	1	0
rs62056863	17	43770595	A	G	0.2241	NA	NA	NA	rs56026232	7	CRHR1:RP11-105N13.4	00:00:00	ncRNA_intronic	3.858	7	13	14	1	1	0
rs7207373	17	43770712	C	T	0.2448	NA	NA	NA	rs56026232	7	CRHR1:RP11-105N13.4	00:00:00	ncRNA_intronic	0.193	6	13	14	1	1	0
rs62056864	17	43770995	G	A	0.2241	NA	NA	NA	rs56026232	7	CRHR1:RP11-105N13.4	00:00:00	ncRNA_intronic	2.571	7	13	14	1	1	0
rs62056865	17	43771193	T	C	0.2241	NA	NA	NA	rs56026232	7	CRHR1:RP11-105N13.4	00:00:00	ncRNA_intronic	0.801	6	13	14	1	1	0
rs62056866	17	43771493	G	A	0.2241	NA	NA	NA	rs56026232	7	CRHR1:RP11-105N13.4	00:00:00	ncRNA_intronic	9.986	7	13	14	1	1	0
rs62056867	17	43771627	A	G	0.2241	NA	NA	NA	rs56026232	7	CRHR1:RP11-105N13.4	00:00:00	ncRNA_intronic	3.737	6	13	14	1	1	0
rs56200760	17	43772018	G	T	0.2241	NA	NA	NA	rs56026232	7	CRHR1:RP11-105N13.4	00:00:00	ncRNA_intronic	1.462	7	9	14	1	1	0
rs17688391	17	43772109	C	A	0.2241	NA	NA	NA	rs56026232	7	CRHR1:RP11-105N13.4	00:00:00	ncRNA_intronic	5.36	6	9	14	1	1	0
rs17688410	17	43772251	C	T	0.2241	NA	NA	NA	rs56026232	7	CRHR1:RP11-105N13.4	00:00:00	ncRNA_intronic	5.744	6	13	14	1	1	0
rs55927630	17	43772407	C	T	0.2241	NA	NA	NA	rs56026232	7	CRHR1:RP11-105N13.4	00:00:00	ncRNA_intronic	0.344	7	13	14	1	1	0
rs17688434	17	43772540	G	A	0.2241	NA	NA	NA	rs56026232	7	CRHR1:RP11-105N13.4	00:00:00	ncRNA_intronic	10.62	6	13	14	1	1	0
17:43773058:G:GA	17	43773058	GA	G	0.226	NA	NA	NA	rs56026232	7	CRHR1:RP11-105N13.4	00:00:00	ncRNA_intronic	6.127	NA	13	14	1	0	0
rs17688452	17	43773085	G	A	0.2241	NA	NA	NA	rs56026232	7	CRHR1:RP11-105N13.4	00:00:00	ncRNA_intronic	11.87	6	13	14	1	1	0
rs10491144	17	43773124	A	C	0.2241	NA	NA	NA	rs56026232	7	CRHR1:RP11-105N13.4	00:00:00	ncRNA_intronic	4.718	NA	13	14	1	1	0
rs10491143	17	43773248	A	T	0.2241	NA	NA	NA	rs56026232	7	CRHR1:RP11-105N13.4	00:00:00	ncRNA_intronic	2.735	6	13	14	1	1	0
rs62056869	17	43773447	T	C	0.2241	NA	NA	NA	rs56026232	7	CRHR1:RP11-105N13.4	00:00:00	ncRNA_intronic	3.157	6	13	14	1	1	0
rs200860866	17	43773525	T	TAAAA	0.223	NA	NA	NA	rs56026232	7	CRHR1:RP11-105N13.4	00:00:00	ncRNA_intronic	0.496	NA	13	14	1	1	0
rs17688511	17	43773607	T	G	0.2241	NA	NA	NA	rs56026232	7	CRHR1:RP11-105N13.4	00:00:00	ncRNA_intronic	5.577	6	13	14	1	1	0
rs62056870	17	43773784	C	A	0.2241	NA	NA	NA	rs56026232	7	CRHR1:RP11-105N13.4	00:00:00	ncRNA_intronic	1.395	5	13	14	1	1	0
rs17688534	17	43773877	A	T	0.2242	NA	NA	NA	rs56026232	7	CRHR1:RP11-105N13.4	00:00:00	ncRNA_intronic	6.745	1d	13	14	1	1	0
rs17688558	17	43773943	A	G	0.2242	NA	NA	NA	rs56026232	7	CRHR1:RP11-105N13.4	00:00:00	ncRNA_intronic	5.789	2b	13	14	1	1	0
17:43774255:T:TAGCC	17	43774255	TAGCC	T	0.225	NA	NA	NA	rs56026232	7	CRHR1:RP11-105N13.4	00:00:00	ncRNA_intronic	9.032	NA	2	14	1	1	0
rs201825478	17	43774408	A	AAGAAAGAAAGAG	0.2242	NA	NA	NA	rs56026232	7	CRHR1:RP11-105N13.4	00:00:00	ncRNA_intronic	0.883	NA	9	14	1	1	0
rs56162163	17	43774497	A	T	0.2242	NA	NA	NA	rs56026232	7	CRHR1:RP11-105N13.4	00:00:00	ncRNA_intronic	3.535	7	9	14	1	1	0
rs56391096	17	43774845	C	T	0.2242	NA	NA	NA	rs56026232	7	CRHR1:RP11-105N13.4	00:00:00	ncRNA_intronic	6.002	7	9	14	1	1	0
rs17761838	17	43774959	T	C	0.2242	NA	NA	NA	rs56026232	7	CRHR1:RP11-105N13.4	00:00:00	ncRNA_intronic	0.916	6	9	14	1	1	0
rs62056872	17	43775015	T	C	0.2242	NA	NA	NA	rs56026232	7	CRHR1:RP11-105N13.4	00:00:00	ncRNA_intronic	0.396	7	9	14	1	1	0
rs12150141	17	43775145	G	A	0.2242	NA	NA	NA	rs56026232	7	CRHR1:RP11-105N13.4	00:00:00	ncRNA_intronic	5.02	6	9	14	1	1	0
17:43775212:C:CCTT	17	43775212	CCTT	C	0.2246	NA	NA	NA	rs56026232	7	CRHR1:RP11-105N13.4	00:00:00	ncRNA_intronic	8.819	NA	9	14	1	1	0
rs12150608	17	43775402	T	C	0.2242	NA	NA	NA	rs56026232	7	CRHR1:RP11-105N13.4	00:00:00	ncRNA_intronic	1.987	5	9	14	1	1	0
rs12150610	17	43775479	T	C	0.2241	NA	NA	NA	rs56026232	7	CRHR1:RP11-105N13.4	00:00:00	ncRNA_intronic	3.776	1f	9	14	1	1	0
rs12150547	17	43775546	A	G	0.2242	NA	NA	NA	rs56026232	7	CRHR1:RP11-105N13.4	00:00:00	ncRNA_intronic	3.644	1f	9	14	1	1	0
rs17688682	17	43775929	C	G	0.2242	NA	NA	NA	rs56026232	7	CRHR1:RP11-105N13.4	00:00:00	ncRNA_intronic	3.648	6	9	14	1	1	0
rs12150454	17	43776061	C	T	0.2242	NA	NA	NA	rs56026232	7	CRHR1:RP11-105N13.4	00:00:00	ncRNA_intronic	0.551	6	9	14	1	1	0
rs12150091	17	43776242	A	G	0.2242	NA	NA	NA	rs56026232	7	CRHR1:RP11-105N13.4	00:00:00	ncRNA_intronic	0.074	7	9	14	1	1	0
rs12150464	17	43776371	C	T	0.2242	NA	NA	NA	rs56026232	7	CRHR1:RP11-105N13.4	00:00:00	ncRNA_intronic	0.46	6	9	14	1	0	0
rs12150435	17	43776391	G	C	0.2242	NA	NA	NA	rs56026232	7	CRHR1:RP11-105N13.4	00:00:00	ncRNA_intronic	1.191	6	9	14	1	0	0
rs112972619	17	43776425	C	T	0.2205	NA	NA	NA	rs56026232	7	CRHR1:RP11-105N13.4	00:00:00	ncRNA_intronic	0.176	6	9	14	1	0	0
rs76761706	17	43776741	T	C	0.2223	NA	NA	NA	rs56026232	7	CRHR1:RP11-105N13.4	00:00:00	ncRNA_intronic	2.391	NA	9	14	1	1	0
rs80143279	17	43776742	T	C	0.2225	NA	NA	NA	rs56026232	7	CRHR1:RP11-105N13.4	00:00:00	ncRNA_intronic	4.168	NA	9	14	1	1	0
rs17761985	17	43776787	C	T	0.2242	NA	NA	NA	rs56026232	7	CRHR1:RP11-105N13.4	00:00:00	ncRNA_intronic	2.354	6	9	14	1	1	0
rs62056873	17	43776945	T	C	0.2242	NA	NA	NA	rs56026232	7	CRHR1:RP11-105N13.4	00:00:00	ncRNA_intronic	1.831	5	9	14	1	1	0
rs17688767	17	43777542	A	G	0.2242	NA	NA	NA	rs56026232	7	CRHR1:RP11-105N13.4	00:00:00	ncRNA_intronic	2.389	1f	7	14	1	1	0
rs62056874	17	43777578	C	T	0.2242	NA	NA	NA	rs56026232	7	CRHR1:RP11-105N13.4	00:00:00	ncRNA_intronic	4.106	5	7	14	1	1	0
rs17688773	17	43777710	T	C	0.2242	NA	NA	NA	rs56026232	7	CRHR1:RP11-105N13.4	00:00:00	ncRNA_intronic	4.212	1f	7	14	1	1	0
rs17762073	17	43777745	C	A	0.2242	NA	NA	NA	rs56026232	7	CRHR1:RP11-105N13.4	00:00:00	ncRNA_intronic	14.41	1f	7	14	1	1	0
17:43777835:T:TATCCTGCTTCCC	17	43777835	TATCCTGCTTCCC	T	0.2234	NA	NA	NA	rs56026232	7	CRHR1:RP11-105N13.4	00:00:00	ncRNA_intronic	4.738	NA	5	14	1	1	0
17:43777957:A:AATC	17	43777957	AATC	A	0.2243	NA	NA	NA	rs56026232	7	CRHR1:RP11-105N13.4	00:00:00	ncRNA_intronic	15.8	NA	5	14	1	1	0
rs62056875	17	43778003	T	A	0.2242	NA	NA	NA	rs56026232	7	CRHR1:RP11-105N13.4	00:00:00	ncRNA_intronic	12.06	5	5	14	1	1	0
17:43778315:C:CA	17	43778315	CA	C	0.2204	NA	NA	NA	rs56026232	7	CRHR1:RP11-105N13.4	00:00:00	ncRNA_intronic	0.267	NA	5	14	1	1	0
rs17688875	17	43778406	A	G	0.2243	NA	NA	NA	rs56026232	7	CRHR1:RP11-105N13.4	00:00:00	ncRNA_intronic	7.559	6	5	14	1	1	0
rs17762165	17	43778602	C	T	0.2242	NA	NA	NA	rs56026232	7	CRHR1:RP11-105N13.4	00:00:00	ncRNA_intronic	1.734	1f	5	14	1	1	0
rs17688916	17	43778680	T	A	0.1934	NA	NA	NA	rs56026232	7	CRHR1:RP11-105N13.4	00:00:00	ncRNA_intronic	8.331	1f	5	14	1	1	0
rs62056876	17	43778752	C	T	0.2238	NA	NA	NA	rs56026232	7	CRHR1:RP11-105N13.4	00:00:00	ncRNA_intronic	3.17	6	5	14	1	1	0
rs62056877	17	43778828	T	G	0.2247	NA	NA	NA	rs56026232	7	CRHR1:RP11-105N13.4	00:00:00	ncRNA_intronic	8.035	5	5	14	1	1	0
rs113603492	17	43779031	C	CCTCCCCA	0.2178	NA	NA	NA	rs56026232	7	CRHR1:RP11-105N13.4	00:00:00	ncRNA_intronic	2.877	NA	5	14	1	1	0
rs17688922	17	43779351	G	A	0.2238	NA	NA	NA	rs56026232	7	CRHR1:RP11-105N13.4	00:00:00	ncRNA_intronic	2.617	6	5	14	1	1	0
rs17688944	17	43779419	T	A	0.2241	NA	NA	NA	rs56026232	7	CRHR1:RP11-105N13.4	00:00:00	ncRNA_intronic	2.256	6	5	14	1	1	0
rs1526128	17	43779624	C	T	0.2218	NA	NA	NA	rs56026232	7	CRHR1:RP11-105N13.4	00:00:00	ncRNA_intronic	5.788	1f	5	14	1	1	0
rs1526129	17	43779657	T	C	0.2241	NA	NA	NA	rs56026232	7	CRHR1:RP11-105N13.4	00:00:00	ncRNA_intronic	5.58	1f	5	14	1	1	0
rs62056878	17	43780561	C	T	0.2237	NA	NA	NA	rs56026232	7	CRHR1:RP11-105N13.4	00:00:00	ncRNA_intronic	7.3	4	5	14	1	1	1
rs17762308	17	43780948	T	C	0.2239	NA	NA	NA	rs56026232	7	CRHR1:RP11-105N13.4	00:00:00	ncRNA_intronic	7.297	1f	5	14	1	1	1
rs968028	17	43781105	A	G	0.2236	NA	NA	NA	rs56026232	7	CRHR1:RP11-105N13.4	00:00:00	ncRNA_intronic	7.869	NA	5	14	1	1	1
rs968027	17	43781250	C	T	0.2233	NA	NA	NA	rs56026232	7	CRHR1:RP11-105N13.4	00:00:00	ncRNA_intronic	0.943	NA	5	14	1	1	1
rs62056879	17	43781426	T	C	0.2237	NA	NA	NA	rs56026232	7	CRHR1:RP11-105N13.4	00:00:00	ncRNA_intronic	4.21	4	5	14	1	1	1
rs79892630	17	43781505	C	T	0.224	NA	NA	NA	rs56026232	7	CRHR1:RP11-105N13.4	00:00:00	ncRNA_intronic	0.144	5	5	14	1	1	1
rs199504614	17	43781720	T	TAAAAAAAAGAG	0.2241	NA	NA	NA	rs56026232	7	CRHR1:RP11-105N13.4	00:00:00	ncRNA_intronic	4.432	NA	5	14	1	0	1
rs138070769	17	43781726	A	AAAGAG	0.2239	NA	NA	NA	rs56026232	7	CRHR1:RP11-105N13.4	00:00:00	ncRNA_intronic	0.937	NA	5	14	1	1	1
rs17762361	17	43781778	A	G	0.2238	NA	NA	NA	rs56026232	7	CRHR1:RP11-105N13.4	00:00:00	ncRNA_intronic	6.303	6	5	14	1	1	1
rs62056880	17	43782304	T	C	0.2241	NA	NA	NA	rs56026232	7	CRHR1:RP11-105N13.4	00:00:00	ncRNA_intronic	14.65	7	5	14	1	1	1
rs62056881	17	43782455	G	T	0.2239	NA	NA	NA	rs56026232	7	CRHR1:RP11-105N13.4	00:00:00	ncRNA_intronic	7.217	6	5	14	1	1	1
rs17689104	17	43782492	A	G	0.2239	NA	NA	NA	rs56026232	7	CRHR1:RP11-105N13.4	00:00:00	ncRNA_intronic	14.01	6	5	14	1	1	1
rs17689116	17	43782558	T	C	0.2239	NA	NA	NA	rs56026232	7	CRHR1:RP11-105N13.4	00:00:00	ncRNA_intronic	10.89	6	5	14	1	1	1
rs62056905	17	43782693	A	G	0.2236	NA	NA	NA	rs56026232	7	CRHR1:RP11-105N13.4	00:00:00	ncRNA_intronic	1.682	4	5	14	1	1	1
rs62056906	17	43782708	T	C	0.2242	NA	NA	NA	rs56026232	7	CRHR1:RP11-105N13.4	00:00:00	ncRNA_intronic	5.359	4	5	14	1	1	1
rs17689182	17	43783573	C	T	0.2208	NA	NA	NA	rs56026232	7	CRHR1:RP11-105N13.4	00:00:00	ncRNA_intronic	4.224	6	5	14	1	1	1
rs62056908	17	43783590	G	A	0.2129	NA	NA	NA	rs56026232	7	CRHR1:RP11-105N13.4	00:00:00	ncRNA_intronic	2.032	6	5	14	1	1	1
rs62056909	17	43783803	A	G	0.2243	NA	NA	NA	rs56026232	7	CRHR1:RP11-105N13.4	00:00:00	ncRNA_intronic	1.081	6	5	14	1	1	1
rs62056910	17	43784222	T	C	0.2243	NA	NA	NA	rs56026232	7	CRHR1:RP11-105N13.4	00:00:00	ncRNA_intronic	2.761	4	5	14	1	1	1
rs62056911	17	43784624	T	C	0.2242	NA	NA	NA	rs56026232	7	CRHR1:RP11-105N13.4	00:00:00	ncRNA_intronic	2.8	5	5	14	1	1	1
rs78568882	17	43784935	C	G	0.2239	NA	NA	NA	rs56026232	7	CRHR1:RP11-105N13.4	00:00:00	ncRNA_intronic	3.692	6	5	14	1	1	1
rs62056912	17	43784948	G	T	0.2242	NA	NA	NA	rs56026232	7	CRHR1:RP11-105N13.4	00:00:00	ncRNA_intronic	1.594	6	5	14	1	1	1
rs62056913	17	43784994	C	T	0.2237	NA	NA	NA	rs56026232	7	CRHR1:RP11-105N13.4	00:00:00	ncRNA_intronic	1.861	7	5	14	1	1	1
rs78454137	17	43785096	G	A	0.2202	NA	NA	NA	rs56026232	7	CRHR1:RP11-105N13.4	00:00:00	ncRNA_intronic	2.368	6	5	14	1	1	1
rs112123127	17	43785098	C	T	0.2202	NA	NA	NA	rs56026232	7	CRHR1:RP11-105N13.4	00:00:00	ncRNA_intronic	0.578	6	5	14	1	1	1
rs112908630	17	43785104	C	CTTA	0.214	NA	NA	NA	rs56026232	7	CRHR1:RP11-105N13.4	00:00:00	ncRNA_intronic	0.644	NA	5	14	1	1	1
rs61667602	17	43785349	T	C	0.2242	1.71112e-08	-30.7167	5.44578	rs56026232	7	CRHR1:RP11-105N13.4	00:00:00	ncRNA_intronic	3.614	6	5	14	1	1	1
rs62056915	17	43785627	A	T	0.2241	NA	NA	NA	rs56026232	7	CRHR1:RP11-105N13.4	00:00:00	ncRNA_intronic	6.337	6	5	14	1	1	1
rs17689218	17	43785808	T	C	0.2241	NA	NA	NA	rs56026232	7	CRHR1:RP11-105N13.4	00:00:00	ncRNA_intronic	5.157	1f	5	14	1	1	1
rs62056916	17	43785938	C	T	0.2241	NA	NA	NA	rs56026232	7	CRHR1:RP11-105N13.4	00:00:00	ncRNA_intronic	3.843	5	5	14	1	1	1
rs62056917	17	43786013	G	T	0.2241	NA	NA	NA	rs56026232	7	CRHR1:RP11-105N13.4	00:00:00	ncRNA_intronic	5.579	4	5	14	1	1	1
rs62056918	17	43786676	T	G	0.224	NA	NA	NA	rs56026232	7	CRHR1:RP11-105N13.4	00:00:00	ncRNA_intronic	2.563	7	5	14	1	1	1
rs62056919	17	43786698	C	T	0.224	NA	NA	NA	rs56026232	7	CRHR1:RP11-105N13.4	00:00:00	ncRNA_intronic	0.121	7	5	14	1	1	1
rs17762535	17	43787130	T	C	0.2242	NA	NA	NA	rs56026232	7	CRHR1:RP11-105N13.4	00:00:00	ncRNA_intronic	1.778	1f	7	14	1	1	1
rs62056920	17	43787226	G	A	0.2242	NA	NA	NA	rs56026232	7	CRHR1:RP11-105N13.4	00:00:00	ncRNA_intronic	7.734	4	7	14	1	1	1
rs62056921	17	43787306	T	C	0.2242	NA	NA	NA	rs56026232	7	CRHR1:RP11-105N13.4	00:00:00	ncRNA_intronic	0.686	3a	7	14	1	1	1
rs62056922	17	43787563	C	G	0.2242	NA	NA	NA	rs56026232	7	CRHR1:RP11-105N13.4	00:00:00	ncRNA_intronic	1.191	5	7	14	1	1	1
rs56290582	17	43788371	C	T	0.2242	NA	NA	NA	rs56026232	7	CRHR1:RP11-105N13.4	00:00:00	ncRNA_intronic	5.256	5	5	14	1	1	1
rs56397077	17	43788419	C	A	0.2242	NA	NA	NA	rs56026232	7	CRHR1:RP11-105N13.4	00:00:00	ncRNA_intronic	4.643	5	5	14	1	1	1
rs62056925	17	43788649	T	C	0.2242	NA	NA	NA	rs56026232	7	CRHR1:RP11-105N13.4	00:00:00	ncRNA_intronic	1.834	5	5	14	1	1	1
rs62056926	17	43788666	C	G	0.2242	NA	NA	NA	rs56026232	7	CRHR1:RP11-105N13.4	00:00:00	ncRNA_intronic	5.629	5	5	14	1	1	1
rs62056927	17	43788767	G	A	0.2242	NA	NA	NA	rs56026232	7	CRHR1:RP11-105N13.4	00:00:00	ncRNA_intronic	8.607	5	5	14	1	1	1
rs62056928	17	43788782	C	T	0.2242	NA	NA	NA	rs56026232	7	CRHR1:RP11-105N13.4	00:00:00	ncRNA_intronic	7.825	5	5	14	1	1	1
rs62056929	17	43789144	G	A	0.2242	NA	NA	NA	rs56026232	7	CRHR1:RP11-105N13.4	00:00:00	ncRNA_intronic	5.85	7	5	14	1	1	1
17:43789413:C:CT	17	43789413	CT	C	0.2138	NA	NA	NA	rs56026232	7	CRHR1:RP11-105N13.4	00:00:00	ncRNA_intronic	7.416	NA	5	14	1	1	1
rs62056930	17	43789640	A	C	0.2242	NA	NA	NA	rs56026232	7	CRHR1:RP11-105N13.4	00:00:00	ncRNA_intronic	1.831	7	5	14	1	1	1
rs62056931	17	43789698	G	A	0.223	NA	NA	NA	rs56026232	7	CRHR1:RP11-105N13.4	00:00:00	ncRNA_intronic	0.505	6	5	14	1	1	1
rs62056932	17	43789971	G	C	0.2222	NA	NA	NA	rs56026232	7	CRHR1:RP11-105N13.4	00:00:00	ncRNA_intronic	3.967	5	5	14	1	1	1
rs62056933	17	43789978	G	A	0.2223	NA	NA	NA	rs56026232	7	CRHR1:RP11-105N13.4	00:00:00	ncRNA_intronic	4.045	5	5	14	1	1	1
rs62056934	17	43790005	A	G	0.2234	NA	NA	NA	rs56026232	7	CRHR1:RP11-105N13.4	00:00:00	ncRNA_intronic	8.785	5	5	14	1	1	0
rs79322350	17	43790401	A	G	0.2242	NA	NA	NA	rs56026232	7	CRHR1:RP11-105N13.4	00:00:00	ncRNA_intronic	8.792	7	5	14	1	1	0
rs62056935	17	43790446	A	G	0.2242	NA	NA	NA	rs56026232	7	CRHR1:RP11-105N13.4	00:00:00	ncRNA_intronic	4.493	7	5	14	1	1	0
rs373685009	17	43790598	G	GAA	0.2232	NA	NA	NA	rs56026232	7	CRHR1:RP11-105N13.4	00:00:00	ncRNA_intronic	1.29	NA	5	14	1	0	0
rs75076131	17	43790649	C	A	0.2242	NA	NA	NA	rs56026232	7	CRHR1:RP11-105N13.4	00:00:00	ncRNA_intronic	0.51	7	5	14	1	1	0
rs77727624	17	43790770	A	G	0.226	NA	NA	NA	rs56026232	7	CRHR1:RP11-105N13.4	00:00:00	ncRNA_intronic	2.726	6	5	14	1	0	0
rs62056936	17	43790911	A	T	0.2242	NA	NA	NA	rs56026232	7	CRHR1:RP11-105N13.4	00:00:00	ncRNA_intronic	0.189	5	5	14	1	1	0
rs62056937	17	43791181	A	C	0.2242	NA	NA	NA	rs56026232	7	CRHR1:RP11-105N13.4	00:00:00	ncRNA_intronic	0.719	6	5	14	1	1	0
rs62056939	17	43791332	T	C	0.2241	NA	NA	NA	rs56026232	7	CRHR1:RP11-105N13.4	00:00:00	ncRNA_intronic	3.493	6	5	14	1	1	0
rs62056940	17	43791344	T	A	0.2241	NA	NA	NA	rs56026232	7	CRHR1:RP11-105N13.4	00:00:00	ncRNA_intronic	0.679	7	5	14	1	1	0
rs78803763	17	43791405	C	A	0.2241	NA	NA	NA	rs56026232	7	CRHR1:RP11-105N13.4	00:00:00	ncRNA_intronic	0.129	6	5	14	1	1	0
rs77387379	17	43791429	G	A	0.2241	NA	NA	NA	rs56026232	7	CRHR1:RP11-105N13.4	00:00:00	ncRNA_intronic	9.012	7	5	14	1	1	0
rs75990322	17	43791468	T	C	0.2241	NA	NA	NA	rs56026232	7	CRHR1:RP11-105N13.4	00:00:00	ncRNA_intronic	0.409	NA	5	14	1	1	0
rs113661667	17	43791610	T	C	0.2242	NA	NA	NA	rs56026232	7	CRHR1:RP11-105N13.4	00:00:00	ncRNA_intronic	5.133	6	5	14	1	1	0
rs74579538	17	43791652	G	A	0.2242	NA	NA	NA	rs56026232	7	CRHR1:RP11-105N13.4	00:00:00	ncRNA_intronic	2.247	7	5	14	1	1	0
rs55822644	17	43792090	G	C	0.2157	NA	NA	NA	rs56026232	7	CRHR1:RP11-105N13.4	00:00:00	ncRNA_intronic	0.486	NA	5	14	1	1	0
rs55930267	17	43792091	C	T	0.2158	NA	NA	NA	rs56026232	7	CRHR1:RP11-105N13.4	00:00:00	ncRNA_intronic	1.244	NA	5	14	1	1	0
rs56406407	17	43792099	T	C	0.2159	NA	NA	NA	rs56026232	7	CRHR1:RP11-105N13.4	00:00:00	ncRNA_intronic	0.998	7	5	14	1	1	0
rs55973918	17	43792252	C	A	0.224	NA	NA	NA	rs56026232	7	CRHR1:RP11-105N13.4	00:00:00	ncRNA_intronic	0.145	6	5	14	1	0	0
rs56220242	17	43792326	C	T	0.2239	NA	NA	NA	rs56026232	7	CRHR1:RP11-105N13.4	00:00:00	ncRNA_intronic	3.21	6	5	14	1	1	0
rs56160448	17	43792358	A	G	0.2239	NA	NA	NA	rs56026232	7	CRHR1:RP11-105N13.4	00:00:00	ncRNA_intronic	1.055	7	5	14	1	1	0
rs56167560	17	43792411	A	G	0.2226	NA	NA	NA	rs56026232	7	CRHR1:RP11-105N13.4	00:00:00	ncRNA_intronic	9.427	5	5	14	1	1	0
rs55849973	17	43792418	T	C	0.2226	NA	NA	NA	rs56026232	7	CRHR1:RP11-105N13.4	00:00:00	ncRNA_intronic	7.087	5	5	14	1	1	0
rs113040933	17	43792493	T	TAAAC	0.2257	NA	NA	NA	rs56026232	7	CRHR1:RP11-105N13.4	00:00:00	ncRNA_intronic	1.565	NA	5	14	1	1	0
rs1880749	17	43792586	A	C	0.2242	NA	NA	NA	rs56026232	7	CRHR1:RP11-105N13.4	00:00:00	ncRNA_intronic	5.541	6	5	14	1	1	0
rs1568951	17	43792895	T	G	0.2241	NA	NA	NA	rs56026232	7	CRHR1:RP11-105N13.4	00:00:00	ncRNA_intronic	3.678	NA	5	14	1	1	0
rs1568950	17	43792896	T	C	0.2241	NA	NA	NA	rs56026232	7	CRHR1:RP11-105N13.4	00:00:00	ncRNA_intronic	0.736	NA	5	14	1	1	0
rs1568949	17	43792975	G	A	0.2242	NA	NA	NA	rs56026232	7	CRHR1:RP11-105N13.4	00:00:00	ncRNA_intronic	9.597	NA	5	14	1	1	0
rs1105571	17	43793200	A	T	0.2242	NA	NA	NA	rs56026232	7	CRHR1:RP11-105N13.4	00:00:00	ncRNA_intronic	8.074	6	5	14	1	1	0
rs1105570	17	43793342	A	G	0.2242	NA	NA	NA	rs56026232	7	CRHR1:RP11-105N13.4	00:00:00	ncRNA_intronic	7.713	NA	5	14	1	1	0
rs1105569	17	43793388	C	T	0.2242	NA	NA	NA	rs56026232	7	CRHR1:RP11-105N13.4	00:00:00	ncRNA_intronic	1.844	NA	5	14	1	1	0
rs7502718	17	43793651	G	A	0.2241	NA	NA	NA	rs56026232	7	CRHR1:RP11-105N13.4	00:00:00	ncRNA_intronic	0.859	5	5	14	1	1	0
rs7502937	17	43793665	A	G	0.2242	NA	NA	NA	rs56026232	7	CRHR1:RP11-105N13.4	00:00:00	ncRNA_intronic	8.115	5	5	14	1	1	0
rs4479288	17	43793828	G	A	0.2242	NA	NA	NA	rs56026232	7	CRHR1:RP11-105N13.4	00:00:00	ncRNA_intronic	4.53	5	5	14	1	1	0
rs4479289	17	43793951	G	A	0.2241	NA	NA	NA	rs56026232	7	CRHR1:RP11-105N13.4	00:00:00	ncRNA_intronic	5.675	5	5	14	1	1	0
rs4609898	17	43794182	G	A	0.2241	NA	NA	NA	rs56026232	7	CRHR1:RP11-105N13.4	00:00:00	ncRNA_intronic	3.572	6	5	14	1	1	0
rs4605208	17	43794209	G	C	0.2241	NA	NA	NA	rs56026232	7	CRHR1:RP11-105N13.4	00:00:00	ncRNA_intronic	2.111	6	5	14	1	1	0
rs75310534	17	43794286	C	T	0.2241	NA	NA	NA	rs56026232	7	CRHR1:RP11-105N13.4	00:00:00	ncRNA_intronic	0.153	7	5	14	1	1	0
rs111511018	17	43794828	T	C	0.2226	NA	NA	NA	rs56026232	7	CRHR1:RP11-105N13.4	00:00:00	ncRNA_intronic	1.572	7	5	14	1	1	0
rs113173628	17	43794899	C	T	0.2118	5.938e-09	-32.8059	5.63653	rs56026232	7	CRHR1:RP11-105N13.4	00:00:00	ncRNA_intronic	2.353	6	5	14	1	0	0
rs76007856	17	43795238	G	A	0.2241	NA	NA	NA	rs56026232	7	CRHR1:RP11-105N13.4	00:00:00	ncRNA_intronic	0.086	7	5	14	1	1	0
rs111415173	17	43795573	C	T	0.2241	NA	NA	NA	rs56026232	7	CRHR1:RP11-105N13.4	00:00:00	ncRNA_intronic	0.477	6	5	14	1	1	0
rs113991678	17	43795634	C	T	0.2241	NA	NA	NA	rs56026232	7	CRHR1:RP11-105N13.4	00:00:00	ncRNA_intronic	0.281	7	5	14	1	0	0
rs112995313	17	43795768	T	C	0.2241	NA	NA	NA	rs56026232	7	CRHR1:RP11-105N13.4	00:00:00	ncRNA_intronic	8.762	6	5	14	1	1	0
rs111985258	17	43795859	A	G	0.2241	NA	NA	NA	rs56026232	7	CRHR1:RP11-105N13.4	00:00:00	ncRNA_intronic	2.523	7	5	14	1	1	0
17:43796396:T:TG	17	43796396	TG	T	0.224	NA	NA	NA	rs56026232	7	CRHR1:RP11-105N13.4	00:00:00	ncRNA_intronic	3.547	NA	5	14	1	1	0
rs1880750	17	43796541	T	A	0.2241	NA	NA	NA	rs56026232	7	CRHR1:RP11-105N13.4	00:00:00	ncRNA_intronic	1.834	1f	5	14	1	1	0
rs56167344	17	43797087	A	T	0.2242	NA	NA	NA	rs56026232	7	CRHR1:RP11-105N13.4	00:00:00	ncRNA_intronic	7.9	2b	5	14	1	1	0
17:43797157:T:TA	17	43797157	TA	T	0.2241	NA	NA	NA	rs56026232	7	CRHR1:RP11-105N13.4	00:00:00	ncRNA_intronic	2.344	NA	5	14	1	1	0
rs56046792	17	43797246	C	T	0.2241	NA	NA	NA	rs56026232	7	CRHR1:RP11-105N13.4	00:00:00	ncRNA_intronic	2.179	4	5	14	1	1	0
rs56323722	17	43798015	A	C	0.2241	NA	NA	NA	rs56026232	7	CRHR1:RP11-105N13.4	00:00:00	ncRNA_intronic	4.932	5	5	14	1	1	0
rs55989971	17	43798160	G	A	0.2242	NA	NA	NA	rs56026232	7	CRHR1:RP11-105N13.4	00:00:00	ncRNA_intronic	0.213	5	5	14	1	1	0
rs3072094	17	43798348	TTTG	T	0.2315	NA	NA	NA	rs56026232	7	CRHR1:RP11-105N13.4	00:00:00	ncRNA_intronic	0.636	NA	5	14	1	1	0
rs55938136	17	43798360	A	G	0.2242	NA	NA	NA	rs56026232	7	CRHR1:RP11-105N13.4	00:00:00	ncRNA_intronic	3.353	6	5	14	1	1	0
rs62056946	17	43798401	G	A	0.2242	NA	NA	NA	rs56026232	7	CRHR1:RP11-105N13.4	00:00:00	ncRNA_intronic	5.805	7	5	14	1	1	0
rs75403953	17	43798546	A	G	0.2242	NA	NA	NA	rs56026232	7	CRHR1:RP11-105N13.4	00:00:00	ncRNA_intronic	1.694	6	5	14	1	1	0
17:43798584:C:CA	17	43798584	CA	C	0.2237	NA	NA	NA	rs56026232	7	CRHR1:RP11-105N13.4	00:00:00	ncRNA_intronic	0.494	NA	5	14	1	1	0
rs62054372	17	43798775	G	C	0.218	NA	NA	NA	rs56026232	7	CRHR1:RP11-105N13.4	00:00:00	ncRNA_intronic	12.19	5	5	14	1	1	0
rs368303226	17	43798784	A	AGAG	0.2238	NA	NA	NA	rs56026232	7	CRHR1:RP11-105N13.4	00:00:00	ncRNA_intronic	11.16	NA	5	14	1	1	0
rs7214673	17	43798787	T	G	0.2665	4.35147e-07	-26.1964	5.18326	rs56026232	7	CRHR1:RP11-105N13.4	00:00:00	ncRNA_intronic	11.05	NA	5	14	1	1	0
17:43798790:T:TTTC	17	43798790	TTTC	T	0.218	NA	NA	NA	rs56026232	7	CRHR1:RP11-105N13.4	00:00:00	ncRNA_intronic	4.735	NA	5	14	1	1	0
rs55838058	17	43798902	C	T	0.2214	NA	NA	NA	rs56026232	7	CRHR1:RP11-105N13.4	00:00:00	ncRNA_intronic	3.237	5	5	14	1	1	0
rs56062621	17	43798903	A	G	0.2214	NA	NA	NA	rs56026232	7	CRHR1:RP11-105N13.4	00:00:00	ncRNA_intronic	4.67	5	5	14	1	1	0
rs55962674	17	43799033	C	T	0.224	NA	NA	NA	rs56026232	7	CRHR1:RP11-105N13.4	00:00:00	ncRNA_intronic	0.412	5	5	14	1	1	0
rs55896111	17	43799048	G	A	0.2216	NA	NA	NA	rs56026232	7	CRHR1:RP11-105N13.4	00:00:00	ncRNA_intronic	4.29	5	5	14	1	1	0
rs55787734	17	43799052	A	G	0.2221	NA	NA	NA	rs56026232	7	CRHR1:RP11-105N13.4	00:00:00	ncRNA_intronic	5.686	5	5	14	1	1	0
rs55653963	17	43799509	A	C	0.224	NA	NA	NA	rs56026232	7	CRHR1:RP11-105N13.4	00:00:00	ncRNA_intronic	4.381	4	5	14	1	1	0
rs62054378	17	43799667	C	A	0.224	NA	NA	NA	rs56026232	7	CRHR1:RP11-105N13.4	00:00:00	ncRNA_intronic	4.825	2b	9	14	1	1	0
rs77819001	17	43799804	C	A	0.224	NA	NA	NA	rs56026232	7	CRHR1:RP11-105N13.4	00:00:00	ncRNA_intronic	7.074	4	9	14	1	1	0
rs76667867	17	43799810	G	C	0.224	NA	NA	NA	rs56026232	7	CRHR1:RP11-105N13.4	00:00:00	ncRNA_intronic	0.18	4	9	14	1	1	0
rs17563433	17	43800351	A	C	0.2242	NA	NA	NA	rs56026232	7	CRHR1:RP11-105N13.4	00:00:00	ncRNA_intronic	1.317	1f	13	14	1	1	0
rs77370070	17	43800404	T	G	0.2242	NA	NA	NA	rs56026232	7	CRHR1:RP11-105N13.4	00:00:00	ncRNA_intronic	3.781	5	13	14	1	1	0
rs62054380	17	43800987	C	A	0.2241	NA	NA	NA	rs56026232	7	CRHR1:RP11-105N13.4	00:00:00	ncRNA_intronic	1.539	7	9	14	1	1	0
rs112570965	17	43801092	T	C	0.2242	NA	NA	NA	rs56026232	7	CRHR1:RP11-105N13.4	00:00:00	ncRNA_intronic	11.18	5	9	14	1	1	0
rs62054381	17	43801185	A	G	0.2242	NA	NA	NA	rs56026232	7	CRHR1:RP11-105N13.4	00:00:00	ncRNA_intronic	0.362	5	9	14	1	1	0
rs17649019	17	43801593	G	A	0.2242	NA	NA	NA	rs56026232	7	CRHR1:RP11-105N13.4	00:00:00	ncRNA_intronic	0.383	6	9	14	1	1	0
rs17563501	17	43801695	C	T	0.2241	NA	NA	NA	rs56026232	7	CRHR1:RP11-105N13.4	00:00:00	ncRNA_intronic	0.634	6	9	14	1	1	0
rs62054382	17	43802525	C	T	0.2242	NA	NA	NA	rs56026232	7	CRHR1:RP11-105N13.4	00:00:00	ncRNA_intronic	1.37	5	9	14	1	1	0
rs62054383	17	43802907	T	C	0.2242	NA	NA	NA	rs56026232	7	CRHR1:RP11-105N13.4	00:00:00	ncRNA_intronic	2.444	5	9	14	1	1	0
rs10514879	17	43802971	C	T	0.2242	NA	NA	NA	rs56026232	7	CRHR1:RP11-105N13.4	00:00:00	ncRNA_intronic	2.178	NA	9	14	1	1	0
rs1358071	17	43803189	A	C	0.2718	1.76921e-06	-24.4543	5.11693	rs56026232	7	CRHR1:RP11-105N13.4	00:00:00	ncRNA_intronic	0.434	6	9	14	1	1	0
rs55920545	17	43803773	A	AG	0.2238	NA	NA	NA	rs56026232	7	CRHR1:RP11-105N13.4	00:00:00	ncRNA_intronic	9.891	NA	9	14	1	1	0
rs56280222	17	43803788	T	C	0.2242	NA	NA	NA	rs56026232	7	CRHR1:RP11-105N13.4	00:00:00	ncRNA_intronic	10.23	5	9	14	1	1	0
rs62054384	17	43804306	T	C	0.2242	NA	NA	NA	rs56026232	7	CRHR1:RP11-105N13.4	00:00:00	ncRNA_intronic	3.578	7	9	14	1	1	0
rs9897399	17	43804317	G	A	0.2249	1.20728e-08	-31.0089	5.43989	rs56026232	7	CRHR1:RP11-105N13.4	00:00:00	ncRNA_intronic	0.82	7	9	14	1	1	0
rs56205560	17	43804389	T	A	0.2242	NA	NA	NA	rs56026232	7	CRHR1:RP11-105N13.4	00:00:00	ncRNA_intronic	2.835	7	9	14	1	1	0
rs56380663	17	43804619	C	T	0.2242	NA	NA	NA	rs56026232	7	CRHR1:RP11-105N13.4	00:00:00	ncRNA_intronic	0.169	5	9	14	1	1	0
rs62054387	17	43805525	A	C	0.2242	NA	NA	NA	rs56026232	7	CRHR1:RP11-105N13.4	00:00:00	ncRNA_intronic	2.839	5	9	14	1	1	0
rs62054388	17	43805590	C	T	0.2242	NA	NA	NA	rs56026232	7	CRHR1:RP11-105N13.4	00:00:00	ncRNA_intronic	6.668	7	9	14	1	1	0
rs4401083	17	43806015	G	A	0.2242	NA	NA	NA	rs56026232	7	CRHR1:RP11-105N13.4	00:00:00	ncRNA_intronic	0.424	1f	7	14	1	1	0
rs1880752	17	43806264	C	T	0.2242	NA	NA	NA	rs56026232	7	CRHR1:RP11-105N13.4	00:00:00	ncRNA_intronic	0.297	6	7	14	1	1	0
rs4617909	17	43806451	C	T	0.2242	NA	NA	NA	rs56026232	7	CRHR1:RP11-105N13.4	00:00:00	ncRNA_intronic	3.132	6	7	14	1	1	0
rs2902662	17	43806925	G	A	0.2242	NA	NA	NA	rs56026232	7	CRHR1:RP11-105N13.4	00:00:00	ncRNA_intronic	10.85	NA	7	14	1	1	0
rs2864087	17	43807063	C	T	0.2242	NA	NA	NA	rs56026232	7	CRHR1:RP11-105N13.4	00:00:00	ncRNA_intronic	5.451	NA	7	14	1	1	0
rs2902661	17	43807099	G	A	0.2243	NA	NA	NA	rs56026232	7	CRHR1:RP11-105N13.4	00:00:00	ncRNA_intronic	8.414	NA	7	14	1	1	0
rs4609899	17	43807113	C	T	0.224	NA	NA	NA	rs56026232	7	CRHR1:RP11-105N13.4	00:00:00	ncRNA_intronic	2.361	3a	7	14	1	1	0
rs4471726	17	43807134	T	C	0.224	NA	NA	NA	rs56026232	7	CRHR1:RP11-105N13.4	00:00:00	ncRNA_intronic	4.354	1f	7	14	1	1	0
rs79226879	17	43807485	T	C	0.2242	NA	NA	NA	rs56026232	7	CRHR1:RP11-105N13.4	00:00:00	ncRNA_intronic	9.122	7	7	14	1	1	0
rs76493835	17	43807642	T	G	0.2241	NA	NA	NA	rs56026232	7	CRHR1:RP11-105N13.4	00:00:00	ncRNA_intronic	7.354	7	9	14	1	1	0
rs113927637	17	43807911	A	G	0.2243	1.83235e-08	-30.6456	5.44456	rs56026232	7	CRHR1:RP11-105N13.4	00:00:00	ncRNA_intronic	2.592	6	9	9	1	0	0
rs17563599	17	43807955	A	C	0.2242	NA	NA	NA	rs56026232	7	CRHR1:RP11-105N13.4	00:00:00	ncRNA_intronic	2.221	6	9	9	1	1	0
rs17649138	17	43808067	G	A	0.2242	NA	NA	NA	rs56026232	7	CRHR1:RP11-105N13.4	00:00:00	ncRNA_intronic	10.02	6	9	9	1	1	0
rs62054389	17	43808321	G	A	0.2242	NA	NA	NA	rs56026232	7	CRHR1:RP11-105N13.4	00:00:00	ncRNA_intronic	2.108	7	9	9	1	1	0
rs62054390	17	43808443	A	C	0.2242	NA	NA	NA	rs56026232	7	CRHR1:RP11-105N13.4	00:00:00	ncRNA_intronic	1.373	7	9	9	1	1	0
rs55947210	17	43808763	A	G	0.2242	NA	NA	NA	rs56026232	7	CRHR1:RP11-105N13.4	00:00:00	ncRNA_intronic	11.04	5	9	9	1	1	0
rs62054392	17	43808945	C	T	0.2242	NA	NA	NA	rs56026232	7	CRHR1:RP11-105N13.4	00:00:00	ncRNA_intronic	3.069	5	8	9	1	1	0
rs4390635	17	43809016	C	T	0.2242	NA	NA	NA	rs56026232	7	CRHR1:RP11-105N13.4	00:00:00	ncRNA_intronic	5.436	1f	8	9	1	1	0
rs62054393	17	43809264	T	G	0.2242	NA	NA	NA	rs56026232	7	CRHR1:RP11-105N13.4:RP11-293E1.2	00:00:00	ncRNA_exonic	4.751	5	8	9	1	1	0
rs75986348	17	43809328	A	G	0.2242	NA	NA	NA	rs56026232	7	CRHR1:RP11-105N13.4:RP11-293E1.2	00:00:00	ncRNA_intronic	11.08	5	8	9	1	1	0
17:43809559:G:GT	17	43809559	GT	G	0.2246	NA	NA	NA	rs56026232	7	CRHR1:RP11-105N13.4:RP11-293E1.2	00:00:00	ncRNA_intronic	3.041	NA	9	9	1	0	0
rs17649162	17	43810371	G	C	0.2242	NA	NA	NA	rs56026232	7	CRHR1:RP11-105N13.4	00:00:00	ncRNA_intronic	6.755	1f	5	14	1	1	0
rs62054394	17	43810608	T	A	0.2242	NA	NA	NA	rs56026232	7	CRHR1:RP11-105N13.4	00:00:00	ncRNA_intronic	4.606	5	5	14	1	1	0
rs113790915	17	43810782	G	C	0.2242	NA	NA	NA	rs56026232	7	CRHR1:RP11-105N13.4:RP11-293E1.1	00:00:00	ncRNA_exonic	2.208	5	5	14	1	1	0
rs77807457	17	43810851	G	C	0.2202	NA	NA	NA	rs56026232	7	CRHR1:RP11-105N13.4:RP11-293E1.1	00:00:00	ncRNA_exonic	13.11	5	5	14	1	1	0
rs75022332	17	43810873	A	T	0.2178	NA	NA	NA	rs56026232	7	CRHR1:RP11-105N13.4:RP11-293E1.1	00:00:00	ncRNA_exonic	8.816	5	5	14	1	1	0
rs77804065	17	43810896	C	T	0.2201	4.60773e-08	-30.1919	5.52232	rs56026232	7	CRHR1:RP11-105N13.4:RP11-293E1.1	00:00:00	ncRNA_intronic	13.58	NA	5	14	1	1	0
rs77301847	17	43810902	A	G	0.2161	5.62115e-09	-32.3573	5.55074	rs56026232	7	CRHR1:RP11-105N13.4:RP11-293E1.1	00:00:00	ncRNA_intronic	13.52	NA	5	14	1	0	0
rs62054395	17	43811060	T	G	0.2242	NA	NA	NA	rs56026232	7	CRHR1:RP11-105N13.4:RP11-293E1.1	00:00:00	ncRNA_intronic	1.937	6	5	14	1	1	0
rs17563683	17	43811072	A	G	0.2242	NA	NA	NA	rs56026232	7	CRHR1:RP11-105N13.4:RP11-293E1.1	00:00:00	ncRNA_intronic	5.696	6	5	14	1	1	0
rs62054396	17	43811510	T	C	0.2242	NA	NA	NA	rs56026232	7	CRHR1:RP11-105N13.4:RP11-293E1.1	00:00:00	ncRNA_intronic	7.054	7	5	14	1	1	0
rs17563718	17	43811673	C	T	0.2242	NA	NA	NA	rs56026232	7	CRHR1:RP11-105N13.4:RP11-293E1.1	00:00:00	ncRNA_exonic	4.554	6	5	14	1	1	0
rs62054397	17	43811792	C	T	0.2242	NA	NA	NA	rs56026232	7	CRHR1:RP11-105N13.4:RP11-293E1.1	00:00:00	ncRNA_exonic	10.38	5	5	14	1	1	0
rs4569335	17	43811950	A	C	0.2242	NA	NA	NA	rs56026232	7	CRHR1:RP11-105N13.4:RP11-293E1.1	00:00:00	ncRNA_exonic	8.825	5	5	14	1	1	0
17:43811990:C:CTTAG	17	43811990	CTTAG	C	0.2243	NA	NA	NA	rs56026232	7	CRHR1:RP11-105N13.4:RP11-293E1.1	00:00:00	ncRNA_exonic	3.893	NA	5	14	1	1	0
rs1526125	17	43812177	C	T	0.2242	NA	NA	NA	rs56026232	7	CRHR1:RP11-105N13.4	00:00:00	ncRNA_intronic	2.724	1b	5	14	1	1	0
rs1526126	17	43812218	C	T	0.2242	NA	NA	NA	rs56026232	7	CRHR1:RP11-105N13.4	00:00:00	ncRNA_intronic	8.475	1b	5	14	1	1	0
rs1526127	17	43812398	C	G	0.2242	NA	NA	NA	rs56026232	7	CRHR1:RP11-105N13.4	00:00:00	ncRNA_intronic	1.815	7	5	14	1	1	0
rs62054398	17	43812599	A	G	0.2242	NA	NA	NA	rs56026232	7	CRHR1:RP11-105N13.4	00:00:00	ncRNA_intronic	3.759	7	5	14	1	1	0
rs62054399	17	43812624	G	A	0.2242	NA	NA	NA	rs56026232	7	CRHR1:RP11-105N13.4	00:00:00	ncRNA_intronic	3.445	6	5	14	1	1	0
rs62054400	17	43812649	T	C	0.2242	NA	NA	NA	rs56026232	7	CRHR1:RP11-105N13.4	00:00:00	ncRNA_intronic	6.037	6	5	14	1	1	0
rs62054411	17	43812684	A	G	0.2242	NA	NA	NA	rs56026232	7	CRHR1:RP11-105N13.4	00:00:00	ncRNA_intronic	5.854	7	5	14	1	1	0
rs62054412	17	43813002	G	A	0.2242	NA	NA	NA	rs56026232	7	CRHR1:RP11-105N13.4	00:00:00	ncRNA_intronic	1.747	5	5	14	1	1	0
rs17563787	17	43813252	C	G	0.2242	NA	NA	NA	rs56026232	7	CRHR1:RP11-105N13.4	00:00:00	ncRNA_intronic	0.579	1f	5	14	1	1	0
rs62054413	17	43813370	G	C	0.2242	NA	NA	NA	rs56026232	7	CRHR1:RP11-105N13.4	00:00:00	ncRNA_intronic	1.215	5	5	14	1	1	0
rs62054414	17	43813415	G	A	0.2242	NA	NA	NA	rs56026232	7	CRHR1:RP11-105N13.4	00:00:00	ncRNA_intronic	6.73	5	5	14	1	1	0
rs10451283	17	43814020	T	C	0.2248	1.84272e-08	-30.6241	5.44169	rs56026232	7	CRHR1:RP11-105N13.4	00:00:00	ncRNA_intronic	0.851	5	5	14	1	1	0
17:43814370:A:AC	17	43814370	AC	A	0.2243	NA	NA	NA	rs56026232	7	CRHR1:RP11-105N13.4	00:00:00	ncRNA_intronic	12.38	NA	5	14	1	1	0
rs76421814	17	43814427	T	C	0.2242	NA	NA	NA	rs56026232	7	CRHR1:RP11-105N13.4	00:00:00	ncRNA_intronic	8.405	7	5	14	1	1	0
17:43814930:G:GCGTA	17	43814930	GCGTA	G	0.2237	NA	NA	NA	rs56026232	7	CRHR1:RP11-105N13.4	00:00:00	ncRNA_intronic	1.995	NA	5	14	1	0	0
rs56006248	17	43815141	A	G	0.2242	NA	NA	NA	rs56026232	7	CRHR1:RP11-105N13.4	00:00:00	ncRNA_intronic	0.59	7	5	14	1	1	0
rs56298110	17	43815336	A	G	0.2242	NA	NA	NA	rs56026232	7	CRHR1:RP11-105N13.4	00:00:00	ncRNA_intronic	4.042	6	5	14	1	1	0
rs1608955	17	43815713	C	T	0.2243	NA	NA	NA	rs56026232	7	CRHR1:RP11-105N13.4	00:00:00	ncRNA_intronic	1.827	7	5	14	1	1	0
rs1608956	17	43815820	T	A	0.2243	NA	NA	NA	rs56026232	7	CRHR1:RP11-105N13.4	00:00:00	ncRNA_intronic	3.999	7	5	14	1	1	0
rs62054417	17	43815859	A	C	0.2242	NA	NA	NA	rs56026232	7	CRHR1:RP11-105N13.4	00:00:00	ncRNA_intronic	2.558	6	5	14	1	1	0
rs78440279	17	43816052	C	T	0.2243	NA	NA	NA	rs56026232	7	CRHR1:RP11-105N13.4	00:00:00	ncRNA_intronic	0.226	7	5	14	1	1	0
rs75500942	17	43816106	C	A	0.2241	NA	NA	NA	rs56026232	7	CRHR1:RP11-105N13.4	00:00:00	ncRNA_intronic	1.154	7	5	14	1	1	0
rs62054418	17	43816306	G	A	0.2241	NA	NA	NA	rs56026232	7	CRHR1:RP11-105N13.4	00:00:00	ncRNA_intronic	2.506	7	5	14	1	1	0
rs62054419	17	43816605	A	C	0.2242	NA	NA	NA	rs56026232	7	CRHR1:RP11-105N13.4	00:00:00	ncRNA_intronic	2.655	6	5	14	1	1	0
rs62054420	17	43816655	C	G	0.2242	NA	NA	NA	rs56026232	7	CRHR1:RP11-105N13.4	00:00:00	ncRNA_intronic	0.431	7	5	14	1	1	0
rs62054421	17	43816657	G	A	0.2242	NA	NA	NA	rs56026232	7	CRHR1:RP11-105N13.4	00:00:00	ncRNA_intronic	1.15	7	5	14	1	1	0
rs17563800	17	43817459	C	T	0.2242	NA	NA	NA	rs56026232	7	CRHR1:RP11-105N13.4	00:00:00	ncRNA_intronic	8.442	1b	5	14	1	1	0
rs56295996	17	43817557	C	T	0.2242	NA	NA	NA	rs56026232	7	CRHR1:RP11-105N13.4	00:00:00	ncRNA_intronic	0.384	3a	5	14	1	1	0
rs56384960	17	43817608	G	A	0.2242	NA	NA	NA	rs56026232	7	CRHR1:RP11-105N13.4	00:00:00	ncRNA_intronic	4.422	4	2	14	1	1	0
rs56178230	17	43817832	G	A	0.2242	NA	NA	NA	rs56026232	7	CRHR1:RP11-105N13.4	00:00:00	ncRNA_intronic	2.377	4	5	14	1	1	0
rs80157557	17	43817898	G	A	0.2242	NA	NA	NA	rs56026232	7	CRHR1:RP11-105N13.4	00:00:00	ncRNA_intronic	0.684	4	5	14	1	1	0
rs76728632	17	43818160	A	C	0.2243	NA	NA	NA	rs56026232	7	CRHR1:RP11-105N13.4	00:00:00	ncRNA_intronic	2.219	2a	1	14	1	1	0
rs17563827	17	43818222	C	A	0.2242	NA	NA	NA	rs56026232	7	CRHR1:RP11-105N13.4	00:00:00	ncRNA_intronic	3.106	1f	1	14	1	1	0
rs80072429	17	43818611	G	A	0.2242	NA	NA	NA	rs56026232	7	CRHR1:RP11-105N13.4	00:00:00	ncRNA_intronic	3.91	5	1	14	1	1	0
rs77114624	17	43818657	T	C	0.2242	NA	NA	NA	rs56026232	7	CRHR1:RP11-105N13.4	00:00:00	ncRNA_intronic	4.776	5	1	14	1	1	0
rs76311426	17	43818690	G	T	0.2242	NA	NA	NA	rs56026232	7	CRHR1:RP11-105N13.4	00:00:00	ncRNA_intronic	0.857	5	1	14	1	1	0
rs17563861	17	43818906	A	G	0.2242	NA	NA	NA	rs56026232	7	CRHR1:RP11-105N13.4	00:00:00	ncRNA_intronic	3.007	6	5	14	1	1	0
rs17563889	17	43818946	A	T	0.2242	NA	NA	NA	rs56026232	7	CRHR1:RP11-105N13.4	00:00:00	ncRNA_intronic	0.005	6	5	14	1	1	0
rs62054424	17	43819384	G	A	0.2242	NA	NA	NA	rs56026232	7	CRHR1:RP11-105N13.4	00:00:00	ncRNA_intronic	2.333	5	5	14	1	0	0
rs17563923	17	43819450	G	A	0.2242	NA	NA	NA	rs56026232	7	CRHR1:RP11-105N13.4	00:00:00	ncRNA_intronic	0.024	1f	5	14	1	1	0
rs62054425	17	43819480	C	T	0.2242	NA	NA	NA	rs56026232	7	CRHR1:RP11-105N13.4	00:00:00	ncRNA_intronic	7.48	5	5	14	1	1	0
17:43819597:A:AC	17	43819597	AC	A	0.2244	NA	NA	NA	rs56026232	7	CRHR1:RP11-105N13.4	00:00:00	ncRNA_intronic	0.02	NA	5	14	1	1	0
rs62054426	17	43820741	A	T	0.2242	NA	NA	NA	rs56026232	7	CRHR1:RP11-105N13.4	00:00:00	ncRNA_intronic	5.603	6	5	14	1	1	0
rs62054427	17	43821062	A	G	0.2242	NA	NA	NA	rs56026232	7	CRHR1:RP11-105N13.4	00:00:00	ncRNA_intronic	4.874	5	5	14	1	1	0
rs74464991	17	43821685	C	A	0.2242	NA	NA	NA	rs56026232	7	CRHR1:RP11-105N13.4	00:00:00	ncRNA_intronic	5.258	6	5	14	1	1	0
rs2004260	17	43822398	T	C	0.2243	NA	NA	NA	rs56026232	7	CRHR1:RP11-105N13.4	00:00:00	ncRNA_intronic	5.045	NA	5	14	1	1	0
rs62054428	17	43822511	G	A	0.2243	NA	NA	NA	rs56026232	7	CRHR1:RP11-105N13.4	00:00:00	ncRNA_intronic	6.76	7	5	14	1	1	0
rs75788861	17	43822769	C	T	0.2149	4.01746e-08	-30.6008	5.57236	rs56026232	7	CRHR1:RP11-105N13.4	00:00:00	ncRNA_intronic	0.364	5	5	14	1	1	0
rs9906974	17	43822772	T	C	0.2154	2.8333e-08	-30.937	5.57129	rs56026232	7	CRHR1:RP11-105N13.4	00:00:00	ncRNA_intronic	3.724	5	5	14	1	1	0
rs62054429	17	43823125	G	A	0.2242	NA	NA	NA	rs56026232	7	CRHR1:RP11-105N13.4	00:00:00	ncRNA_intronic	3.95	5	5	14	1	1	0
rs76171147	17	43823229	T	C	0.2248	1.47492e-08	-30.8383	5.44268	rs56026232	7	CRHR1:RP11-105N13.4	00:00:00	ncRNA_intronic	9.232	4	5	14	1	1	0
rs75643244	17	43823326	A	G	0.2243	NA	NA	NA	rs56026232	7	CRHR1:RP11-105N13.4	00:00:00	ncRNA_intronic	7.466	4	5	14	1	1	0
rs62054431	17	43823880	C	T	0.2242	NA	NA	NA	rs56026232	7	CRHR1:RP11-105N13.4	00:00:00	ncRNA_intronic	3.521	5	5	14	1	1	0
rs62054432	17	43823889	C	A	0.2242	NA	NA	NA	rs56026232	7	CRHR1:RP11-105N13.4	00:00:00	ncRNA_intronic	0.701	5	5	14	1	1	0
rs111497072	17	43824201	G	A	0.2242	NA	NA	NA	rs56026232	7	CRHR1:RP11-105N13.4	00:00:00	ncRNA_intronic	0.015	6	5	14	1	1	0
rs62054433	17	43824348	T	C	0.2242	NA	NA	NA	rs56026232	7	CRHR1:RP11-105N13.4	00:00:00	ncRNA_intronic	0.323	7	5	14	1	1	0
rs7207400	17	43824360	T	C	0.2725	NA	NA	NA	rs56026232	7	CRHR1:RP11-105N13.4	00:00:00	ncRNA_intronic	1.175	7	5	14	1	1	0
rs62054434	17	43824382	T	G	0.2242	NA	NA	NA	rs56026232	7	CRHR1:RP11-105N13.4	00:00:00	ncRNA_intronic	3.385	6	5	14	1	1	0
rs12150683	17	43824848	A	G	0.2242	NA	NA	NA	rs56026232	7	CRHR1:RP11-105N13.4	00:00:00	ncRNA_intronic	12.82	6	5	14	1	1	0
rs12150332	17	43824908	C	T	0.2242	NA	NA	NA	rs56026232	7	CRHR1:RP11-105N13.4	00:00:00	ncRNA_intronic	1.626	7	5	14	1	1	0
rs62054435	17	43825339	C	G	0.2242	NA	NA	NA	rs56026232	7	CRHR1:RP11-105N13.4	00:00:00	ncRNA_intronic	0.603	5	5	14	1	1	0
rs75715199	17	43825478	G	A	0.2242	NA	NA	NA	rs56026232	7	CRHR1:RP11-105N13.4	00:00:00	ncRNA_intronic	14.38	5	5	14	1	1	0
rs62054436	17	43825568	C	T	0.2226	NA	NA	NA	rs56026232	7	CRHR1:RP11-105N13.4	00:00:00	ncRNA_intronic	0.233	5	5	14	1	1	0
rs62054437	17	43825576	T	C	0.2226	NA	NA	NA	rs56026232	7	CRHR1:RP11-105N13.4	00:00:00	ncRNA_intronic	1.001	5	5	14	1	1	0
rs62054438	17	43825711	A	C	0.2242	NA	NA	NA	rs56026232	7	CRHR1:RP11-105N13.4	00:00:00	ncRNA_intronic	1.229	5	5	14	1	1	0
rs62054439	17	43825725	G	T	0.2242	NA	NA	NA	rs56026232	7	CRHR1:RP11-105N13.4	00:00:00	ncRNA_intronic	3.246	5	5	14	1	1	0
rs17334797	17	43825912	A	G	0.2242	NA	NA	NA	rs56026232	7	CRHR1:RP11-105N13.4	00:00:00	ncRNA_intronic	1.619	1f	5	14	1	1	0
rs12150658	17	43826305	G	A	0.2242	NA	NA	NA	rs56026232	7	CRHR1:RP11-105N13.4	00:00:00	ncRNA_intronic	4.801	1f	5	14	1	1	0
rs12150363	17	43826351	A	G	0.2242	NA	NA	NA	rs56026232	7	CRHR1:RP11-105N13.4	00:00:00	ncRNA_intronic	3.55	2c	5	14	1	1	0
rs12150672	17	43826637	G	A	0.2242	NA	NA	NA	rs56026232	7	CRHR1:RP11-105N13.4	00:00:00	ncRNA_intronic	0.321	1d	5	14	1	1	0
17:43827156:G:GA	17	43827156	GA	G	0.2243	NA	NA	NA	rs56026232	7	CRHR1:RP11-105N13.4	00:00:00	ncRNA_intronic	10.05	NA	5	14	1	1	0
rs17334894	17	43827209	G	A	0.2242	NA	NA	NA	rs56026232	7	CRHR1:RP11-105N13.4	00:00:00	ncRNA_intronic	1.03	1f	5	14	1	1	0
rs17334923	17	43827244	C	T	0.2248	NA	NA	NA	rs56026232	7	CRHR1:RP11-105N13.4	00:00:00	ncRNA_intronic	10.74	5	5	14	1	1	0
rs62054440	17	43827391	G	C	0.2242	NA	NA	NA	rs56026232	7	CRHR1:RP11-105N13.4	00:00:00	ncRNA_intronic	0.855	5	5	14	1	1	0
rs12150451	17	43827431	A	G	0.2242	NA	NA	NA	rs56026232	7	CRHR1:RP11-105N13.4	00:00:00	ncRNA_intronic	0.482	1f	5	14	1	1	0
rs12150048	17	43827471	G	C	0.2242	NA	NA	NA	rs56026232	7	CRHR1:RP11-105N13.4	00:00:00	ncRNA_intronic	0.313	1f	5	14	1	1	0
rs12150455	17	43827508	A	G	0.2243	NA	NA	NA	rs56026232	7	CRHR1:RP11-105N13.4	00:00:00	ncRNA_intronic	3.287	1f	5	14	1	1	0
rs12150604	17	43828221	T	A	0.2242	NA	NA	NA	rs56026232	7	CRHR1:RP11-105N13.4	00:00:00	ncRNA_intronic	2.993	1f	5	14	1	1	0
rs17334944	17	43828617	G	A	0.2242	NA	NA	NA	rs56026232	7	CRHR1:RP11-105N13.4	00:00:00	ncRNA_intronic	0.13	1f	5	14	1	1	0
rs17426064	17	43828698	C	T	0.2242	NA	NA	NA	rs56026232	7	CRHR1:RP11-105N13.4	00:00:00	ncRNA_intronic	0.415	6	5	14	1	1	0
rs79172804	17	43828764	G	A	0.1865	8.86885e-06	-26.4126	5.94363	rs56026232	7	CRHR1:RP11-105N13.4	00:00:00	ncRNA_intronic	0.039	5	5	14	1	1	0
rs17426106	17	43828935	G	C	0.2242	NA	NA	NA	rs56026232	7	CRHR1:RP11-105N13.4	00:00:00	ncRNA_intronic	7.857	1f	5	14	1	1	0
rs62054442	17	43829353	A	G	0.2243	NA	NA	NA	rs56026232	7	CRHR1:RP11-105N13.4	00:00:00	ncRNA_intronic	0.072	5	5	14	1	1	0
rs35879086	17	43830382	G	A	0.2241	NA	NA	NA	rs56026232	7	CRHR1:RP11-105N13.4	00:00:00	ncRNA_intronic	2.132	7	5	14	1	1	0
rs62055868	17	43830640	C	T	0.2241	NA	NA	NA	rs56026232	7	CRHR1:RP11-105N13.4	00:00:00	ncRNA_intronic	0.716	5	5	14	1	1	0
rs62055869	17	43830685	G	A	0.2241	NA	NA	NA	rs56026232	7	CRHR1:RP11-105N13.4	00:00:00	ncRNA_intronic	2.147	5	5	14	1	1	0
rs17426174	17	43830938	G	C	0.2241	NA	NA	NA	rs56026232	7	CRHR1:RP11-105N13.4	00:00:00	ncRNA_intronic	2.675	6	5	14	1	1	0
rs62055871	17	43831112	G	A	0.2241	NA	NA	NA	rs56026232	7	CRHR1:RP11-105N13.4	00:00:00	ncRNA_intronic	0.89	2b	5	14	1	1	0
rs55645418	17	43832115	A	G	0.2242	NA	NA	NA	rs56026232	7	CRHR1:RP11-105N13.4	00:00:00	ncRNA_intronic	0.673	7	5	14	1	1	0
rs35631660	17	43832337	A	G	0.2237	NA	NA	NA	rs56026232	7	CRHR1:RP11-105N13.4	00:00:00	ncRNA_intronic	1.303	7	5	14	1	1	0
rs17426195	17	43832367	G	A	0.2237	NA	NA	NA	rs56026232	7	CRHR1:RP11-105N13.4	00:00:00	ncRNA_intronic	0.732	6	5	14	1	1	0
rs35282504	17	43832618	G	A	0.224	NA	NA	NA	rs56026232	7	CRHR1:RP11-105N13.4	00:00:00	ncRNA_intronic	3.509	5	5	14	1	1	0
rs62055875	17	43832864	T	C	0.224	NA	NA	NA	rs56026232	7	CRHR1:RP11-105N13.4	00:00:00	ncRNA_intronic	6.448	5	5	14	1	1	0
rs62055876	17	43832940	A	G	0.2231	NA	NA	NA	rs56026232	7	CRHR1:RP11-105N13.4	00:00:00	ncRNA_intronic	2.028	7	5	14	1	1	0
rs36047693	17	43833824	G	C	0.2241	NA	NA	NA	rs56026232	7	CRHR1:RP11-105N13.4	00:00:00	ncRNA_intronic	2.543	5	5	14	1	1	0
rs34195569	17	43833921	G	A	0.2241	NA	NA	NA	rs56026232	7	CRHR1:RP11-105N13.4	00:00:00	ncRNA_intronic	2.337	5	5	14	1	1	0
rs34579278	17	43833981	A	G	0.2241	NA	NA	NA	rs56026232	7	CRHR1:RP11-105N13.4	00:00:00	ncRNA_intronic	3.424	5	5	14	1	1	0
rs34211253	17	43834074	C	G	0.2241	NA	NA	NA	rs56026232	7	CRHR1:RP11-105N13.4	00:00:00	ncRNA_intronic	8.08	4	5	14	1	1	0
rs34008514	17	43834314	A	G	0.2241	NA	NA	NA	rs56026232	7	CRHR1:RP11-105N13.4	00:00:00	ncRNA_intronic	2.158	5	5	14	1	1	0
rs12943085	17	43834482	G	A	0.2241	NA	NA	NA	rs56026232	7	CRHR1:RP11-105N13.4	00:00:00	ncRNA_intronic	11.98	5	5	14	1	1	0
rs71363552	17	43834671	A	AC	0.2245	NA	NA	NA	rs56026232	7	CRHR1:RP11-105N13.4	00:00:00	ncRNA_intronic	0.831	NA	5	14	1	1	0
rs11079716	17	43834873	G	A	0.2272	NA	NA	NA	rs56026232	7	CRHR1:RP11-105N13.4	00:00:00	ncRNA_intronic	3.182	NA	5	14	1	0	0
rs7350923	17	43834970	C	T	0.2241	NA	NA	NA	rs56026232	7	CRHR1:RP11-105N13.4	00:00:00	ncRNA_intronic	0.394	5	5	14	1	1	0
rs11079717	17	43835351	T	C	0.2241	NA	NA	NA	rs56026232	7	CRHR1:RP11-105N13.4	00:00:00	ncRNA_intronic	4.034	1f	5	14	1	1	0
rs62055878	17	43835854	C	A	0.2241	NA	NA	NA	rs56026232	7	CRHR1:RP11-105N13.4	00:00:00	ncRNA_intronic	14.24	5	5	14	1	1	0
rs76669427	17	43836051	T	A	0.2242	NA	NA	NA	rs56026232	7	CRHR1:RP11-105N13.4	00:00:00	ncRNA_intronic	0.042	6	5	14	1	0	0
rs143196316	17	43836109	A	AATT	0.222	NA	NA	NA	rs56026232	7	CRHR1:RP11-105N13.4	00:00:00	ncRNA_intronic	0.572	NA	5	14	1	0	0
rs74514268	17	43836191	G	A	0.2241	NA	NA	NA	rs56026232	7	CRHR1:RP11-105N13.4	00:00:00	ncRNA_intronic	0.633	7	5	14	1	1	0
rs62055879	17	43836578	G	A	0.2242	NA	NA	NA	rs56026232	7	CRHR1:RP11-105N13.4	00:00:00	ncRNA_intronic	2.35	6	5	14	1	1	0
rs12948216	17	43836673	C	T	0.2241	NA	NA	NA	rs56026232	7	CRHR1:RP11-105N13.4	00:00:00	ncRNA_intronic	0.014	6	5	14	1	1	0
rs56013908	17	43836920	T	C	0.2238	NA	NA	NA	rs56026232	7	CRHR1:RP11-105N13.4	00:00:00	ncRNA_intronic	3.339	5	5	14	1	1	0
rs56214516	17	43836953	A	C	0.1943	NA	NA	NA	rs56026232	7	CRHR1:RP11-105N13.4	00:00:00	ncRNA_intronic	1.735	5	5	14	1	1	0
rs56168907	17	43837091	T	C	0.2238	NA	NA	NA	rs56026232	7	CRHR1:RP11-105N13.4	00:00:00	ncRNA_intronic	3.592	2b	5	14	1	1	0
rs55747440	17	43837115	A	G	0.2239	NA	NA	NA	rs56026232	7	CRHR1:RP11-105N13.4	00:00:00	ncRNA_intronic	9.098	4	5	14	1	1	0
rs55801356	17	43837237	A	G	0.2241	NA	NA	NA	rs56026232	7	CRHR1:RP11-105N13.4	00:00:00	ncRNA_intronic	7.008	3a	2	14	1	1	0
rs62055883	17	43837446	C	G	0.224	NA	NA	NA	rs56026232	7	CRHR1:RP11-105N13.4	00:00:00	ncRNA_intronic	2.231	4	5	14	1	1	0
rs62055884	17	43837567	C	T	0.2241	NA	NA	NA	rs56026232	7	CRHR1:RP11-105N13.4	00:00:00	ncRNA_intronic	11.56	5	5	14	1	1	0
rs79882507	17	43837782	A	G	0.2241	NA	NA	NA	rs56026232	7	CRHR1:RP11-105N13.4	00:00:00	ncRNA_intronic	4.296	5	5	14	1	1	0
rs574194744	17	43837868	T	TTTATGTTATG	0.2233	NA	NA	NA	rs56026232	7	CRHR1:RP11-105N13.4	00:00:00	ncRNA_intronic	0.55	NA	5	14	1	0	0
rs62055885	17	43838014	A	G	0.2239	NA	NA	NA	rs56026232	7	CRHR1:RP11-105N13.4	00:00:00	ncRNA_intronic	4.008	6	5	14	1	1	0
rs28439278	17	43838071	C	T	0.224	NA	NA	NA	rs56026232	7	CRHR1:RP11-105N13.4	00:00:00	ncRNA_intronic	0.25	6	5	14	1	1	0
rs12150621	17	43838482	G	T	0.224	NA	NA	NA	rs56026232	7	CRHR1:RP11-105N13.4	00:00:00	ncRNA_intronic	1.795	6	5	14	1	1	0
rs62055886	17	43838678	G	A	0.2231	NA	NA	NA	rs56026232	7	CRHR1:RP11-105N13.4	00:00:00	ncRNA_intronic	0.27	7	5	14	1	1	0
rs62055887	17	43838710	T	C	0.2231	NA	NA	NA	rs56026232	7	CRHR1:RP11-105N13.4	00:00:00	ncRNA_intronic	3.077	7	5	14	1	1	0
rs62055888	17	43838720	C	T	0.2191	NA	NA	NA	rs56026232	7	CRHR1:RP11-105N13.4	00:00:00	ncRNA_intronic	3.328	7	5	14	1	1	0
rs62055889	17	43838919	G	A	0.2239	NA	NA	NA	rs56026232	7	CRHR1:RP11-105N13.4	00:00:00	ncRNA_intronic	0.625	6	5	14	1	1	0
17:43839150:A:AT	17	43839150	AT	A	0.2243	NA	NA	NA	rs56026232	7	CRHR1:RP11-105N13.4	00:00:00	ncRNA_intronic	0.388	NA	5	14	1	0	0
rs71375313	17	43839253	G	A	0.2236	NA	NA	NA	rs56026232	7	CRHR1:RP11-105N13.4	00:00:00	ncRNA_intronic	0.424	5	5	14	1	1	0
rs11079718	17	43839951	A	T	0.2231	NA	NA	NA	rs56026232	7	CRHR1:RP11-105N13.4	00:00:00	ncRNA_intronic	0.933	1f	5	14	1	1	0
rs11079719	17	43840006	T	G	0.2213	NA	NA	NA	rs56026232	7	CRHR1:RP11-105N13.4	00:00:00	ncRNA_intronic	9.06	1f	5	14	1	1	0
rs11079720	17	43840016	G	A	0.221	NA	NA	NA	rs56026232	7	CRHR1:RP11-105N13.4	00:00:00	ncRNA_intronic	6.475	1f	5	14	1	1	0
rs11079721	17	43840107	C	A	0.2238	NA	NA	NA	rs56026232	7	CRHR1:RP11-105N13.4	00:00:00	ncRNA_intronic	5.565	1f	5	14	1	1	0
rs62055890	17	43840681	C	T	0.2237	NA	NA	NA	rs56026232	7	CRHR1:RP11-105N13.4	00:00:00	ncRNA_intronic	1.147	4	5	14	1	1	0
rs111697872	17	43840726	C	CTT	0.2217	NA	NA	NA	rs56026232	7	CRHR1:RP11-105N13.4	00:00:00	ncRNA_intronic	4.187	NA	5	14	1	1	0
rs77849344	17	43840864	G	A	0.2238	NA	NA	NA	rs56026232	7	CRHR1:RP11-105N13.4	00:00:00	ncRNA_intronic	5.393	5	5	14	1	1	0
rs74918686	17	43840899	G	C	0.2238	NA	NA	NA	rs56026232	7	CRHR1:RP11-105N13.4	00:00:00	ncRNA_intronic	2.831	5	5	14	1	1	0
rs79545140	17	43840935	T	C	0.2238	NA	NA	NA	rs56026232	7	CRHR1:RP11-105N13.4	00:00:00	ncRNA_intronic	4.773	5	5	14	1	1	0
17:43841356:C:CTT	17	43841356	CTT	C	0.2262	NA	NA	NA	rs56026232	7	CRHR1:RP11-105N13.4	00:00:00	ncRNA_intronic	0.603	NA	5	14	1	0	0
rs56369036	17	43841571	T	A	0.2239	NA	NA	NA	rs56026232	7	CRHR1:RP11-105N13.4	00:00:00	ncRNA_intronic	3.648	7	5	14	1	1	0
rs138939613	17	43841624	G	GATGGATGA	0.2239	NA	NA	NA	rs56026232	7	CRHR1:RP11-105N13.4	00:00:00	ncRNA_intronic	1.341	NA	5	14	1	0	0
rs11079723	17	43841729	T	C	0.2238	NA	NA	NA	rs56026232	7	CRHR1:RP11-105N13.4	00:00:00	ncRNA_intronic	2.296	1f	5	14	1	1	0
rs11079724	17	43841912	C	T	0.224	NA	NA	NA	rs56026232	7	CRHR1:RP11-105N13.4	00:00:00	ncRNA_intronic	4.166	1f	5	14	1	1	0
rs55707339	17	43842462	T	C	0.2237	NA	NA	NA	rs56026232	7	CRHR1:RP11-105N13.4	00:00:00	ncRNA_intronic	5.777	6	5	14	1	1	0
rs62055893	17	43842494	A	G	0.2237	NA	NA	NA	rs56026232	7	CRHR1:RP11-105N13.4	00:00:00	ncRNA_intronic	2.131	6	5	14	1	1	0
rs75257002	17	43843395	C	T	0.2231	NA	NA	NA	rs56026232	7	CRHR1:RP11-105N13.4	00:00:00	ncRNA_intronic	2.258	5	5	14	1	1	0
rs62055894	17	43843943	G	A	0.2239	NA	NA	NA	rs56026232	7	CRHR1:RP11-105N13.4	00:00:00	ncRNA_intronic	4.708	6	5	14	1	1	0
rs62055895	17	43844044	A	G	0.2239	NA	NA	NA	rs56026232	7	CRHR1:RP11-105N13.4	00:00:00	ncRNA_intronic	0.772	5	5	14	1	1	0
rs62055896	17	43844201	C	T	0.2239	NA	NA	NA	rs56026232	7	CRHR1:RP11-105N13.4	00:00:00	ncRNA_intronic	1.073	5	5	14	1	1	0
rs55725840	17	43844486	T	A	0.2239	NA	NA	NA	rs56026232	7	CRHR1:RP11-105N13.4	00:00:00	ncRNA_intronic	2.654	5	5	14	1	1	0
rs56194509	17	43844559	T	G	0.2195	NA	NA	NA	rs56026232	7	CRHR1:RP11-105N13.4	00:00:00	ncRNA_intronic	12.2	5	5	14	1	1	0
rs55657917	17	43844560	T	G	0.2195	NA	NA	NA	rs56026232	7	CRHR1:RP11-105N13.4	00:00:00	ncRNA_intronic	14.78	5	5	14	1	1	0
rs56082319	17	43844798	G	A	0.224	NA	NA	NA	rs56026232	7	CRHR1:RP11-105N13.4	00:00:00	ncRNA_intronic	6.145	6	5	14	1	1	0
rs56109643	17	43844859	A	G	0.2239	NA	NA	NA	rs56026232	7	CRHR1:RP11-105N13.4	00:00:00	ncRNA_intronic	8.963	5	5	14	1	1	0
rs62055899	17	43844977	T	A	0.2239	NA	NA	NA	rs56026232	7	CRHR1:RP11-105N13.4	00:00:00	ncRNA_intronic	1.962	5	5	14	1	1	0
rs62055900	17	43845002	C	G	0.2239	NA	NA	NA	rs56026232	7	CRHR1:RP11-105N13.4	00:00:00	ncRNA_intronic	4.666	6	5	14	1	1	0
rs62055901	17	43845041	G	A	0.2239	NA	NA	NA	rs56026232	7	CRHR1:RP11-105N13.4	00:00:00	ncRNA_intronic	6.579	7	5	14	1	1	0
rs58089049	17	43845480	C	T	0.2717	3.08235e-07	-26.2716	5.13166	rs56026232	7	CRHR1:RP11-105N13.4	00:00:00	ncRNA_intronic	4.369	4	5	14	1	1	0
rs62055903	17	43846668	C	A	0.2239	NA	NA	NA	rs56026232	7	CRHR1:RP11-105N13.4	00:00:00	ncRNA_intronic	2.391	7	5	14	1	1	0
rs111374028	17	43846820	G	A	0.2239	NA	NA	NA	rs56026232	7	CRHR1:RP11-105N13.4	00:00:00	ncRNA_intronic	3.475	7	5	14	1	1	0
rs113934115	17	43847039	C	T	0.2239	NA	NA	NA	rs56026232	7	CRHR1:RP11-105N13.4	00:00:00	ncRNA_intronic	2.416	7	5	14	1	1	0
rs113762994	17	43847095	C	T	0.2239	NA	NA	NA	rs56026232	7	CRHR1:RP11-105N13.4	00:00:00	ncRNA_intronic	1.835	7	5	14	1	1	0
rs62055928	17	43847374	G	A	0.2239	NA	NA	NA	rs56026232	7	CRHR1:RP11-105N13.4	00:00:00	ncRNA_intronic	5.934	5	5	14	1	1	0
rs570010559	17	43847569	TTTTGTTTG	T	0.2692	NA	NA	NA	rs56026232	7	CRHR1:RP11-105N13.4	00:00:00	ncRNA_intronic	0.86	NA	5	14	1	0	0
rs56268325	17	43847741	T	C	0.224	NA	NA	NA	rs56026232	7	CRHR1:RP11-105N13.4	00:00:00	ncRNA_intronic	3.648	7	5	14	1	1	0
rs56070245	17	43847868	T	C	0.2241	NA	NA	NA	rs56026232	7	CRHR1:RP11-105N13.4	00:00:00	ncRNA_intronic	4.711	6	5	14	1	1	0
rs56387266	17	43847912	T	C	0.2241	NA	NA	NA	rs56026232	7	CRHR1:RP11-105N13.4	00:00:00	ncRNA_intronic	4.389	6	5	14	1	1	0
rs34303488	17	43848181	C	T	0.2241	NA	NA	NA	rs56026232	7	CRHR1:RP11-105N13.4	00:00:00	ncRNA_intronic	5.185	3a	2	14	1	1	0
rs62055932	17	43848412	A	G	0.2238	NA	NA	NA	rs56026232	7	CRHR1:RP11-105N13.4	00:00:00	ncRNA_intronic	6.698	5	2	14	1	1	0
rs62055933	17	43848461	G	A	0.2237	NA	NA	NA	rs56026232	7	CRHR1:RP11-105N13.4	00:00:00	ncRNA_intronic	9.334	5	2	14	1	1	0
rs62055934	17	43848638	G	A	0.2234	NA	NA	NA	rs56026232	7	CRHR1:RP11-105N13.4	00:00:00	ncRNA_intronic	4.669	5	2	14	1	1	0
17:43848646:A:AG	17	43848646	AG	A	0.223	NA	NA	NA	rs56026232	7	CRHR1:RP11-105N13.4	00:00:00	ncRNA_intronic	1.962	NA	2	14	1	1	0
rs62055935	17	43848750	T	C	0.2214	NA	NA	NA	rs56026232	7	CRHR1:RP11-105N13.4	00:00:00	ncRNA_intronic	4.092	5	2	14	1	1	0
rs62055936	17	43848761	T	A	0.2214	NA	NA	NA	rs56026232	7	CRHR1:RP11-105N13.4	00:00:00	ncRNA_intronic	2.031	5	2	14	1	1	0
rs62055937	17	43848968	G	T	0.2235	NA	NA	NA	rs56026232	7	CRHR1:RP11-105N13.4	00:00:00	ncRNA_intronic	0.746	5	2	14	1	1	0
rs76294809	17	43849327	G	A	0.2241	NA	NA	NA	rs56026232	7	CRHR1:RP11-105N13.4	00:00:00	ncRNA_intronic	3.511	5	2	14	1	1	0
rs75916678	17	43849366	T	C	0.2242	NA	NA	NA	rs56026232	7	CRHR1:RP11-105N13.4	00:00:00	ncRNA_intronic	1.711	5	2	14	1	1	0
rs79730878	17	43849415	T	C	0.2282	NA	NA	NA	rs56026232	7	CRHR1:RP11-105N13.4	00:00:00	ncRNA_intronic	2.608	5	5	14	1	1	0
17:43849572:A:AT	17	43849572	AT	A	0.2242	NA	NA	NA	rs56026232	7	CRHR1:RP11-105N13.4	00:00:00	ncRNA_intronic	9.875	NA	5	14	1	0	0
rs62055938	17	43849656	C	A	0.2241	NA	NA	NA	rs56026232	7	CRHR1:RP11-105N13.4	00:00:00	ncRNA_intronic	2.093	5	5	14	1	1	0
rs62055939	17	43849787	A	T	0.2241	NA	NA	NA	rs56026232	7	CRHR1:RP11-105N13.4	00:00:00	ncRNA_intronic	4.119	5	5	14	1	1	0
rs62055940	17	43849896	A	G	0.2241	NA	NA	NA	rs56026232	7	CRHR1:RP11-105N13.4	00:00:00	ncRNA_intronic	4.504	7	5	14	1	1	0
rs375912859	17	43850037	C	CTT	0.225	NA	NA	NA	rs56026232	7	CRHR1:RP11-105N13.4	00:00:00	ncRNA_intronic	0.913	NA	5	14	1	0	0
rs76885724	17	43850519	C	T	0.2241	NA	NA	NA	rs56026232	7	CRHR1:RP11-105N13.4	00:00:00	ncRNA_intronic	3.339	5	5	14	1	1	0
rs60814418	17	43850645	C	T	0.2253	1.10923e-08	-31.0666	5.43624	rs56026232	7	CRHR1:RP11-105N13.4	00:00:00	ncRNA_intronic	0.32	5	5	14	1	1	0
rs113518470	17	43850932	C	T	0.2239	NA	NA	NA	rs56026232	7	CRHR1:RP11-105N13.4	00:00:00	ncRNA_intronic	0.125	NA	5	14	1	0	0
17:43850935:C:CA	17	43850935	CA	C	0.221	NA	NA	NA	rs56026232	7	CRHR1:RP11-105N13.4	00:00:00	ncRNA_intronic	0.089	NA	5	14	1	0	0
rs62055942	17	43850966	A	G	0.2241	NA	NA	NA	rs56026232	7	CRHR1:RP11-105N13.4	00:00:00	ncRNA_intronic	0.204	7	5	14	1	1	0
rs62055943	17	43851018	T	C	0.2241	NA	NA	NA	rs56026232	7	CRHR1:RP11-105N13.4	00:00:00	ncRNA_intronic	4.564	6	5	14	1	1	0
rs113246445	17	43851209	A	AT	0.224	NA	NA	NA	rs56026232	7	CRHR1:RP11-105N13.4	00:00:00	ncRNA_intronic	11.82	NA	5	14	1	1	0
rs62055945	17	43851851	G	A	0.2241	NA	NA	NA	rs56026232	7	CRHR1:RP11-105N13.4	00:00:00	ncRNA_intronic	4.038	7	5	14	1	1	0
rs62055946	17	43851971	C	A	0.2241	NA	NA	NA	rs56026232	7	CRHR1:RP11-105N13.4	00:00:00	ncRNA_intronic	2.041	5	5	14	1	1	0
rs62055947	17	43852605	C	T	0.2228	NA	NA	NA	rs56026232	7	CRHR1:RP11-105N13.4	00:00:00	ncRNA_intronic	0.602	5	5	14	1	1	0
rs62055948	17	43852621	T	C	0.2227	NA	NA	NA	rs56026232	7	CRHR1:RP11-105N13.4	00:00:00	ncRNA_intronic	6.012	5	5	14	1	1	0
rs113871181	17	43852733	G	A	0.2229	NA	NA	NA	rs56026232	7	CRHR1:RP11-105N13.4	00:00:00	ncRNA_intronic	1.826	5	5	14	1	1	0
rs111370985	17	43852742	T	C	0.223	NA	NA	NA	rs56026232	7	CRHR1:RP11-105N13.4	00:00:00	ncRNA_intronic	5.079	5	5	14	1	1	0
rs55787105	17	43853109	G	A	0.224	NA	NA	NA	rs56026232	7	CRHR1:RP11-105N13.4	00:00:00	ncRNA_intronic	10.95	4	5	14	1	1	0
rs62055950	17	43853133	T	C	0.2241	NA	NA	NA	rs56026232	7	CRHR1:RP11-105N13.4	00:00:00	ncRNA_intronic	3.573	2a	5	14	1	1	0
rs56043078	17	43853235	T	G	0.2241	NA	NA	NA	rs56026232	7	CRHR1:RP11-105N13.4	00:00:00	ncRNA_intronic	0.872	4	5	14	1	1	0
rs77965652	17	43853457	A	G	0.2241	NA	NA	NA	rs56026232	7	CRHR1:RP11-105N13.4	00:00:00	ncRNA_intronic	8.694	5	5	14	1	1	0
rs55849949	17	43853526	A	G	0.2241	NA	NA	NA	rs56026232	7	CRHR1:RP11-105N13.4	00:00:00	ncRNA_intronic	9.088	5	5	14	1	1	0
17:43853922:A:G	17	43853922	G	A	0.2241	NA	NA	NA	rs56026232	7	CRHR1:RP11-105N13.4	00:00:00	ncRNA_intronic	0.357	7	5	14	1	1	0
rs55991914	17	43854267	C	T	0.2241	NA	NA	NA	rs56026232	7	CRHR1:RP11-105N13.4	00:00:00	ncRNA_intronic	1.119	5	5	14	1	1	0
rs62055955	17	43854340	A	G	0.2241	NA	NA	NA	rs56026232	7	CRHR1:RP11-105N13.4	00:00:00	ncRNA_intronic	4.012	5	5	14	1	1	0
rs62055956	17	43854449	C	T	0.2243	NA	NA	NA	rs56026232	7	CRHR1:RP11-105N13.4	00:00:00	ncRNA_intronic	5.008	7	5	14	1	1	0
rs62055957	17	43854536	C	A	0.2241	NA	NA	NA	rs56026232	7	CRHR1:RP11-105N13.4	00:00:00	ncRNA_intronic	2.667	6	5	14	1	1	0
rs4074462	17	43855228	G	T	0.2241	2.39299e-08	-30.396	5.44499	rs56026232	7	CRHR1:RP11-105N13.4	00:00:00	ncRNA_intronic	6.564	1d	5	14	1	1	0
17:43855501:A:AC	17	43855501	AC	A	0.2232	NA	NA	NA	rs56026232	7	CRHR1:RP11-105N13.4	00:00:00	ncRNA_intronic	0.598	NA	5	14	1	1	0
rs56371647	17	43855503	C	T	0.224	NA	NA	NA	rs56026232	7	CRHR1:RP11-105N13.4	00:00:00	ncRNA_intronic	1.149	6	5	14	1	1	0
rs111878933	17	43856341	C	T	0.2222	NA	NA	NA	rs56026232	7	CRHR1:RP11-105N13.4	00:00:00	ncRNA_intronic	0.032	NA	5	14	1	0	0
rs111735741	17	43856372	G	A	0.2222	NA	NA	NA	rs56026232	7	CRHR1:RP11-105N13.4	00:00:00	ncRNA_intronic	5.121	5	5	14	1	0	0
rs62057061	17	43856639	C	G	0.2236	NA	NA	NA	rs56026232	7	CRHR1:RP11-105N13.4	00:00:00	ncRNA_intronic	4.609	7	5	14	1	1	0
rs62057062	17	43856710	G	A	0.2239	NA	NA	NA	rs56026232	7	CRHR1:RP11-105N13.4	00:00:00	ncRNA_intronic	8.304	6	5	14	1	1	0
rs62057063	17	43856730	C	T	0.2235	NA	NA	NA	rs56026232	7	CRHR1:RP11-105N13.4	00:00:00	ncRNA_intronic	2.396	7	5	14	1	1	0
rs62057064	17	43857033	C	T	0.2238	NA	NA	NA	rs56026232	7	CRHR1:RP11-105N13.4	00:00:00	ncRNA_intronic	0.251	7	5	14	1	1	0
rs76830096	17	43857129	A	C	0.224	NA	NA	NA	rs56026232	7	CRHR1:RP11-105N13.4	00:00:00	ncRNA_intronic	0.268	7	5	14	1	1	0
rs111433752	17	43857989	T	G	0.2152	3.54399e-08	-30.8158	5.58899	rs56026232	7	CRHR1:RP11-105N13.4	00:00:00	ncRNA_intronic	0.741	7	5	14	1	1	0
rs111664122	17	43857990	T	C	0.2151	3.55647e-08	-30.8133	5.58917	rs56026232	7	CRHR1:RP11-105N13.4	00:00:00	ncRNA_intronic	3.82	7	5	14	1	1	0
rs62057065	17	43858187	G	T	0.2239	NA	NA	NA	rs56026232	7	CRHR1:RP11-105N13.4	00:00:00	ncRNA_intronic	0.098	7	5	14	1	1	0
rs62057066	17	43858307	T	C	0.221	3.41615e-08	-30.3128	5.49134	rs56026232	7	CRHR1:RP11-105N13.4	00:00:00	ncRNA_intronic	1.748	7	5	14	1	1	0
rs62057067	17	43858326	C	T	0.224	NA	NA	NA	rs56026232	7	CRHR1:RP11-105N13.4	00:00:00	ncRNA_intronic	1.35	7	5	14	1	1	0
rs78917495	17	43858482	C	T	0.224	NA	NA	NA	rs56026232	7	CRHR1:RP11-105N13.4	00:00:00	ncRNA_intronic	0.925	5	5	14	1	1	0
rs62057068	17	43858629	A	G	0.224	NA	NA	NA	rs56026232	7	CRHR1:RP11-105N13.4	00:00:00	ncRNA_intronic	8.699	5	5	13	1	1	0
rs62057069	17	43859065	T	C	0.2241	NA	NA	NA	rs56026232	7	CRHR1:RP11-105N13.4	00:00:00	ncRNA_intronic	4.852	5	5	13	1	1	0
rs62057070	17	43859640	A	G	0.2241	NA	NA	NA	rs56026232	7	CRHR1:RP11-105N13.4	00:00:00	ncRNA_intronic	2.661	5	5	13	1	1	0
rs62057071	17	43859691	C	G	0.2241	NA	NA	NA	rs56026232	7	CRHR1:RP11-105N13.4	00:00:00	ncRNA_intronic	4.098	5	5	13	1	1	0
rs145503157	17	43859929	C	CACG	0.2241	NA	NA	NA	rs56026232	7	CRHR1:RP11-105N13.4	00:00:00	ncRNA_intronic	1.361	NA	5	13	1	1	0
rs62057073	17	43861117	C	T	0.224	1.64937e-08	-30.7575	5.44689	rs56026232	7	CRHR1:RP11-105N13.4	00:00:00	ncRNA_intronic	8.826	4	1	11	1	1	0
rs56319902	17	43871982	C	T	0.2237	NA	NA	NA	rs56026232	7	CRHR1:RP11-105N13.4	00:00:00	ncRNA_intronic	2.15	5	5	14	1	1	0
rs55943044	17	43872228	G	A	0.2234	NA	NA	NA	rs56026232	7	CRHR1:RP11-105N13.4	00:00:00	ncRNA_intronic	0.478	4	5	14	1	1	0
rs80184151	17	43879308	A	G	0.2242	NA	NA	NA	rs56026232	7	CRHR1:RP11-105N13.4	00:00:00	ncRNA_intronic	0.448	5	5	14	1	1	0
rs17689378	17	43881790	C	T	0.2242	NA	NA	NA	rs56026232	7	CRHR1:RP11-105N13.4	00:00:00	ncRNA_intronic	2.946	5	5	14	1	1	0
rs62057101	17	43885291	G	A	0.2242	NA	NA	NA	rs56026232	7	CRHR1:RP11-105N13.4	00:00:00	ncRNA_intronic	2.39	7	5	14	1	1	0
rs62057103	17	43887480	T	C	0.2246	NA	NA	NA	rs56026232	7	CRHR1:RP11-105N13.4	00:00:00	ncRNA_intronic	2.734	6	5	14	1	1	0
rs55915917	17	43892784	T	G	0.2198	NA	NA	NA	rs56026232	7	CRHR1:RP11-105N13.4	00:00:00	ncRNA_intronic	0.572	4	5	14	1	0	0
rs55668363	17	43892788	G	A	0.2195	NA	NA	NA	rs56026232	7	CRHR1:RP11-105N13.4	00:00:00	ncRNA_intronic	0.697	4	5	14	1	0	0
rs17689471	17	43892973	T	C	0.2243	NA	NA	NA	rs56026232	7	CRHR1:RP11-105N13.4	00:00:00	ncRNA_intronic	0.364	1f	5	14	1	1	0
17:43893146:C:CCCAGTTCAGTGTGT	17	43893146	CCCAGTTCAGTGTGT	C	0.2234	NA	NA	NA	rs56026232	7	CRHR1:RP11-105N13.4	00:00:00	ncRNA_intronic	4.052	NA	5	14	1	1	0
rs117365970	17	43893259	G	A	0.2234	NA	NA	NA	rs56026232	7	CRHR1:RP11-105N13.4	00:00:00	ncRNA_intronic	3.226	3a	5	14	1	1	0
rs117646503	17	43893260	T	C	0.2242	NA	NA	NA	rs56026232	7	CRHR1:RP11-105N13.4	00:00:00	ncRNA_intronic	5.739	3a	5	14	1	1	0
rs17762769	17	43893403	G	A	0.2242	NA	NA	NA	rs56026232	7	CRHR1:RP11-105N13.4	00:00:00	ncRNA_intronic	2.086	1f	5	14	1	1	0
rs8072451	17	43893716	C	T	0.2228	NA	NA	NA	rs56026232	7	CRHR1:RP11-105N13.4	00:00:00	ncRNA_intronic	0.262	1f	5	14	1	1	0
rs8073146	17	43893751	A	G	0.2224	NA	NA	NA	rs56026232	7	CRHR1:RP11-105N13.4	00:00:00	ncRNA_intronic	12.93	5	5	14	1	1	0
rs28364025	17	43894102	T	C	0.2242	NA	NA	NA	rs56026232	7	CRHR1	0	intronic	0.129	5	5	15	1	1	0
rs28364023	17	43894159	C	T	0.2242	NA	NA	NA	rs56026232	7	CRHR1	0	intronic	0.095	5	5	15	1	1	0
rs55757142	17	43894485	G	GA	0.2228	NA	NA	NA	rs56026232	7	CRHR1	0	intronic	1.58	NA	5	15	1	1	0
rs55779147	17	43894510	G	A	0.2242	NA	NA	NA	rs56026232	7	CRHR1	0	intronic	1.333	5	5	15	1	1	0
rs56357543	17	43894547	C	T	0.2239	NA	NA	NA	rs56026232	7	CRHR1	0	intronic	0.722	5	5	15	1	1	0
rs56099546	17	43894609	A	G	0.2239	NA	NA	NA	rs56026232	7	CRHR1	0	intronic	14.12	5	5	15	1	1	0
rs739645	17	43894990	T	G	0.2242	NA	NA	NA	rs56026232	7	CRHR1	0	intronic	6.266	5	5	15	1	1	0
rs739644	17	43895008	C	G	0.2242	NA	NA	NA	rs56026232	7	CRHR1	0	intronic	0.208	5	5	15	1	1	0
rs113651837	17	43895168	T	TG	0.2245	NA	NA	NA	rs56026232	7	CRHR1	0	intronic	6.701	NA	5	15	1	1	0
rs4564621	17	43895501	G	C	0.2242	NA	NA	NA	rs56026232	7	CRHR1	0	intronic	1.908	4	5	15	1	1	0
rs2316763	17	43895530	C	T	0.2242	NA	NA	NA	rs56026232	7	CRHR1	0	intronic	3.423	3a	5	15	1	1	0
rs2316764	17	43895602	T	G	0.2241	NA	NA	NA	rs56026232	7	CRHR1	0	intronic	2.579	5	5	15	1	1	0
rs4277389	17	43895653	A	G	0.2241	NA	NA	NA	rs56026232	7	CRHR1	0	intronic	1.876	1f	5	15	1	1	0
rs4566211	17	43895696	G	A	0.2242	NA	NA	NA	rs56026232	7	CRHR1	0	intronic	0.716	1f	5	15	1	1	0
rs4566212	17	43895751	G	A	0.2242	NA	NA	NA	rs56026232	7	CRHR1	0	intronic	1.308	5	5	15	1	1	0
rs4309444	17	43895797	T	C	0.2241	NA	NA	NA	rs56026232	7	CRHR1	0	intronic	9.226	5	5	15	1	1	0
rs62057107	17	43896032	C	T	0.2242	NA	NA	NA	rs56026232	7	CRHR1	0	intronic	6.718	5	5	15	1	1	0
rs12150390	17	43896228	T	C	0.2242	NA	NA	NA	rs56026232	7	CRHR1	0	intronic	17.47	5	5	15	1	1	0
rs17689608	17	43896528	C	G	0.2241	NA	NA	NA	rs56026232	7	CRHR1	0	intronic	0.553	5	5	15	1	1	0
rs62057108	17	43896616	T	C	0.2241	NA	NA	NA	rs56026232	7	CRHR1	0	intronic	8.076	5	5	15	1	1	0
rs62057109	17	43896637	T	C	0.2241	NA	NA	NA	rs56026232	7	CRHR1	0	intronic	4.738	5	5	15	1	1	0
rs78074121	17	43896690	T	C	0.2242	NA	NA	NA	rs56026232	7	CRHR1	0	intronic	4.229	5	5	15	1	1	0
rs62057110	17	43896734	T	C	0.2241	NA	NA	NA	rs56026232	7	CRHR1	0	intronic	4.358	5	5	15	1	1	0
17:43896862:C:CT	17	43896862	CT	C	0.1945	NA	NA	NA	rs56026232	7	CRHR1	0	intronic	0.636	NA	5	15	1	1	0
rs62057111	17	43897130	A	G	0.2241	NA	NA	NA	rs56026232	7	CRHR1	0	intronic	6.224	5	5	15	1	1	0
rs62057112	17	43897202	T	A	0.2241	NA	NA	NA	rs56026232	7	CRHR1	0	intronic	3.637	5	5	15	1	1	0
rs78587102	17	43897246	A	G	0.2241	NA	NA	NA	rs56026232	7	CRHR1	0	intronic	3.76	5	5	15	1	1	0
rs62057113	17	43897449	A	T	0.2241	NA	NA	NA	rs56026232	7	CRHR1	0	intronic	2.98	5	5	15	1	1	0
rs78506181	17	43897480	A	G	0.2242	NA	NA	NA	rs56026232	7	CRHR1	0	intronic	1.224	5	5	15	1	1	0
rs79600142	17	43897722	T	C	0.2241	NA	NA	NA	rs56026232	7	CRHR1	0	intronic	1.141	5	5	15	1	1	0
17:43898362:A:AAGG	17	43898362	AAGG	A	0.2237	NA	NA	NA	rs56026232	7	CRHR1	0	intronic	1.054	NA	5	15	1	1	0
rs111739681	17	43898459	C	T	0.224	NA	NA	NA	rs56026232	7	CRHR1	0	intronic	10.35	5	5	15	1	1	0
rs17762882	17	43898887	T	C	0.2242	NA	NA	NA	rs56026232	7	CRHR1	0	intronic	0.436	5	5	15	1	1	0
rs17689653	17	43898963	A	T	0.2242	NA	NA	NA	rs56026232	7	CRHR1	0	intronic	1.648	1f	5	15	1	1	0
rs17762912	17	43899161	A	C	0.224	NA	NA	NA	rs56026232	7	CRHR1	0	intronic	5.16	5	5	15	1	1	0
rs62057114	17	43899401	C	T	0.2241	NA	NA	NA	rs56026232	7	CRHR1	0	intronic	1.984	5	5	15	1	1	0
rs62057115	17	43899417	G	C	0.2241	NA	NA	NA	rs56026232	7	CRHR1	0	intronic	5.586	5	5	15	1	1	0
rs78917479	17	43899611	C	T	0.2241	NA	NA	NA	rs56026232	7	CRHR1	0	intronic	3.581	5	5	15	1	1	0
rs62057116	17	43899655	T	C	0.2241	NA	NA	NA	rs56026232	7	CRHR1	0	intronic	2.165	5	5	15	1	1	0
rs62057117	17	43899657	C	G	0.224	NA	NA	NA	rs56026232	7	CRHR1	0	intronic	3.603	5	5	15	1	1	0
rs62057118	17	43899727	A	G	0.2238	NA	NA	NA	rs56026232	7	CRHR1	0	intronic	6.4	5	5	15	1	1	0
rs62057119	17	43899736	G	A	0.2239	NA	NA	NA	rs56026232	7	CRHR1	0	intronic	0.014	5	5	15	1	1	0
rs17762954	17	43899786	C	T	0.224	NA	NA	NA	rs56026232	7	CRHR1	0	intronic	10.48	1f	5	15	1	1	0
rs55979424	17	43900081	C	T	0.2241	NA	NA	NA	rs56026232	7	CRHR1	0	intronic	1.93	6	5	15	1	1	0
rs112460810	17	43900215	T	TAA	0.2242	NA	NA	NA	rs56026232	7	CRHR1	0	intronic	1.61	NA	5	15	1	0	0
rs55638417	17	43900434	A	G	0.2241	NA	NA	NA	rs56026232	7	CRHR1	0	intronic	6.306	7	5	15	1	1	0
rs79501144	17	43900697	C	T	0.2242	NA	NA	NA	rs56026232	7	CRHR1	0	intronic	3.766	4	5	15	1	1	0
rs62057121	17	43900760	G	A	0.2165	NA	NA	NA	rs56026232	7	CRHR1	0	intronic	3.446	2b	5	15	1	1	0
rs112137135	17	43900817	A	G	0.2242	NA	NA	NA	rs56026232	7	CRHR1	0	intronic	7.258	4	5	15	1	1	0
rs62057122	17	43901001	C	T	0.2241	NA	NA	NA	rs56026232	7	CRHR1	0	intronic	3.68	5	5	15	1	1	0
rs62057123	17	43901238	A	G	0.2242	NA	NA	NA	rs56026232	7	CRHR1	0	intronic	5.413	5	5	15	1	1	0
rs62057143	17	43901528	T	C	0.2242	NA	NA	NA	rs56026232	7	CRHR1	0	intronic	3.287	5	5	15	1	1	0
rs62057144	17	43901558	A	G	0.2244	NA	NA	NA	rs56026232	7	CRHR1	0	intronic	5.68	5	5	15	1	1	0
rs4335809	17	43902216	C	T	0.2242	NA	NA	NA	rs56026232	7	CRHR1	0	intronic	3.622	5	5	14	1	1	0
rs4341787	17	43902505	C	T	0.2242	NA	NA	NA	rs56026232	7	CRHR1	0	intronic	19.39	5	5	14	1	1	0
rs4523962	17	43902522	G	A	0.2242	NA	NA	NA	rs56026232	7	CRHR1	0	intronic	11.51	5	5	14	1	1	0
rs4327090	17	43902541	A	G	0.1943	NA	NA	NA	rs56026232	7	CRHR1	0	intronic	6.761	5	5	14	1	1	0
rs3885074	17	43902738	C	A	0.2242	NA	NA	NA	rs56026232	7	CRHR1	0	intronic	2.739	NA	5	14	1	1	0
rs3885075	17	43902799	A	G	0.2242	NA	NA	NA	rs56026232	7	CRHR1	0	intronic	0.492	NA	5	14	1	0	0
rs41280116	17	43902842	C	T	0.2242	NA	NA	NA	rs56026232	7	CRHR1	0	intronic	3.905	5	5	14	1	1	0
rs34283254	17	43902861	C	A	0.2242	NA	NA	NA	rs56026232	7	CRHR1	0	exonic	1.015	5	5	14	1	1	0
rs1912151	17	43902944	C	T	0.2242	NA	NA	NA	rs56026232	7	CRHR1	0	UTR3	2.785	NA	5	14	1	1	0
rs1396862	17	43902997	G	A	0.2242	NA	NA	NA	rs56026232	7	CRHR1	0	intronic	0.045	NA	5	14	1	1	0
rs41280118	17	43903089	C	T	0.2242	NA	NA	NA	rs56026232	7	CRHR1	0	intronic	1.004	5	5	14	1	1	0
rs62057146	17	43903106	A	G	0.2242	NA	NA	NA	rs56026232	7	CRHR1	0	intronic	2.759	5	5	14	1	1	0
rs62057147	17	43903298	G	A	0.2245	NA	NA	NA	rs56026232	7	CRHR1	0	intronic	2.075	5	5	14	1	1	0
rs17763050	17	43903336	G	A	0.2231	NA	NA	NA	rs56026232	7	CRHR1	0	intronic	0.116	5	5	14	1	1	0
rs62057148	17	43903485	G	C	0.2242	NA	NA	NA	rs56026232	7	CRHR1	0	intronic	2.734	5	5	14	1	1	0
rs62057149	17	43903546	A	G	0.2242	NA	NA	NA	rs56026232	7	CRHR1	0	intronic	0.107	5	5	14	1	1	0
rs62057150	17	43903548	C	T	0.2242	NA	NA	NA	rs56026232	7	CRHR1	0	intronic	6.438	5	5	14	1	1	0
rs62057151	17	43903842	C	T	0.2306	NA	NA	NA	rs56026232	7	CRHR1	0	intronic	0.214	5	5	14	1	1	0
rs62057152	17	43904110	G	C	0.2242	NA	NA	NA	rs56026232	7	CRHR1	0	intronic	1.973	6	5	14	1	1	0
rs17689824	17	43904397	C	T	0.2242	NA	NA	NA	rs56026232	7	CRHR1	0	intronic	4.425	1f	5	14	1	1	0
rs62057153	17	43904528	T	C	0.2242	NA	NA	NA	rs56026232	7	CRHR1	0	intronic	1.771	5	5	14	1	1	0
rs62057154	17	43904610	C	T	0.2242	NA	NA	NA	rs56026232	7	CRHR1	0	intronic	0.841	5	5	14	1	1	0
rs62057155	17	43904673	C	T	0.2242	NA	NA	NA	rs56026232	7	CRHR1	0	intronic	3.019	4	5	14	1	1	0
rs62057156	17	43904948	G	C	0.2242	NA	NA	NA	rs56026232	7	CRHR1	0	intronic	3.598	4	5	14	1	1	0
rs78872653	17	43905134	G	A	0.2242	NA	NA	NA	rs56026232	7	CRHR1	0	intronic	0.451	5	5	14	1	1	0
rs62057157	17	43905313	G	C	0.2242	NA	NA	NA	rs56026232	7	CRHR1	0	intronic	2.316	5	5	14	1	1	0
rs17763086	17	43905481	T	G	0.2242	NA	NA	NA	rs56026232	7	CRHR1	0	intronic	0.042	1f	5	14	1	1	0
rs17425752	17	43906726	A	C	0.2241	NA	NA	NA	rs56026232	7	CRHR1	0	intronic	2.573	5	5	15	1	1	0
rs17689882	17	43906828	G	A	0.224	NA	NA	NA	rs56026232	7	CRHR1	0	intronic	6.828	1f	4	15	1	1	0
rs62057158	17	43907143	G	A	0.2242	NA	NA	NA	rs56026232	7	CRHR1	0	intronic	8.096	5	4	15	1	1	0
rs3029044	17	43907641	C	CAGGTGG	0.2242	NA	NA	NA	rs56026232	7	CRHR1	0	intronic	2.822	NA	5	15	1	1	0
rs1876831	17	43907745	C	T	0.2242	NA	NA	NA	rs56026232	7	CRHR1	0	intronic	3.27	NA	5	15	1	1	0
rs16940665	17	43907896	T	C	0.2242	NA	NA	NA	rs56026232	7	CRHR1	0	exonic	10.05	1f	5	15	1	1	0
rs16940668	17	43907966	G	A	0.2242	NA	NA	NA	rs56026232	7	CRHR1	0	intronic	1.686	5	5	15	1	1	0
rs16940671	17	43908151	C	T	0.2232	NA	NA	NA	rs56026232	7	CRHR1	0	intronic	6.787	5	5	15	1	1	0
rs16940672	17	43908152	C	T	0.2232	NA	NA	NA	rs56026232	7	CRHR1	0	intronic	0.756	5	5	15	1	1	0
17:43908476:G:GT	17	43908476	GT	G	0.2242	NA	NA	NA	rs56026232	7	CRHR1	0	intronic	1.074	NA	1	14	1	1	0
rs55763795	17	43908773	G	C	0.2242	NA	NA	NA	rs56026232	7	CRHR1	0	intronic	0.407	5	5	14	1	1	0
rs55865707	17	43908826	T	G	0.2242	NA	NA	NA	rs56026232	7	CRHR1	0	intronic	9.202	5	5	14	1	1	0
rs62054760	17	43908989	C	T	0.2222	NA	NA	NA	rs56026232	7	CRHR1	0	intronic	2.161	5	5	14	1	1	0
rs62054761	17	43909008	C	T	0.2222	NA	NA	NA	rs56026232	7	CRHR1	0	intronic	4.938	5	5	14	1	1	0
rs62054762	17	43909022	G	T	0.2222	NA	NA	NA	rs56026232	7	CRHR1	0	intronic	3.556	5	5	14	1	1	0
rs17689918	17	43910088	G	A	0.224	NA	NA	NA	rs56026232	7	CRHR1	0	intronic	3.79	1f	5	15	1	1	1
rs17763199	17	43910183	G	A	0.224	NA	NA	NA	rs56026232	7	CRHR1	0	intronic	0.66	5	5	15	1	1	1
rs62054763	17	43910262	C	G	0.2242	NA	NA	NA	rs56026232	7	CRHR1	0	intronic	6.222	5	5	14	1	1	1
rs16940674	17	43910507	C	T	0.2242	NA	NA	NA	rs56026232	7	CRHR1	0	exonic	17.55	1f	5	15	1	1	1
rs16940676	17	43911036	G	A	0.2242	NA	NA	NA	rs56026232	7	CRHR1	0	intronic	0.531	5	5	15	1	1	1
rs1876830	17	43911352	C	T	0.2242	NA	NA	NA	rs56026232	7	CRHR1	0	intronic	4.044	NA	5	15	1	1	1
rs41457044	17	43911424	C	T	0.2242	NA	NA	NA	rs56026232	7	CRHR1	0	intronic	3.162	5	5	15	1	1	1
rs1876829	17	43911443	T	C	0.2242	NA	NA	NA	rs56026232	7	CRHR1	0	intronic	5.472	NA	5	15	1	1	1
rs1876828	17	43911525	C	T	0.2242	NA	NA	NA	rs56026232	7	CRHR1	0	intronic	0.766	NA	5	15	1	1	1
rs1876827	17	43911832	T	C	0.2242	NA	NA	NA	rs56026232	7	CRHR1	0	intronic	3.947	NA	5	15	1	1	1
rs16940677	17	43911898	C	T	0.2242	NA	NA	NA	rs56026232	7	CRHR1	0	intronic	0.987	1f	5	15	1	1	1
rs16940681	17	43912159	G	C	0.2241	NA	NA	NA	rs56026232	7	CRHR1	0	exonic	5.04	4	5	15	1	1	1
rs112691859	17	43912267	T	TG	0.2198	NA	NA	NA	rs56026232	7	CRHR1	0	UTR3	10.12	NA	5	15	1	1	1
rs28364021	17	43912282	C	T	0.2242	NA	NA	NA	rs56026232	7	CRHR1	0	UTR3	1.179	4	5	15	1	1	1
rs2316765	17	43912454	T	C	0.2242	NA	NA	NA	rs56026232	7	CRHR1	0	UTR3	11.01	4	5	15	1	1	1
rs878886	17	43912490	C	G	0.2242	NA	NA	NA	rs56026232	7	CRHR1	0	UTR3	0.519	1c	5	15	1	1	1
rs878887	17	43912582	C	T	0.2242	NA	NA	NA	rs56026232	7	CRHR1	0	UTR3	2.672	1d	5	15	1	1	1
rs878888	17	43912635	A	G	0.2242	NA	NA	NA	rs56026232	7	CRHR1	0	UTR3	5.23	4	5	15	1	1	1
rs4525537	17	43912723	T	C	0.2242	NA	NA	NA	rs56026232	7	CRHR1	0	UTR3	9.437	4	5	15	1	1	1
rs4640231	17	43912786	G	C	0.2242	NA	NA	NA	rs56026232	7	CRHR1	0	UTR3	7.665	1b	5	15	1	1	1
rs4482334	17	43912830	T	C	0.2242	NA	NA	NA	rs56026232	7	CRHR1	0	UTR3	1.673	5	5	15	1	1	1
rs56127111	17	43913315	C	T	0.2242	NA	NA	NA	rs56026232	7	CRHR1	120	downstream	0.51	5	5	15	1	1	1
17:43913360:T:TGAGGGCAGGAGG	17	43913360	TGAGGGCAGGAGG	T	0.2237	NA	NA	NA	rs56026232	7	CRHR1	165	downstream	1.451	NA	5	15	1	1	1
rs75104593	17	43913557	T	G	0.218	NA	NA	NA	rs56026232	7	CRHR1	362	downstream	4.908	2b	5	15	1	1	1
rs74998289	17	43913558	T	G	0.218	NA	NA	NA	rs56026232	7	CRHR1	363	downstream	0.233	2b	5	15	1	1	1
rs10445362	17	43914554	C	A	0.2242	NA	NA	NA	rs56026232	7	CRHR1	1359	intergenic	4.857	5	5	15	1	1	1
rs10445363	17	43914558	G	A	0.2242	NA	NA	NA	rs56026232	7	CRHR1	1363	intergenic	0.374	5	5	15	1	1	1
rs62054802	17	43914598	G	C	0.2242	NA	NA	NA	rs56026232	7	CRHR1	1403	intergenic	3.022	5	5	15	1	1	1
rs62054803	17	43914728	G	T	0.2242	NA	NA	NA	rs56026232	7	CRHR1	1533	intergenic	1.312	5	5	15	1	1	1
rs62054804	17	43914809	C	T	0.2244	NA	NA	NA	rs56026232	7	CRHR1	1614	intergenic	0.116	5	5	15	1	1	1
17:43914979:A:AC	17	43914979	AC	A	0.2239	NA	NA	NA	rs56026232	7	CRHR1	1784	intergenic	0.703	NA	5	15	1	1	1
rs572543580	17	43914981	C	G	0.2239	NA	NA	NA	rs56026232	7	CRHR1	1786	intergenic	4.172	NA	5	15	1	1	1
17:43914990:A:AAC	17	43914990	AAC	A	0.2235	NA	NA	NA	rs56026232	7	CRHR1	1795	intergenic	0.424	NA	5	15	1	1	1
rs62054805	17	43915054	A	G	0.2242	NA	NA	NA	rs56026232	7	CRHR1	1859	intergenic	5.144	2b	5	15	1	1	1
rs62054806	17	43915312	C	T	0.2242	NA	NA	NA	rs56026232	7	CRHR1	2117	intergenic	0.468	5	5	15	1	1	1
rs62054807	17	43915497	C	T	0.2943	NA	NA	NA	rs56026232	7	CRHR1	2302	intergenic	5.504	5	5	15	1	1	1
rs10445364	17	43916356	G	A	0.2242	NA	NA	NA	rs56026232	7	CRHR1	3161	intergenic	1.099	1f	5	15	1	1	1
rs10445333	17	43916509	A	G	0.2242	NA	NA	NA	rs56026232	7	CRHR1	3314	intergenic	9.333	5	5	15	1	1	1
rs17690176	17	43916773	A	C	0.2244	NA	NA	NA	rs56026232	7	CRHR1	3578	intergenic	5.131	5	5	15	1	1	1
rs78328427	17	43916932	G	A	0.2241	NA	NA	NA	rs56026232	7	CRHR1	3737	intergenic	1.506	5	5	15	1	1	1
rs77692262	17	43917086	A	G	0.2242	NA	NA	NA	rs56026232	7	CRHR1	3891	intergenic	5.523	5	5	15	1	1	1
rs56023973	17	43917776	G	T	0.2242	NA	NA	NA	rs56026232	7	MAPT-AS1	3240	intergenic	1.06	5	5	15	1	1	1
rs17763515	17	43917818	G	A	0.2242	NA	NA	NA	rs56026232	7	MAPT-AS1	3198	intergenic	2.528	5	5	15	1	1	1
rs17763533	17	43918190	T	C	0.2242	NA	NA	NA	rs56026232	7	MAPT-AS1	2826	intergenic	0.248	1f	5	15	1	1	1
rs62054809	17	43918239	C	T	0.2242	NA	NA	NA	rs56026232	7	MAPT-AS1	2777	intergenic	0.606	7	5	15	1	1	1
17:43918301:G:GCCAGGAGTTCGAGA	17	43918301	GCCAGGAGTTCGAGA	G	0.2237	NA	NA	NA	rs56026232	7	MAPT-AS1	2715	intergenic	1.447	NA	5	15	1	1	1
rs112583797	17	43918418	A	G	0.2242	NA	NA	NA	rs56026232	7	MAPT-AS1	2598	intergenic	1.863	7	5	15	1	1	1
rs74922289	17	43918524	A	G	0.2242	NA	NA	NA	rs56026232	7	MAPT-AS1	2492	intergenic	12.82	NA	5	15	1	1	1
rs56971664	17	43918613	T	C	0.2243	NA	NA	NA	rs56026232	7	MAPT-AS1	2403	intergenic	2.24	5	5	15	1	1	1
rs62054811	17	43918651	C	G	0.2242	NA	NA	NA	rs56026232	7	MAPT-AS1	2365	intergenic	1.499	5	5	15	1	1	1
rs2316766	17	43919068	G	T	0.2144	1.3687e-07	-29.5483	5.60615	rs56026232	7	MAPT-AS1	1948	intergenic	1.214	5	5	15	1	1	1
rs2316767	17	43919070	T	C	0.2144	1.3687e-07	-29.5483	5.60615	rs56026232	7	MAPT-AS1	1946	intergenic	3.13	5	5	15	1	1	1
rs2316768	17	43919073	G	T	0.2144	1.3687e-07	-29.5483	5.60615	rs56026232	7	MAPT-AS1	1943	intergenic	2.213	5	5	15	1	1	1
rs2106786	17	43919096	A	G	0.2176	3.01327e-08	-30.766	5.55127	rs56026232	7	MAPT-AS1	1920	intergenic	1.781	NA	5	15	1	1	1
rs2106785	17	43919105	C	T	0.2195	NA	NA	NA	rs56026232	7	MAPT-AS1	1911	intergenic	2.898	NA	5	15	1	1	1
rs56150806	17	43919301	T	C	0.2242	NA	NA	NA	rs56026232	7	MAPT-AS1	1715	intergenic	3.157	3a	5	15	1	1	1
rs17690314	17	43919884	T	G	0.2242	NA	NA	NA	rs56026232	7	MAPT-AS1	1132	intergenic	0.244	1f	5	15	1	1	1
17:43920219:A:AAAG	17	43920219	AAAG	A	0.2249	NA	NA	NA	rs56026232	7	MAPT-AS1	797	downstream	0.766	NA	5	15	1	1	0
rs56233672	17	43920300	T	C	0.2242	NA	NA	NA	rs56026232	7	MAPT-AS1	716	downstream	0.736	7	5	15	1	1	0
rs56354807	17	43920378	C	T	0.2242	NA	NA	NA	rs56026232	7	MAPT-AS1	638	downstream	2.043	7	5	15	1	1	0
rs55718212	17	43920411	T	C	0.2242	NA	NA	NA	rs56026232	7	MAPT-AS1	605	downstream	5.507	6	5	15	1	1	0
rs17690326	17	43920974	T	C	0.2242	NA	NA	NA	rs56026232	7	MAPT-AS1	42	downstream	0.997	1f	5	15	1	1	0
rs17763596	17	43921210	G	T	0.2242	NA	NA	NA	rs56026232	7	MAPT-AS1	0	ncRNA_exonic	0.826	1f	5	15	1	1	0
rs62054814	17	43921572	T	A	0.2242	NA	NA	NA	rs56026232	7	MAPT-AS1	0	ncRNA_intronic	2.431	5	5	15	1	1	0
rs17763634	17	43921754	T	C	0.2242	NA	NA	NA	rs56026232	7	MAPT-AS1	0	ncRNA_intronic	1.123	1f	5	15	1	1	0
rs62621252	17	43922942	T	C	0.2251	1.52306e-08	-30.8023	5.44163	rs56026232	7	MAPT-AS1:SPPL2C	00:00:00	exonic	6.315	5	5	15	1	1	0
rs62054815	17	43923266	G	A	0.2242	NA	NA	NA	rs56026232	7	MAPT-AS1:SPPL2C	00:00:00	exonic	0.018	5	5	15	1	1	0
rs12185233	17	43923654	G	C	0.2249	NA	NA	NA	rs56026232	7	MAPT-AS1:SPPL2C	00:00:00	exonic	23.5	1f	5	15	1	1	0
rs12185268	17	43923683	A	G	0.2244	NA	NA	NA	rs56026232	7	MAPT-AS1:SPPL2C	00:00:00	exonic	8.654	1f	5	15	1	1	0
rs12185235	17	43923703	C	T	0.2237	NA	NA	NA	rs56026232	7	MAPT-AS1:SPPL2C	00:00:00	exonic	5.04	1f	5	15	1	1	0
rs11079725	17	43923934	T	C	0.2242	NA	NA	NA	rs56026232	7	MAPT-AS1:SPPL2C	00:00:00	exonic	0.169	1f	5	15	1	1	0
rs12373123	17	43924073	T	C	0.2242	NA	NA	NA	rs56026232	7	MAPT-AS1:SPPL2C	00:00:00	exonic	23.3	1f	5	15	1	1	0
rs12373139	17	43924130	G	A	0.2242	NA	NA	NA	rs56026232	7	MAPT-AS1:SPPL2C	00:00:00	exonic	4.046	1f	5	15	1	1	0
rs12373142	17	43924200	C	G	0.2217	NA	NA	NA	rs56026232	7	MAPT-AS1:SPPL2C	00:00:00	exonic	7.462	1f	5	15	1	1	0
rs12373124	17	43924219	T	C	0.2216	NA	NA	NA	rs56026232	7	MAPT-AS1:SPPL2C	00:00:00	exonic	0.387	NA	5	15	1	1	0
rs12373140	17	43924231	G	A	0.2216	NA	NA	NA	rs56026232	7	MAPT-AS1:SPPL2C	00:00:00	exonic	12.99	5	5	15	1	1	0
rs12373168	17	43924337	A	C	0.2251	9.33262e-09	-31.2221	5.43555	rs56026232	7	MAPT-AS1:SPPL2C	00:00:00	ncRNA_intronic	6.155	1f	5	15	1	1	0
rs17690661	17	43924521	G	A	0.2242	NA	NA	NA	rs56026232	7	MAPT-AS1	0	ncRNA_intronic	0.069	1f	5	15	1	1	0
rs55943825	17	43924776	C	T	0.2242	NA	NA	NA	rs56026232	7	MAPT-AS1	0	ncRNA_intronic	0.414	5	5	15	1	1	0
rs17690679	17	43924803	A	G	0.2242	NA	NA	NA	rs56026232	7	MAPT-AS1	0	ncRNA_intronic	6.843	1f	5	15	1	1	0
rs17690703	17	43925297	C	T	0.2646	NA	NA	NA	rs56026232	7	MAPT-AS1	0	ncRNA_intronic	8.55	1b	5	15	1	1	0
rs17769490	17	43925605	G	A	0.2246	NA	NA	NA	rs56026232	7	MAPT-AS1	0	ncRNA_intronic	5.553	1f	5	14	1	1	0
rs77063768	17	43925729	A	G	0.2246	NA	NA	NA	rs56026232	7	MAPT-AS1	0	ncRNA_intronic	5.467	5	5	14	1	1	0
rs62054817	17	43925966	G	A	0.2247	NA	NA	NA	rs56026232	7	MAPT-AS1	0	ncRNA_intronic	1.563	4	5	14	1	1	0
rs62054818	17	43926056	A	C	0.2247	NA	NA	NA	rs56026232	7	MAPT-AS1	0	ncRNA_intronic	6.949	4	2	14	1	1	0
17:43926093:G:GATGA	17	43926093	GATGA	G	0.2283	NA	NA	NA	rs56026232	7	MAPT-AS1	0	ncRNA_intronic	0.548	NA	2	14	1	1	0
rs62054819	17	43926149	A	G	0.2245	NA	NA	NA	rs56026232	7	MAPT-AS1	0	ncRNA_intronic	5.198	4	2	14	1	1	0
rs62054820	17	43926755	A	G	0.2246	NA	NA	NA	rs56026232	7	MAPT-AS1	0	ncRNA_intronic	3.67	5	5	14	1	1	0
rs56113217	17	43926948	A	G	0.2241	NA	NA	NA	rs56026232	7	MAPT-AS1	0	ncRNA_intronic	0.033	4	5	14	1	1	0
rs56269136	17	43926992	C	T	0.2242	NA	NA	NA	rs56026232	7	MAPT-AS1	0	ncRNA_intronic	7.713	4	5	14	1	1	0
rs56385754	17	43927255	G	T	0.2246	NA	NA	NA	rs56026232	7	MAPT-AS1	0	ncRNA_intronic	0.958	5	5	14	1	1	0
rs17769552	17	43927290	G	A	0.22	NA	NA	NA	rs56026232	7	MAPT-AS1	0	ncRNA_intronic	1.021	1f	5	14	1	1	0
rs62054822	17	43927708	A	G	0.2246	NA	NA	NA	rs56026232	7	MAPT-AS1	0	ncRNA_intronic	4.196	5	5	14	1	1	0
rs885639	17	43928614	T	G	0.2248	NA	NA	NA	rs56026232	7	MAPT-AS1	0	ncRNA_intronic	1.429	NA	5	14	1	0	0
17:43928629:G:GCACA	17	43928629	GCACA	G	0.224	NA	NA	NA	rs56026232	7	MAPT-AS1	0	ncRNA_intronic	4.167	NA	5	14	1	0	0
rs62054823	17	43929029	A	G	0.2243	NA	NA	NA	rs56026232	7	MAPT-AS1	0	ncRNA_intronic	4.545	5	5	14	1	1	0
rs62054824	17	43929992	C	T	0.2243	NA	NA	NA	rs56026232	7	MAPT-AS1	0	ncRNA_intronic	0.169	4	2	14	1	1	0
rs62054825	17	43930033	G	A	0.2243	NA	NA	NA	rs56026232	7	MAPT-AS1	0	ncRNA_intronic	1.442	2b	1	14	1	1	1
rs79589869	17	43930238	C	A	0.2239	NA	NA	NA	rs56026232	7	MAPT-AS1	0	ncRNA_intronic	7.3	4	5	14	1	1	1
rs2316769	17	43930798	A	G	0.2243	NA	NA	NA	rs56026232	7	MAPT-AS1	0	ncRNA_intronic	1.441	7	5	14	1	1	1
rs2873268	17	43930955	G	A	0.2243	NA	NA	NA	rs56026232	7	MAPT-AS1	0	ncRNA_intronic	3.423	7	5	14	1	1	1
rs4340365	17	43930980	C	T	0.2242	NA	NA	NA	rs56026232	7	MAPT-AS1	0	ncRNA_intronic	4.253	7	5	14	1	1	1
rs2873269	17	43931122	C	T	0.2242	NA	NA	NA	rs56026232	7	MAPT-AS1	0	ncRNA_intronic	4.123	6	5	14	1	1	1
rs56026128	17	43931244	G	C	0.2242	NA	NA	NA	rs56026232	7	MAPT-AS1	0	ncRNA_intronic	8.731	5	5	14	1	1	1
rs56329743	17	43931245	G	A	0.2242	NA	NA	NA	rs56026232	7	MAPT-AS1	0	ncRNA_intronic	9.537	5	5	14	1	1	1
rs56288604	17	43931380	A	G	0.2242	NA	NA	NA	rs56026232	7	MAPT-AS1	0	ncRNA_intronic	0.499	5	5	14	1	1	1
rs17690987	17	43931626	T	C	0.2241	NA	NA	NA	rs56026232	7	MAPT-AS1	0	ncRNA_intronic	8.747	3a	5	14	1	1	1
17:43931855:G:GAGAGAGAC	17	43931855	GAGAGAGAC	G	0.2294	NA	NA	NA	rs56026232	7	MAPT-AS1	0	ncRNA_intronic	1.412	NA	5	14	1	0	1
rs56146262	17	43931907	C	A	0.2239	NA	NA	NA	rs56026232	7	MAPT-AS1	0	ncRNA_intronic	0.044	2b	5	14	1	1	1
rs55942528	17	43932028	A	G	0.2242	NA	NA	NA	rs56026232	7	MAPT-AS1	0	ncRNA_intronic	0.086	5	5	14	1	1	1
rs56254732	17	43932049	C	T	0.2242	NA	NA	NA	rs56026232	7	MAPT-AS1	0	ncRNA_intronic	1.543	6	5	14	1	1	1
rs56323304	17	43932129	C	T	0.2235	NA	NA	NA	rs56026232	7	MAPT-AS1	0	ncRNA_intronic	0.271	7	5	14	1	1	1
rs55751924	17	43932155	A	G	0.2237	NA	NA	NA	rs56026232	7	MAPT-AS1	0	ncRNA_intronic	0.384	6	5	14	1	1	1
rs55660209	17	43932173	A	G	0.2226	NA	NA	NA	rs56026232	7	MAPT-AS1	0	ncRNA_intronic	5.09	6	5	14	1	0	1
rs113856644	17	43932277	G	A	0.2242	NA	NA	NA	rs56026232	7	MAPT-AS1	0	ncRNA_intronic	4.078	7	5	14	1	1	1
rs62054831	17	43932381	C	T	0.2239	NA	NA	NA	rs56026232	7	MAPT-AS1	0	ncRNA_intronic	3.505	6	5	14	1	1	1
rs4627402	17	43932741	C	T	0.218	NA	NA	NA	rs56026232	7	MAPT-AS1	0	ncRNA_intronic	2.492	5	5	14	1	1	1
rs10445368	17	43933171	C	T	0.216	NA	NA	NA	rs56026232	7	MAPT-AS1	0	ncRNA_intronic	1.501	1f	5	14	1	1	1
17:43933190:G:GTTTTTA	17	43933190	GTTTTTA	G	0.2163	NA	NA	NA	rs56026232	7	MAPT-AS1	0	ncRNA_intronic	3.682	NA	5	14	1	1	1
rs62054832	17	43933579	C	A	0.224	NA	NA	NA	rs56026232	7	MAPT-AS1	0	ncRNA_intronic	1.321	4	5	14	1	1	1
rs62054833	17	43933673	T	C	0.2241	NA	NA	NA	rs56026232	7	MAPT-AS1	0	ncRNA_intronic	2.872	6	5	14	1	1	1
rs142955985	17	43933790	G	T	0.2145	1.06328e-07	-29.8049	5.60572	rs56026232	7	MAPT-AS1	0	ncRNA_intronic	0.894	6	5	14	1	0	1
rs80209523	17	43933830	G	T	0.214	8.58545e-08	-30.0612	5.61291	rs56026232	7	MAPT-AS1	0	ncRNA_intronic	1.187	5	5	14	1	0	1
rs78993847	17	43933834	G	T	0.214	8.58545e-08	-30.0612	5.61291	rs56026232	7	MAPT-AS1	0	ncRNA_intronic	1.301	5	5	14	1	0	1
rs76563578	17	43933879	C	G	0.2242	NA	NA	NA	rs56026232	7	MAPT-AS1	0	ncRNA_intronic	0.327	5	5	14	1	1	1
rs370644144	17	43933956	G	GTGTTTGTTTGTT	0.2241	NA	NA	NA	rs56026232	7	MAPT-AS1	0	ncRNA_intronic	5.364	NA	5	14	1	1	1
rs111962225	17	43934016	G	C	0.2243	NA	NA	NA	rs56026232	7	MAPT-AS1	0	ncRNA_intronic	3.625	6	5	14	1	1	1
rs113093579	17	43934116	T	G	0.224	NA	NA	NA	rs56026232	7	MAPT-AS1	0	ncRNA_intronic	11.31	7	5	14	1	1	1
rs62054834	17	43934314	T	C	0.2243	NA	NA	NA	rs56026232	7	MAPT-AS1	0	ncRNA_intronic	8.773	7	5	14	1	1	1
17:43934587:G:GT	17	43934587	GT	G	0.2243	NA	NA	NA	rs56026232	7	MAPT-AS1	0	ncRNA_intronic	0.823	NA	5	14	0	1	1
rs62054835	17	43934672	A	C	0.2243	NA	NA	NA	rs56026232	7	MAPT-AS1	0	ncRNA_intronic	2.7	7	5	14	0	1	1
rs10445369	17	43934776	A	G	0.2243	NA	NA	NA	rs56026232	7	MAPT-AS1	0	ncRNA_intronic	2.669	7	5	14	0	1	1
rs10445334	17	43934826	T	G	0.2243	NA	NA	NA	rs56026232	7	MAPT-AS1	0	ncRNA_intronic	0.323	6	5	14	0	1	1
rs10445335	17	43934896	T	A	0.2243	NA	NA	NA	rs56026232	7	MAPT-AS1	0	ncRNA_intronic	2.967	6	5	14	0	1	1
rs10445336	17	43934948	A	G	0.2243	NA	NA	NA	rs56026232	7	MAPT-AS1	0	ncRNA_intronic	2.205	7	5	14	0	1	1
rs10445370	17	43935118	G	A	0.2244	NA	NA	NA	rs56026232	7	MAPT-AS1	0	ncRNA_intronic	11.29	6	5	14	0	1	1
rs55996632	17	43935888	C	T	0.2244	NA	NA	NA	rs56026232	7	MAPT-AS1	0	ncRNA_intronic	4.091	5	5	14	0	1	1
rs55886302	17	43936011	A	G	0.2244	NA	NA	NA	rs56026232	7	MAPT-AS1	0	ncRNA_intronic	4.328	5	5	14	0	1	1
rs56136075	17	43936298	C	A	0.2244	NA	NA	NA	rs56026232	7	MAPT-AS1	0	ncRNA_intronic	12.13	5	5	14	0	1	1
rs62054839	17	43936804	A	G	0.2224	NA	NA	NA	rs56026232	7	MAPT-AS1	0	ncRNA_intronic	0.676	7	5	14	0	1	1
rs62054840	17	43936812	G	A	0.2225	NA	NA	NA	rs56026232	7	MAPT-AS1	0	ncRNA_intronic	2.238	7	5	14	0	1	1
rs62054841	17	43937104	G	A	0.2244	NA	NA	NA	rs56026232	7	MAPT-AS1	0	ncRNA_intronic	3.767	7	5	14	0	1	1
rs62054842	17	43937162	C	T	0.2244	NA	NA	NA	rs56026232	7	MAPT-AS1	0	ncRNA_intronic	7.321	7	5	14	0	1	1
rs62054843	17	43937184	T	C	0.2244	NA	NA	NA	rs56026232	7	MAPT-AS1	0	ncRNA_intronic	2.407	6	5	14	0	1	1
rs62054844	17	43937333	T	G	0.2244	NA	NA	NA	rs56026232	7	MAPT-AS1	0	ncRNA_intronic	0.898	6	5	14	0	1	1
rs76627340	17	43937460	G	A	0.2244	NA	NA	NA	rs56026232	7	MAPT-AS1	0	ncRNA_intronic	3.872	7	5	14	0	1	1
rs75945623	17	43937505	C	T	0.2245	NA	NA	NA	rs56026232	7	MAPT-AS1	0	ncRNA_intronic	3.415	7	5	14	0	1	1
rs79889833	17	43937633	A	G	0.2244	NA	NA	NA	rs56026232	7	MAPT-AS1	0	ncRNA_intronic	4.49	7	5	14	0	1	1
rs77625338	17	43937671	C	T	0.2244	NA	NA	NA	rs56026232	7	MAPT-AS1	0	ncRNA_intronic	0.87	7	5	14	0	1	1
rs77489223	17	43937736	C	T	0.2244	NA	NA	NA	rs56026232	7	MAPT-AS1	0	ncRNA_intronic	0.758	7	5	14	0	1	1
rs55888391	17	43938107	A	G	0.2244	NA	NA	NA	rs56026232	7	MAPT-AS1	0	ncRNA_intronic	11.3	5	5	14	0	1	1
rs74872829	17	43938394	A	G	0.2237	NA	NA	NA	rs56026232	7	MAPT-AS1	0	ncRNA_intronic	4.091	5	5	14	0	1	1
rs76329216	17	43938499	G	A	0.2244	NA	NA	NA	rs56026232	7	MAPT-AS1	0	ncRNA_intronic	0.042	5	5	14	0	1	1
rs62054846	17	43938634	A	G	0.2244	NA	NA	NA	rs56026232	7	MAPT-AS1	0	ncRNA_intronic	13.52	5	5	14	0	1	1
rs55646970	17	43938796	A	G	0.2244	NA	NA	NA	rs56026232	7	MAPT-AS1	0	ncRNA_intronic	6.223	5	5	14	0	1	1
rs55673092	17	43938882	G	A	0.2244	NA	NA	NA	rs56026232	7	MAPT-AS1	0	ncRNA_intronic	2.891	4	5	14	0	1	1
rs56347602	17	43939255	T	C	0.2244	NA	NA	NA	rs56026232	7	MAPT-AS1	0	ncRNA_intronic	3.346	6	5	14	0	1	1
rs56026524	17	43939389	C	T	0.2133	3.27866e-10	-35.2149	5.60108	rs56026232	7	MAPT-AS1	0	ncRNA_intronic	0.119	7	5	14	0	1	1
rs56100710	17	43939395	A	T	0.2109	NA	NA	NA	rs56026232	7	MAPT-AS1	0	ncRNA_intronic	4.922	7	5	14	0	1	1
rs56026232	17	43939399	A	C	0.2109	1.66552e-10	-36.0549	5.64092	rs56026232	7	MAPT-AS1	0	ncRNA_intronic	1.681	7	5	14	0	1	1
rs56249080	17	43939432	G	T	0.2244	NA	NA	NA	rs56026232	7	MAPT-AS1	0	ncRNA_intronic	0.657	5	5	14	0	1	1
rs56227067	17	43939609	A	T	0.224	NA	NA	NA	rs56026232	7	MAPT-AS1	0	ncRNA_intronic	5.095	4	5	14	0	1	1
rs55719714	17	43939638	G	A	0.224	NA	NA	NA	rs56026232	7	MAPT-AS1	0	ncRNA_intronic	2.246	3a	5	14	0	1	1
rs56299858	17	43939659	G	A	0.224	NA	NA	NA	rs56026232	7	MAPT-AS1	0	ncRNA_intronic	2.435	4	5	14	0	1	1
rs62054857	17	43939936	G	A	0.2244	NA	NA	NA	rs56026232	7	MAPT-AS1	0	ncRNA_intronic	2.244	7	5	14	0	1	1
rs75210307	17	43940012	T	C	0.2155	5.23773e-08	-30.2918	5.56379	rs56026232	7	MAPT-AS1	0	ncRNA_intronic	5.523	5	5	14	0	1	1
rs74944644	17	43940020	T	C	0.2156	5.40318e-08	-30.2605	5.5637	rs56026232	7	MAPT-AS1	0	ncRNA_intronic	0.056	NA	5	14	0	1	1
rs79412431	17	43940021	G	A	0.2154	6.34625e-08	-30.1196	5.56725	rs56026232	7	MAPT-AS1	0	ncRNA_intronic	0.393	5	5	14	0	1	1
rs62054858	17	43940188	T	C	0.2244	NA	NA	NA	rs56026232	7	MAPT-AS1	0	ncRNA_intronic	5.905	6	5	14	0	1	1
rs79406732	17	43940497	C	T	0.2238	NA	NA	NA	rs56026232	7	MAPT-AS1	0	ncRNA_intronic	0.213	6	5	14	0	1	1
rs62054859	17	43940685	G	A	0.2244	NA	NA	NA	rs56026232	7	MAPT-AS1	0	ncRNA_intronic	0.112	7	5	14	0	1	1
rs62055460	17	43940825	G	C	0.2244	NA	NA	NA	rs56026232	7	MAPT-AS1	0	ncRNA_intronic	2.728	7	5	14	0	1	1
rs62055461	17	43941350	C	T	0.2244	NA	NA	NA	rs56026232	7	MAPT-AS1	0	ncRNA_intronic	9.155	5	5	14	0	1	1
rs62055462	17	43941476	A	C	0.2244	NA	NA	NA	rs56026232	7	MAPT-AS1	0	ncRNA_intronic	4.977	7	5	14	0	1	1
rs62055463	17	43941491	A	G	0.2244	NA	NA	NA	rs56026232	7	MAPT-AS1	0	ncRNA_intronic	4.676	5	5	14	0	1	1
rs77652965	17	43941608	C	G	0.2244	NA	NA	NA	rs56026232	7	MAPT-AS1	0	ncRNA_intronic	2.729	5	5	14	0	1	1
rs75690239	17	43941710	C	T	0.2244	NA	NA	NA	rs56026232	7	MAPT-AS1	0	ncRNA_intronic	2.751	5	5	14	0	1	1
rs62055464	17	43941858	T	G	0.2244	NA	NA	NA	rs56026232	7	MAPT-AS1	0	ncRNA_intronic	11.07	5	5	14	0	1	1
rs62055465	17	43942046	T	A	0.2244	NA	NA	NA	rs56026232	7	MAPT-AS1	0	ncRNA_intronic	10.49	5	5	14	0	1	1
rs62055466	17	43942656	G	A	0.2244	NA	NA	NA	rs56026232	7	MAPT-AS1	0	ncRNA_intronic	3.945	6	5	14	0	1	1
rs62055467	17	43942820	T	C	0.2244	NA	NA	NA	rs56026232	7	MAPT-AS1	0	ncRNA_intronic	4.123	6	5	14	0	1	1
rs62055468	17	43943000	A	C	0.2244	NA	NA	NA	rs56026232	7	MAPT-AS1	0	ncRNA_intronic	4.551	5	5	14	0	1	1
rs62055469	17	43943655	A	C	0.2244	NA	NA	NA	rs56026232	7	MAPT-AS1	0	ncRNA_intronic	6.341	5	5	14	0	1	1
rs62055470	17	43943657	A	G	0.2244	NA	NA	NA	rs56026232	7	MAPT-AS1	0	ncRNA_intronic	0.761	5	5	14	0	1	1
rs62055471	17	43943755	T	C	0.2244	NA	NA	NA	rs56026232	7	MAPT-AS1	0	ncRNA_intronic	8.77	7	5	14	0	1	1
rs56327054	17	43943957	G	C	0.2244	NA	NA	NA	rs56026232	7	MAPT-AS1	0	ncRNA_intronic	0.48	7	5	14	0	1	1
rs56036719	17	43943974	C	T	0.2244	NA	NA	NA	rs56026232	7	MAPT-AS1	0	ncRNA_intronic	0.275	7	5	14	0	1	1
rs55781174	17	43944158	C	T	0.2244	NA	NA	NA	rs56026232	7	MAPT-AS1	0	ncRNA_intronic	0.551	7	5	14	0	1	1
rs12150223	17	43944204	T	C	0.2244	NA	NA	NA	rs56026232	7	MAPT-AS1	0	ncRNA_intronic	0.801	6	5	14	0	1	1
rs12150516	17	43944519	C	T	0.2244	NA	NA	NA	rs56026232	7	MAPT-AS1	0	ncRNA_intronic	1.306	6	5	14	0	1	1
rs62055475	17	43945106	T	C	0.2244	NA	NA	NA	rs56026232	7	MAPT-AS1	0	ncRNA_intronic	0.678	4	5	14	0	1	1
rs62055476	17	43945495	A	G	0.2244	NA	NA	NA	rs56026232	7	MAPT-AS1	0	ncRNA_intronic	9.36	NA	5	14	0	1	1
rs62055477	17	43945687	C	A	0.2244	NA	NA	NA	rs56026232	7	MAPT-AS1	0	ncRNA_intronic	0.007	5	5	14	0	1	1
rs78637438	17	43945855	G	A	0.2244	NA	NA	NA	rs56026232	7	MAPT-AS1	0	ncRNA_intronic	3.264	5	5	14	0	1	1
rs2316771	17	43945931	T	C	0.2244	NA	NA	NA	rs56026232	7	MAPT-AS1	0	ncRNA_intronic	11.19	5	5	14	0	1	1
rs62055478	17	43945938	C	T	0.2244	NA	NA	NA	rs56026232	7	MAPT-AS1	0	ncRNA_intronic	11.34	5	5	14	0	1	1
rs1078830	17	43946112	T	C	0.2244	NA	NA	NA	rs56026232	7	MAPT-AS1	0	ncRNA_intronic	6.573	6	5	14	0	1	1
rs753235	17	43946223	G	A	0.2251	1.55308e-08	-30.7759	5.44018	rs56026232	7	MAPT-AS1	0	ncRNA_intronic	3.846	7	5	14	0	1	1
rs886249	17	43946291	A	G	0.195	7.26767e-08	-31.5605	5.85992	rs56026232	7	MAPT-AS1	0	ncRNA_intronic	0.356	NA	5	14	0	1	1
rs753236	17	43946318	T	C	0.2257	NA	NA	NA	rs56026232	7	MAPT-AS1	0	ncRNA_intronic	6.303	6	5	14	0	1	1
rs2316772	17	43946423	A	C	0.2244	NA	NA	NA	rs56026232	7	MAPT-AS1	0	ncRNA_intronic	8.687	6	5	14	0	1	1
rs2316773	17	43946536	C	T	0.2245	NA	NA	NA	rs56026232	7	MAPT-AS1	0	ncRNA_intronic	3.6	7	5	14	0	1	1
rs2316774	17	43946642	T	C	0.2245	NA	NA	NA	rs56026232	7	MAPT-AS1	0	ncRNA_intronic	8.704	6	5	14	0	1	1
rs739643	17	43946707	T	C	0.2245	NA	NA	NA	rs56026232	7	MAPT-AS1	0	ncRNA_intronic	3.285	NA	5	14	0	1	1
rs739642	17	43946838	C	A	0.2244	NA	NA	NA	rs56026232	7	MAPT-AS1	0	ncRNA_intronic	8.707	NA	5	14	0	1	1
rs757055	17	43946875	C	T	0.2243	NA	NA	NA	rs56026232	7	MAPT-AS1	0	ncRNA_intronic	2.235	NA	5	14	0	1	1
rs75676226	17	43947171	G	A	0.2203	NA	NA	NA	rs56026232	7	MAPT-AS1	0	ncRNA_intronic	0.008	5	5	14	0	1	1
17:43947176:A:AC	17	43947176	AC	A	0.2204	NA	NA	NA	rs56026232	7	MAPT-AS1	0	ncRNA_intronic	0.432	NA	5	14	0	1	1
rs56398500	17	43947488	A	G	0.2244	NA	NA	NA	rs56026232	7	MAPT-AS1	0	ncRNA_intronic	2.817	4	5	14	0	1	1
rs552290972	17	43947883	T	G	0.2011	6.98385e-09	-33.5524	5.79182	rs56026232	7	MAPT-AS1	0	ncRNA_intronic	2.232	NA	5	14	0	0	1
rs56289364	17	43947928	A	G	0.2243	NA	NA	NA	rs56026232	7	MAPT-AS1	0	ncRNA_intronic	5.097	5	5	14	0	1	1
rs62055483	17	43948040	C	T	0.2244	NA	NA	NA	rs56026232	7	MAPT-AS1	0	ncRNA_intronic	1.657	5	5	14	0	1	1
rs78238042	17	43948159	G	A	0.2244	NA	NA	NA	rs56026232	7	MAPT-AS1	0	ncRNA_intronic	16.3	5	5	14	0	1	1
rs55673340	17	43948733	C	T	0.2243	NA	NA	NA	rs56026232	7	MAPT-AS1	0	ncRNA_intronic	2.74	7	5	14	0	1	1
rs55967721	17	43948977	G	A	0.2231	NA	NA	NA	rs56026232	7	MAPT-AS1	0	ncRNA_intronic	2.084	6	5	14	0	1	1
rs77092481	17	43949008	C	T	0.2243	NA	NA	NA	rs56026232	7	MAPT-AS1	0	ncRNA_intronic	0.414	6	5	14	0	1	1
rs62055486	17	43949092	T	G	0.2243	NA	NA	NA	rs56026232	7	MAPT-AS1	0	ncRNA_intronic	4.201	7	5	14	0	1	1
rs34739559	17	43949342	G	A	0.2238	NA	NA	NA	rs56026232	7	MAPT-AS1	0	ncRNA_intronic	1.756	5	5	14	0	1	1
rs34097347	17	43949448	C	A	0.2223	NA	NA	NA	rs56026232	7	MAPT-AS1	0	ncRNA_intronic	0.281	1f	5	14	0	1	1
rs2106784	17	43949892	C	T	0.2243	NA	NA	NA	rs56026232	7	MAPT-AS1	0	ncRNA_intronic	5.172	NA	5	14	0	1	1
rs2158072	17	43950195	T	C	0.2243	NA	NA	NA	rs56026232	7	MAPT-AS1	0	ncRNA_intronic	4.343	NA	5	14	0	1	0
rs62055488	17	43950394	C	T	0.2244	NA	NA	NA	rs56026232	7	MAPT-AS1	0	ncRNA_intronic	1.629	7	5	14	0	1	0
rs62055489	17	43950441	C	A	0.2205	NA	NA	NA	rs56026232	7	MAPT-AS1	0	ncRNA_intronic	1.108	6	5	14	0	1	0
17:43950444:C:CA	17	43950444	CA	C	0.2186	NA	NA	NA	rs56026232	7	MAPT-AS1	0	ncRNA_intronic	0.796	NA	5	14	0	0	0
rs62055490	17	43950533	A	G	0.2244	NA	NA	NA	rs56026232	7	MAPT-AS1	0	ncRNA_intronic	1.143	7	5	14	0	1	0
rs62055491	17	43951120	T	C	0.2244	NA	NA	NA	rs56026232	7	MAPT-AS1	0	ncRNA_intronic	6.157	4	2	14	0	1	0
rs34416056	17	43951220	T	G	0.2244	NA	NA	NA	rs56026232	7	MAPT-AS1	0	ncRNA_intronic	4.731	2b	2	14	0	1	0
rs62055492	17	43951345	C	A	0.2244	NA	NA	NA	rs56026232	7	MAPT-AS1	0	ncRNA_intronic	3.497	4	2	14	0	1	0
17:43951599:C:CAGAT	17	43951599	CAGAT	C	0.2235	NA	NA	NA	rs56026232	7	MAPT-AS1	0	ncRNA_intronic	3.613	NA	2	14	0	1	0
rs2055794	17	43951717	G	A	0.2244	NA	NA	NA	rs56026232	7	MAPT-AS1	0	ncRNA_intronic	0.506	1f	7	14	0	1	0
rs2055795	17	43951995	C	T	0.2244	NA	NA	NA	rs56026232	7	MAPT-AS1	0	ncRNA_intronic	2.517	7	7	14	0	1	0
rs2055796	17	43952191	A	T	0.2244	NA	NA	NA	rs56026232	7	MAPT-AS1	0	ncRNA_intronic	9.753	6	7	14	0	1	0
rs80348388	17	43952634	A	T	0.2244	NA	NA	NA	rs56026232	7	MAPT-AS1	0	ncRNA_intronic	3.743	6	13	14	0	1	0
rs62055493	17	43952944	T	C	0.2244	NA	NA	NA	rs56026232	7	MAPT-AS1	0	ncRNA_intronic	3.381	7	13	14	0	1	0
rs62055494	17	43953016	C	T	0.2244	NA	NA	NA	rs56026232	7	MAPT-AS1	0	ncRNA_intronic	2.319	7	13	14	0	1	0
rs62055495	17	43953043	A	C	0.2244	NA	NA	NA	rs56026232	7	MAPT-AS1	0	ncRNA_intronic	0.65	7	13	14	0	1	0
rs111321973	17	43953170	C	T	0.2244	NA	NA	NA	rs56026232	7	MAPT-AS1	0	ncRNA_intronic	0.628	7	13	14	0	1	0
rs140713557	17	43953179	A	G	0.2248	NA	NA	NA	rs56026232	7	MAPT-AS1	0	ncRNA_intronic	3.612	7	13	14	0	1	0
rs62055496	17	43953307	C	T	0.2244	NA	NA	NA	rs56026232	7	MAPT-AS1	0	ncRNA_intronic	0.425	6	13	14	0	1	0
rs62055497	17	43953529	A	G	0.2244	NA	NA	NA	rs56026232	7	MAPT-AS1	0	ncRNA_intronic	1.846	6	13	14	0	1	0
rs2188888	17	43953695	T	C	0.2222	NA	NA	NA	rs56026232	7	MAPT-AS1	0	ncRNA_intronic	1.515	NA	7	14	0	1	0
rs3919455	17	43953707	C	T	0.2222	NA	NA	NA	rs56026232	7	MAPT-AS1	0	ncRNA_intronic	0.899	NA	7	14	0	1	0
rs2214258	17	43953719	G	C	0.2222	NA	NA	NA	rs56026232	7	MAPT-AS1	0	ncRNA_intronic	2.876	7	7	14	0	1	0
rs62055498	17	43953814	G	A	0.2244	NA	NA	NA	rs56026232	7	MAPT-AS1	0	ncRNA_intronic	9.124	6	7	14	0	1	0
rs62055499	17	43953991	C	G	0.2244	NA	NA	NA	rs56026232	7	MAPT-AS1	0	ncRNA_intronic	3.091	5	7	14	0	1	0
rs62055500	17	43954134	G	A	0.2244	NA	NA	NA	rs56026232	7	MAPT-AS1	0	ncRNA_intronic	16.63	5	2	14	0	1	0
rs62055501	17	43954227	G	A	0.2244	NA	NA	NA	rs56026232	7	MAPT-AS1	0	ncRNA_intronic	5.352	5	2	14	0	1	0
rs62055502	17	43954284	G	A	0.2244	NA	NA	NA	rs56026232	7	MAPT-AS1	0	ncRNA_intronic	3.377	7	2	14	0	1	0
rs111362359	17	43954416	A	AC	0.2248	NA	NA	NA	rs56026232	7	MAPT-AS1	0	ncRNA_intronic	1.298	NA	9	14	0	1	0
rs916793	17	43954686	G	A	0.2244	NA	NA	NA	rs56026232	7	MAPT-AS1	0	ncRNA_intronic	12.16	1f	9	14	0	1	0
17:43954982:T:TTCTCTTCCTCA	17	43954982	TTCTCTTCCTCA	T	0.2205	NA	NA	NA	rs56026232	7	MAPT-AS1	0	ncRNA_intronic	2.84	NA	9	14	0	1	0
rs4441322	17	43955030	A	G	0.2244	NA	NA	NA	rs56026232	7	MAPT-AS1	0	ncRNA_intronic	6.719	1f	9	14	0	1	0
rs113414067	17	43955093	T	C	0.2244	NA	NA	NA	rs56026232	7	MAPT-AS1	0	ncRNA_intronic	3.434	5	9	14	0	1	0
rs55905252	17	43955365	C	A	0.2244	NA	NA	NA	rs56026232	7	MAPT-AS1	0	ncRNA_intronic	1.415	5	9	14	0	1	0
rs17691328	17	43955487	C	T	0.2245	NA	NA	NA	rs56026232	7	MAPT-AS1	0	ncRNA_intronic	2.284	1f	9	14	0	1	0
rs150246512	17	43956305	CTT	C	0.2246	NA	NA	NA	rs56026232	7	MAPT-AS1	0	ncRNA_intronic	2.164	NA	14	14	0	0	0
rs62055515	17	43956370	G	T	0.2243	NA	NA	NA	rs56026232	7	MAPT-AS1	0	ncRNA_intronic	1.206	5	14	14	0	1	0
rs62055516	17	43956390	T	C	0.2243	NA	NA	NA	rs56026232	7	MAPT-AS1	0	ncRNA_intronic	2.442	7	14	14	0	1	0
rs62055517	17	43956425	C	T	0.2243	NA	NA	NA	rs56026232	7	MAPT-AS1	0	ncRNA_intronic	2.94	6	14	14	0	1	0
rs62055518	17	43956505	A	C	0.2243	NA	NA	NA	rs56026232	7	MAPT-AS1	0	ncRNA_intronic	2.271	7	14	14	0	1	0
rs56364632	17	43956642	T	C	0.2243	NA	NA	NA	rs56026232	7	MAPT-AS1	0	ncRNA_intronic	2.671	7	14	14	0	1	0
rs55768605	17	43956734	C	A	0.2244	NA	NA	NA	rs56026232	7	MAPT-AS1	0	ncRNA_intronic	0.091	7	14	14	0	1	0
rs55653657	17	43956778	A	G	0.2244	NA	NA	NA	rs56026232	7	MAPT-AS1	0	ncRNA_intronic	2.729	7	14	14	0	1	0
rs55894109	17	43957221	C	T	0.2244	NA	NA	NA	rs56026232	7	MAPT-AS1	0	ncRNA_intronic	0.31	7	14	14	0	1	0
rs56101773	17	43957269	T	C	0.2245	NA	NA	NA	rs56026232	7	MAPT-AS1	0	ncRNA_intronic	0.401	7	14	14	0	1	0
rs56249780	17	43957328	C	T	0.2244	NA	NA	NA	rs56026232	7	MAPT-AS1	0	ncRNA_intronic	1.519	7	14	14	0	1	0
rs56040418	17	43958079	C	T	0.2248	1.85927e-08	-30.61	5.44067	rs56026232	7	MAPT-AS1	0	ncRNA_intronic	4.194	7	9	14	0	1	0
rs55721252	17	43958099	T	C	0.2242	NA	NA	NA	rs56026232	7	MAPT-AS1	0	ncRNA_intronic	4.424	7	9	14	0	1	0
rs55876817	17	43958139	A	C	0.2241	NA	NA	NA	rs56026232	7	MAPT-AS1	0	ncRNA_intronic	7.877	7	9	14	0	1	0
rs55944735	17	43958172	A	G	0.2241	NA	NA	NA	rs56026232	7	MAPT-AS1	0	ncRNA_intronic	0.388	7	9	14	0	1	0
rs535791904	17	43958207	C	CAAAAAAAT	0.2238	NA	NA	NA	rs56026232	7	MAPT-AS1	0	ncRNA_intronic	7.643	NA	9	14	0	0	0
rs112902492	17	43958213	A	AAT	0.2244	NA	NA	NA	rs56026232	7	MAPT-AS1	0	ncRNA_intronic	8.217	NA	9	14	0	0	0
rs56356641	17	43958362	T	G	0.2256	NA	NA	NA	rs56026232	7	MAPT-AS1	0	ncRNA_intronic	8.168	7	9	14	0	1	0
rs55711631	17	43958431	T	C	0.2244	NA	NA	NA	rs56026232	7	MAPT-AS1	0	ncRNA_intronic	1.558	6	9	14	0	1	0
rs62055525	17	43958736	G	A	0.2239	NA	NA	NA	rs56026232	7	MAPT-AS1	0	ncRNA_intronic	4.284	7	9	14	0	1	0
rs112915466	17	43958744	A	G	0.2239	NA	NA	NA	rs56026232	7	MAPT-AS1	0	ncRNA_intronic	3.013	6	9	14	0	1	0
rs56343551	17	43959092	G	T	0.2244	NA	NA	NA	rs56026232	7	MAPT-AS1	0	ncRNA_intronic	8.17	7	9	14	0	1	0
rs55975673	17	43959113	A	G	0.2244	NA	NA	NA	rs56026232	7	MAPT-AS1	0	ncRNA_intronic	5.104	5	9	14	0	1	0
rs56387391	17	43959261	G	A	0.2244	NA	NA	NA	rs56026232	7	MAPT-AS1	0	ncRNA_intronic	5.484	7	9	14	0	1	0
rs532036186	17	43959596	CT	C	0.234	NA	NA	NA	rs56026232	7	MAPT-AS1	0	ncRNA_intronic	2.263	NA	9	14	0	0	0
rs2019816	17	43959661	G	A	0.2244	NA	NA	NA	rs56026232	7	MAPT-AS1	0	ncRNA_intronic	0.262	NA	9	14	0	1	0
rs2006305	17	43959752	A	T	0.2245	NA	NA	NA	rs56026232	7	MAPT-AS1	0	ncRNA_intronic	5.719	6	9	14	0	1	0
rs2019822	17	43959918	T	A	0.2245	NA	NA	NA	rs56026232	7	MAPT-AS1	0	ncRNA_intronic	9.449	6	9	14	0	1	0
rs62055529	17	43960020	A	G	0.2245	NA	NA	NA	rs56026232	7	MAPT-AS1	0	ncRNA_intronic	4.082	6	7	14	0	1	0
rs79580365	17	43960172	C	T	0.2245	NA	NA	NA	rs56026232	7	MAPT-AS1	0	ncRNA_intronic	7.912	NA	7	14	0	1	0
rs55937610	17	43960283	A	G	0.2245	NA	NA	NA	rs56026232	7	MAPT-AS1	0	ncRNA_intronic	0.594	5	7	14	0	1	0
rs56365901	17	43960323	A	G	0.2206	NA	NA	NA	rs56026232	7	MAPT-AS1	0	ncRNA_intronic	5.8	5	7	14	0	1	0
rs55767267	17	43960325	T	C	0.2206	NA	NA	NA	rs56026232	7	MAPT-AS1	0	ncRNA_intronic	5.792	5	7	14	0	1	0
rs56127309	17	43960341	G	A	0.2206	NA	NA	NA	rs56026232	7	MAPT-AS1	0	ncRNA_intronic	7.6	5	7	14	0	1	0
rs56194412	17	43960600	T	C	0.2245	NA	NA	NA	rs56026232	7	MAPT-AS1	0	ncRNA_intronic	15.7	5	7	14	0	1	0
rs56338487	17	43960812	A	T	0.2245	NA	NA	NA	rs56026232	7	MAPT-AS1	0	ncRNA_intronic	0.779	5	7	14	0	1	0
rs56180212	17	43960911	A	G	0.2245	NA	NA	NA	rs56026232	7	MAPT-AS1	0	ncRNA_intronic	4.09	5	7	14	0	1	0
rs56301449	17	43960918	T	C	0.2244	NA	NA	NA	rs56026232	7	MAPT-AS1	0	ncRNA_intronic	3.772	5	7	14	0	1	0
rs62055538	17	43960997	T	C	0.2245	NA	NA	NA	rs56026232	7	MAPT-AS1	0	ncRNA_intronic	0.686	5	7	14	0	1	0
rs62055539	17	43961044	A	G	0.2245	NA	NA	NA	rs56026232	7	MAPT-AS1	0	ncRNA_intronic	10.28	5	7	14	0	1	0
rs62055540	17	43961142	T	C	0.2245	NA	NA	NA	rs56026232	7	MAPT-AS1	0	ncRNA_intronic	9.975	5	7	14	0	1	0
rs17770108	17	43961292	G	T	0.2246	NA	NA	NA	rs56026232	7	MAPT-AS1	0	ncRNA_intronic	2.839	6	7	14	0	1	0
rs62055541	17	43962017	G	C	0.2246	NA	NA	NA	rs56026232	7	MAPT-AS1	0	ncRNA_intronic	1.813	7	9	14	1	1	0
rs77426526	17	43962982	G	A	0.2246	NA	NA	NA	rs56026232	7	MAPT-AS1	0	ncRNA_intronic	5.162	5	9	14	1	1	0
rs77129180	17	43963046	G	A	0.2246	NA	NA	NA	rs56026232	7	MAPT-AS1	0	ncRNA_intronic	1.873	5	9	14	1	1	0
rs74863825	17	43963120	C	T	0.2245	NA	NA	NA	rs56026232	7	MAPT-AS1	0	ncRNA_intronic	4.589	5	9	14	1	1	0
rs80254317	17	43963282	C	G	0.2246	NA	NA	NA	rs56026232	7	MAPT-AS1	0	ncRNA_intronic	0.965	6	9	14	1	0	0
rs112425426	17	43963416	C	G	0.2246	NA	NA	NA	rs56026232	7	MAPT-AS1	0	ncRNA_intronic	1.545	6	9	14	1	1	0
rs62055542	17	43963844	C	T	0.2246	NA	NA	NA	rs56026232	7	MAPT-AS1	0	ncRNA_intronic	0.93	4	14	14	1	1	0
rs17770120	17	43963943	C	A	0.2246	NA	NA	NA	rs56026232	7	MAPT-AS1	0	ncRNA_intronic	13.33	6	14	14	1	1	0
rs17770150	17	43964163	G	A	0.2246	NA	NA	NA	rs56026232	7	MAPT-AS1	0	ncRNA_intronic	3.117	1f	14	14	1	1	0
rs17770186	17	43964191	C	A	0.2245	NA	NA	NA	rs56026232	7	MAPT-AS1	0	ncRNA_intronic	2.874	1f	14	14	1	1	0
rs17691449	17	43964283	G	C	0.2246	NA	NA	NA	rs56026232	7	MAPT-AS1	0	ncRNA_intronic	7.377	1f	14	14	1	1	0
rs62055544	17	43964539	A	G	0.2222	NA	NA	NA	rs56026232	7	MAPT-AS1	0	ncRNA_intronic	4.051	6	14	14	1	1	0
rs62055545	17	43964561	C	T	0.2213	NA	NA	NA	rs56026232	7	MAPT-AS1	0	ncRNA_intronic	3.794	6	14	14	1	1	0
rs62055546	17	43964567	A	C	0.2206	NA	NA	NA	rs56026232	7	MAPT-AS1	0	ncRNA_intronic	1.334	6	14	14	1	1	0
rs62055547	17	43964755	C	T	0.2246	NA	NA	NA	rs56026232	7	MAPT-AS1	0	ncRNA_intronic	1.178	7	14	14	1	1	0
rs62055548	17	43964899	A	G	0.2246	NA	NA	NA	rs56026232	7	MAPT-AS1	0	ncRNA_intronic	3.995	6	14	14	1	1	0
rs113327263	17	43965063	T	C	0.2246	NA	NA	NA	rs56026232	7	MAPT-AS1	0	ncRNA_intronic	0.944	7	14	14	1	1	0
17:43965129:A:AT	17	43965129	AT	A	0.2299	NA	NA	NA	rs56026232	7	MAPT-AS1	0	ncRNA_intronic	0.651	NA	14	14	1	0	0
17:43965429:T:TC	17	43965429	TC	T	0.2248	NA	NA	NA	rs56026232	7	MAPT-AS1	0	ncRNA_intronic	0.672	NA	13	14	1	1	0
rs62055549	17	43965595	G	C	0.2246	NA	NA	NA	rs56026232	7	MAPT-AS1	0	ncRNA_intronic	4.752	7	13	14	1	1	0
rs62055550	17	43965680	G	A	0.2251	NA	NA	NA	rs56026232	7	MAPT-AS1	0	ncRNA_intronic	11.65	6	13	14	1	1	0
rs62055551	17	43965687	C	G	0.2251	NA	NA	NA	rs56026232	7	MAPT-AS1	0	ncRNA_intronic	7.602	7	13	14	1	1	0
rs62055552	17	43965955	A	G	0.2246	NA	NA	NA	rs56026232	7	MAPT-AS1	0	ncRNA_intronic	0.769	5	13	14	1	1	0
rs62055553	17	43966178	C	A	0.2246	NA	NA	NA	rs56026232	7	MAPT-AS1	0	ncRNA_intronic	7.871	7	13	14	1	1	0
rs62055554	17	43966260	A	G	0.2246	NA	NA	NA	rs56026232	7	MAPT-AS1	0	ncRNA_intronic	7.444	7	13	14	1	1	0
rs62055555	17	43966282	G	T	0.2246	NA	NA	NA	rs56026232	7	MAPT-AS1	0	ncRNA_intronic	1.931	NA	13	14	1	1	0
rs111941646	17	43966608	A	T	0.2246	NA	NA	NA	rs56026232	7	MAPT-AS1	0	ncRNA_intronic	3.163	6	13	14	1	1	0
rs62055556	17	43966749	T	C	0.2246	NA	NA	NA	rs56026232	7	MAPT-AS1	0	ncRNA_intronic	3.47	7	13	14	1	1	0
rs62055557	17	43966795	C	A	0.2246	NA	NA	NA	rs56026232	7	MAPT-AS1	0	ncRNA_intronic	2.257	6	13	14	1	1	0
rs140819255	17	43966910	A	AAGG	0.2241	NA	NA	NA	rs56026232	7	MAPT-AS1	0	ncRNA_intronic	12.17	NA	13	14	1	1	0
rs62055558	17	43966955	A	G	0.2246	NA	NA	NA	rs56026232	7	MAPT-AS1	0	ncRNA_intronic	10.15	2b	13	14	1	1	0
rs62055559	17	43967138	T	G	0.2246	NA	NA	NA	rs56026232	7	MAPT-AS1	0	ncRNA_intronic	12.86	2b	5	14	1	1	0
rs79193046	17	43967562	T	C	0.2245	NA	NA	NA	rs56026232	7	MAPT-AS1	0	ncRNA_intronic	2.464	6	5	14	1	1	0
rs17691466	17	43968219	A	G	0.2246	NA	NA	NA	rs56026232	7	MAPT-AS1	0	ncRNA_intronic	4.578	6	5	14	1	1	0
rs17691508	17	43968463	C	G	0.2246	NA	NA	NA	rs56026232	7	MAPT-AS1	0	ncRNA_intronic	2.828	6	5	14	1	1	0
rs62056760	17	43968572	G	A	0.2246	NA	NA	NA	rs56026232	7	MAPT-AS1	0	ncRNA_intronic	5.099	7	5	14	1	1	0
rs113150359	17	43968825	C	CTTT	0.2109	NA	NA	NA	rs56026232	7	MAPT-AS1	0	ncRNA_intronic	1.517	NA	5	14	1	0	0
rs55943606	17	43968874	A	G	0.2246	NA	NA	NA	rs56026232	7	MAPT-AS1	0	ncRNA_intronic	2.462	6	5	14	1	1	0
rs55895732	17	43968937	T	C	0.2246	NA	NA	NA	rs56026232	7	MAPT-AS1	0	ncRNA_intronic	2.746	7	5	14	1	1	0
rs55960528	17	43968994	T	C	0.2245	NA	NA	NA	rs56026232	7	MAPT-AS1	0	ncRNA_intronic	4.601	7	5	14	1	1	0
rs55877243	17	43969019	T	C	0.2245	NA	NA	NA	rs56026232	7	MAPT-AS1	0	ncRNA_intronic	5.878	7	5	14	1	1	0
rs17770296	17	43969136	C	T	0.2246	NA	NA	NA	rs56026232	7	MAPT-AS1	0	ncRNA_intronic	1.453	1f	5	14	1	1	0
rs17691556	17	43969168	T	A	0.2246	NA	NA	NA	rs56026232	7	MAPT-AS1	0	ncRNA_intronic	3.099	1f	5	14	1	1	0
rs112297913	17	43969258	G	GC	0.2246	NA	NA	NA	rs56026232	7	MAPT-AS1	0	ncRNA_intronic	8.126	NA	5	14	1	1	0
rs62056761	17	43969686	T	A	0.2245	NA	NA	NA	rs56026232	7	MAPT-AS1	0	ncRNA_intronic	0.441	5	5	14	1	1	0
rs17770337	17	43969779	G	T	0.2245	NA	NA	NA	rs56026232	7	MAPT-AS1	0	ncRNA_intronic	1.512	6	5	14	1	1	0
rs62056773	17	43969833	A	G	0.2245	NA	NA	NA	rs56026232	7	MAPT-AS1	0	ncRNA_intronic	4.145	6	5	14	1	1	0
rs62056774	17	43969901	G	A	0.2245	NA	NA	NA	rs56026232	7	MAPT-AS1	0	ncRNA_intronic	3.374	7	5	14	1	1	0
rs62056775	17	43969952	T	C	0.2245	NA	NA	NA	rs56026232	7	MAPT-AS1	0	ncRNA_intronic	4.478	7	5	14	1	1	0
rs62056776	17	43969995	C	T	0.2245	NA	NA	NA	rs56026232	7	MAPT-AS1	0	ncRNA_intronic	2.208	6	5	14	1	1	0
rs146712066	17	43970012	C	CAG	0.2208	NA	NA	NA	rs56026232	7	MAPT-AS1	0	ncRNA_intronic	2.408	NA	5	14	1	1	1
rs78729125	17	43970108	C	A	0.2245	NA	NA	NA	rs56026232	7	MAPT-AS1	0	ncRNA_intronic	1.154	6	5	14	1	0	1
rs17770343	17	43970154	T	C	0.2245	NA	NA	NA	rs56026232	7	MAPT-AS1	0	ncRNA_intronic	11.08	6	5	14	1	1	1
rs62056777	17	43970303	G	A	0.2245	NA	NA	NA	rs56026232	7	MAPT-AS1	0	ncRNA_intronic	10.94	6	5	14	1	1	1
rs17691610	17	43970662	G	T	0.2246	NA	NA	NA	rs56026232	7	MAPT-AS1	0	ncRNA_intronic	1.819	1f	5	14	1	1	1
17:43971206:C:CTAATT	17	43971206	CTAATT	C	0.2069	NA	NA	NA	rs56026232	7	MAPT-AS1	0	ncRNA_intronic	5.981	NA	1	1	1	1	1
rs138325961	17	43971238	T	TTAGATACATCA	0.2242	NA	NA	NA	rs56026232	7	MAPT-AS1	0	ncRNA_intronic	7.776	NA	1	1	1	1	1
rs76594404	17	43971457	G	C	0.2246	NA	NA	NA	rs56026232	7	MAPT-AS1	0	ncRNA_intronic	8.03	2a	1	1	1	1	1
rs80233201	17	43971481	T	C	0.2246	NA	NA	NA	rs56026232	7	MAPT-AS1	0	ncRNA_intronic	8.708	4	1	1	1	1	1
rs62056778	17	43971604	C	G	0.2246	NA	NA	NA	rs56026232	7	MAPT-AS1	0	ncRNA_intronic	14.52	4	1	1	1	1	1
rs11575895	17	43971785	A	G	0.2246	NA	NA	NA	rs56026232	7	MAPT-AS1:MAPT	00:00:00	ncRNA_intronic	16.48	2a	1	1	1	1	1
rs62056779	17	43971937	C	A	0.2246	NA	NA	NA	rs56026232	7	MAPT-AS1:MAPT	00:00:00	ncRNA_intronic	16.3	2b	1	1	1	1	1
17:43972025:T:TC	17	43972025	TC	T	0.2244	NA	NA	NA	rs56026232	7	MAPT-AS1:MAPT	00:00:00	ncRNA_exonic	15.96	NA	1	1	1	1	1
rs11575896	17	43972142	G	A	0.2246	NA	NA	NA	rs56026232	7	MAPT-AS1:MAPT	00:00:00	ncRNA_exonic	11.69	4	1	1	1	1	1
rs74457229	17	43972581	C	T	0.2244	NA	NA	NA	rs56026232	7	MAPT-AS1:MAPT	00:00:00	ncRNA_exonic	13.39	4	1	11	1	1	1
rs74548327	17	43973080	A	G	0.2246	NA	NA	NA	rs56026232	7	MAPT	0	intronic	20.3	4	1	11	1	1	1
rs111972148	17	43973121	G	C	0.2246	NA	NA	NA	rs56026232	7	MAPT	0	intronic	2.766	2b	1	11	1	1	1
rs76324150	17	43973233	C	T	0.2246	NA	NA	NA	rs56026232	7	MAPT	0	intronic	13.66	2b	1	11	1	1	1
rs113347741	17	43973408	C	T	0.2246	NA	NA	NA	rs56026232	7	MAPT	0	intronic	10.18	4	1	11	1	1	1
rs78720789	17	43973413	A	G	0.2246	NA	NA	NA	rs56026232	7	MAPT	0	intronic	6.162	3a	1	11	1	1	1
rs62056780	17	43973652	C	T	0.2246	NA	NA	NA	rs56026232	7	MAPT	0	intronic	9.924	3a	1	13	1	1	1
rs62056781	17	43973899	T	C	0.2246	NA	NA	NA	rs56026232	7	MAPT	0	intronic	9.122	2b	1	13	1	1	1
rs74496580	17	43974065	C	A	0.2246	NA	NA	NA	rs56026232	7	MAPT	0	intronic	7.415	5	1	13	1	1	1
rs62056782	17	43974230	C	T	0.2246	NA	NA	NA	rs56026232	7	MAPT	0	intronic	8.48	4	1	13	1	1	1
17:43974343:T:TCGC	17	43974343	TCGC	T	0.2215	NA	NA	NA	rs56026232	7	MAPT	0	intronic	9.188	NA	1	13	1	1	1
rs113161176	17	43974354	G	A	0.2238	NA	NA	NA	rs56026232	7	MAPT	0	intronic	9.152	4	1	13	1	1	1
rs80346216	17	43974476	G	T	0.2246	NA	NA	NA	rs56026232	7	MAPT	0	intronic	10.2	NA	1	13	1	1	1
rs76632685	17	43974477	A	T	0.2246	NA	NA	NA	rs56026232	7	MAPT	0	intronic	11.05	4	1	13	1	1	1
rs62056783	17	43974549	G	C	0.2246	NA	NA	NA	rs56026232	7	MAPT	0	intronic	10.58	4	1	13	1	1	1
rs62056784	17	43974889	C	G	0.2246	NA	NA	NA	rs56026232	7	MAPT	0	intronic	6.849	4	1	13	1	1	1
rs62056785	17	43975263	T	C	0.2246	NA	NA	NA	rs56026232	7	MAPT	0	intronic	10.38	2b	1	13	1	1	1
rs62056786	17	43975285	T	C	0.2246	NA	NA	NA	rs56026232	7	MAPT	0	intronic	11.85	2b	1	13	1	1	1
17:43975360:A:ATTACTGTATAAGCTGCTTATAT	17	43975360	ATTACTGTATAAGCTGCTTATAT	A	0.2168	NA	NA	NA	rs56026232	7	MAPT	0	intronic	4.491	NA	1	13	1	1	1
rs62056789	17	43975415	A	C	0.2246	NA	NA	NA	rs56026232	7	MAPT	0	intronic	4.374	2b	2	13	1	1	1
rs62056790	17	43975417	G	A	0.2246	NA	NA	NA	rs56026232	7	MAPT	0	intronic	6.993	2b	2	13	1	1	1
rs62056791	17	43976064	T	C	0.2246	NA	NA	NA	rs56026232	7	MAPT	0	intronic	3.128	5	5	13	1	1	1
rs77561671	17	43976627	G	T	0.2246	NA	NA	NA	rs56026232	7	MAPT	0	intronic	5.968	5	5	13	1	1	1
rs62056792	17	43976644	G	A	0.2246	NA	NA	NA	rs56026232	7	MAPT	0	intronic	11.16	5	5	13	1	1	1
rs62056793	17	43977018	A	G	0.2246	NA	NA	NA	rs56026232	7	MAPT	0	intronic	7.979	4	5	13	1	1	1
rs62056794	17	43977049	A	G	0.2246	NA	NA	NA	rs56026232	7	MAPT	0	intronic	3.273	4	5	13	1	1	1
rs1864324	17	43977702	C	T	0.2245	NA	NA	NA	rs56026232	7	MAPT	0	intronic	8.354	5	5	13	1	1	1
rs111355814	17	43977748	G	GGCTGGCCCATA	0.2174	NA	NA	NA	rs56026232	7	MAPT	0	intronic	4.873	NA	5	13	1	1	1
rs1864325	17	43977827	C	T	0.2246	NA	NA	NA	rs56026232	7	MAPT	0	intronic	4.16	1f	5	13	1	1	1
rs62056795	17	43978041	C	T	0.2246	NA	NA	NA	rs56026232	7	MAPT	0	intronic	9.474	5	2	13	1	1	1
rs62056796	17	43978120	A	G	0.2246	NA	NA	NA	rs56026232	7	MAPT	0	intronic	5.516	5	2	13	1	1	1
rs55691306	17	43978295	G	C	0.2246	NA	NA	NA	rs56026232	7	MAPT	0	intronic	5.761	5	5	13	1	1	1
rs56306380	17	43978306	G	A	0.2188	NA	NA	NA	rs56026232	7	MAPT	0	intronic	0.518	5	5	13	1	1	1
rs55841786	17	43978308	T	C	0.2187	NA	NA	NA	rs56026232	7	MAPT	0	intronic	6.939	5	5	13	1	1	1
rs55823844	17	43978320	G	A	0.2246	NA	NA	NA	rs56026232	7	MAPT	0	intronic	0.562	4	5	13	1	1	1
rs1560310	17	43978534	G	A	0.2246	NA	NA	NA	rs56026232	7	MAPT	0	intronic	0.562	1f	2	14	1	1	1
rs1467962	17	43978604	A	G	0.2246	NA	NA	NA	rs56026232	7	MAPT	0	intronic	4.555	2b	5	14	1	1	1
rs1560311	17	43978625	T	C	0.2246	NA	NA	NA	rs56026232	7	MAPT	0	intronic	0.849	4	5	14	1	1	1
rs1467963	17	43978934	T	G	0.2246	NA	NA	NA	rs56026232	7	MAPT	0	intronic	9.557	5	5	14	1	1	1
rs62056800	17	43979468	T	A	0.2246	NA	NA	NA	rs56026232	7	MAPT	0	intronic	3.567	7	5	14	1	1	1
rs62056801	17	43979504	G	A	0.2246	NA	NA	NA	rs56026232	7	MAPT	0	intronic	1.184	6	5	14	1	1	1
rs113834264	17	43979622	G	A	0.2246	NA	NA	NA	rs56026232	7	MAPT	0	intronic	1.134	7	5	14	1	1	1
rs2099151	17	43979822	A	T	0.2246	NA	NA	NA	rs56026232	7	MAPT	0	intronic	3.001	6	5	14	1	1	1
rs2082068	17	43979971	C	T	0.2246	NA	NA	NA	rs56026232	7	MAPT	0	intronic	1.433	6	5	14	1	1	1
rs1984937	17	43980530	A	C	0.2246	NA	NA	NA	rs56026232	7	MAPT	0	intronic	8.638	NA	2	14	1	1	0
rs62056802	17	43980762	A	G	0.2246	NA	NA	NA	rs56026232	7	MAPT	0	intronic	9.749	5	2	14	1	1	0
rs112003140	17	43980998	G	A	0.2245	NA	NA	NA	rs56026232	7	MAPT	0	intronic	0.013	7	5	14	1	1	0
rs111689007	17	43981103	C	A	0.2245	NA	NA	NA	rs56026232	7	MAPT	0	intronic	0.976	7	5	14	1	0	0
rs113589236	17	43981795	G	A	0.2246	NA	NA	NA	rs56026232	7	MAPT	0	intronic	0.067	7	5	14	1	0	0
rs113029914	17	43981831	A	T	0.2246	NA	NA	NA	rs56026232	7	MAPT	0	intronic	8.006	5	5	14	1	1	0
rs112275277	17	43981958	C	T	0.2246	NA	NA	NA	rs56026232	7	MAPT	0	intronic	1.534	6	5	14	1	1	0
rs367820416	17	43982069	T	G	0.2246	NA	NA	NA	rs56026232	7	MAPT	0	intronic	2.778	6	5	14	1	0	0
rs62056803	17	43982159	A	G	0.2246	NA	NA	NA	rs56026232	7	MAPT	0	intronic	3.817	7	5	14	1	1	0
rs62056804	17	43982286	C	T	0.2246	NA	NA	NA	rs56026232	7	MAPT	0	intronic	1.171	5	5	14	1	1	0
rs77084869	17	43982903	A	G	0.2246	NA	NA	NA	rs56026232	7	MAPT	0	intronic	2.411	6	5	14	1	1	0
rs74573628	17	43982961	T	C	0.2246	NA	NA	NA	rs56026232	7	MAPT	0	intronic	11.25	5	5	14	1	1	0
rs75617973	17	43983159	T	C	0.2246	NA	NA	NA	rs56026232	7	MAPT	0	intronic	2.262	5	5	14	1	1	0
rs62056805	17	43983363	G	A	0.2246	NA	NA	NA	rs56026232	7	MAPT	0	intronic	0.444	2b	2	14	1	1	0
rs62056806	17	43983801	A	G	0.2246	NA	NA	NA	rs56026232	7	MAPT	0	intronic	4.998	5	2	13	1	1	0
rs62056807	17	43984253	G	C	0.2246	NA	NA	NA	rs56026232	7	MAPT	0	intronic	10.32	5	2	14	1	1	0
rs1467966	17	43984399	C	T	0.2246	NA	NA	NA	rs56026232	7	MAPT	0	intronic	3.864	5	2	14	1	1	0
rs62056808	17	43984646	T	C	0.223	NA	NA	NA	rs56026232	7	MAPT	0	intronic	8.392	5	2	14	1	1	0
rs62056809	17	43984669	A	G	0.223	NA	NA	NA	rs56026232	7	MAPT	0	intronic	5.703	5	2	14	1	1	0
rs62056810	17	43984672	T	C	0.223	NA	NA	NA	rs56026232	7	MAPT	0	intronic	5.629	5	2	14	1	1	0
rs79492906	17	43984864	C	T	0.2246	NA	NA	NA	rs56026232	7	MAPT	0	intronic	12.17	5	2	14	1	1	0
rs62056811	17	43985247	C	T	0.2246	NA	NA	NA	rs56026232	7	MAPT:RP11-669E14.4	00:00:00	ncRNA_exonic	6.367	5	2	14	1	1	0
rs74509629	17	43985597	C	T	0.2246	NA	NA	NA	rs56026232	7	MAPT:RP11-669E14.4	00:00:00	ncRNA_exonic	1.158	5	2	14	1	1	0
rs79290980	17	43985662	T	C	0.2246	NA	NA	NA	rs56026232	7	MAPT:RP11-669E14.4	00:00:00	ncRNA_exonic	2.666	5	2	14	1	1	0
rs1467968	17	43986396	C	T	0.2244	NA	NA	NA	rs56026232	7	MAPT:RP11-669E14.4	00:00:00	ncRNA_intronic	2.538	5	2	14	1	1	0
rs4371195	17	43986420	A	G	0.2244	NA	NA	NA	rs56026232	7	MAPT:RP11-669E14.4	00:00:00	ncRNA_intronic	0.094	5	2	14	1	1	0
rs12150125	17	43986432	G	A	0.2244	NA	NA	NA	rs56026232	7	MAPT:RP11-669E14.4	00:00:00	ncRNA_intronic	3.538	5	2	14	1	1	0
rs12150527	17	43986462	A	G	0.2241	NA	NA	NA	rs56026232	7	MAPT:RP11-669E14.4	00:00:00	ncRNA_intronic	9.12	5	2	14	1	1	0
rs7502888	17	43986992	G	C	0.2246	NA	NA	NA	rs56026232	7	MAPT:RP11-669E14.4	00:00:00	ncRNA_intronic	7.731	7	5	14	1	1	0
rs62056812	17	43987154	G	A	0.2243	NA	NA	NA	rs56026232	7	MAPT:RP11-669E14.4	00:00:00	ncRNA_intronic	2.139	7	5	14	1	1	0
rs111447859	17	43987184	T	C	0.2246	NA	NA	NA	rs56026232	7	MAPT:RP11-669E14.4	00:00:00	ncRNA_intronic	0.672	7	5	14	1	1	0
rs28439143	17	43987723	G	A	0.2241	NA	NA	NA	rs56026232	7	MAPT:RP11-669E14.4	00:00:00	ncRNA_intronic	9.325	6	5	14	1	1	0
rs56189701	17	43987801	T	C	0.2241	NA	NA	NA	rs56026232	7	MAPT:RP11-669E14.4	00:00:00	ncRNA_intronic	1.194	6	5	14	1	1	0
rs2435204	17	43988205	A	G	0.231	NA	NA	NA	rs56026232	7	MAPT	0	intronic	0.273	5	5	14	1	1	0
rs62056835	17	43988623	G	A	0.2246	NA	NA	NA	rs56026232	7	MAPT	0	intronic	0.361	6	5	14	1	1	0
rs62056837	17	43988884	T	C	0.2245	NA	NA	NA	rs56026232	7	MAPT	0	intronic	3.916	7	5	14	1	1	0
rs62056838	17	43989087	A	G	0.2246	NA	NA	NA	rs56026232	7	MAPT	0	intronic	0.815	6	5	14	1	1	0
17:43989129:C:CA	17	43989129	CA	C	0.2245	NA	NA	NA	rs56026232	7	MAPT	0	intronic	1.242	NA	5	14	1	0	0
rs199995459	17	43989149	A	AAC	0.2245	NA	NA	NA	rs56026232	7	MAPT	0	intronic	1.451	NA	5	14	1	0	0
rs66619507	17	43989151	A	AC	0.2245	NA	NA	NA	rs56026232	7	MAPT	0	intronic	0.864	6	5	14	1	0	0
rs113906906	17	43989159	G	GC	0.2245	NA	NA	NA	rs56026232	7	MAPT	0	intronic	1.325	NA	5	14	1	1	0
rs62056839	17	43989221	T	C	0.2246	NA	NA	NA	rs56026232	7	MAPT	0	intronic	4.549	6	5	14	1	1	0
17:43989509:T:TA	17	43989509	TA	T	0.2245	NA	NA	NA	rs56026232	7	MAPT	0	intronic	0.914	NA	5	14	1	1	0
rs62056840	17	43989689	T	C	0.2246	NA	NA	NA	rs56026232	7	MAPT	0	intronic	6.879	7	4	9	1	1	0
rs112116311	17	43989898	T	G	0.2245	NA	NA	NA	rs56026232	7	MAPT	0	intronic	2.302	5	4	9	1	1	0
rs78209533	17	43989909	A	G	0.2245	NA	NA	NA	rs56026232	7	MAPT	0	intronic	4.777	5	4	9	1	1	0
rs62056841	17	43990041	A	C	0.2244	NA	NA	NA	rs56026232	7	MAPT	0	intronic	0.24	5	4	9	1	1	0
rs79860128	17	43990072	A	G	0.2246	NA	NA	NA	rs56026232	7	MAPT	0	intronic	0.747	6	4	9	1	1	0
rs9944484	17	43990662	G	A	0.2246	NA	NA	NA	rs56026232	7	MAPT	0	intronic	2.165	7	4	14	1	1	0
rs17563965	17	43990919	A	G	0.2246	NA	NA	NA	rs56026232	7	MAPT	0	intronic	4.407	1f	4	14	1	1	0
17:43991252:A:AC	17	43991252	AC	A	0.2233	NA	NA	NA	rs56026232	7	MAPT	0	intronic	0.833	NA	4	14	1	1	0
rs17563986	17	43991272	A	G	0.2246	NA	NA	NA	rs56026232	7	MAPT	0	intronic	1.378	1f	4	14	1	1	0
rs113141256	17	43991468	T	TA	0.2242	NA	NA	NA	rs56026232	7	MAPT	0	intronic	0.293	NA	4	14	1	1	0
rs62056842	17	43991515	T	G	0.2243	NA	NA	NA	rs56026232	7	MAPT	0	intronic	0.348	NA	4	14	1	1	0
rs17564020	17	43991781	G	T	0.2246	NA	NA	NA	rs56026232	7	MAPT	0	intronic	6.387	1b	2	14	1	1	0
rs55682376	17	43991888	G	A	0.2246	NA	NA	NA	rs56026232	7	MAPT	0	intronic	1.095	4	4	14	1	1	0
rs55788678	17	43992233	C	T	0.2225	NA	NA	NA	rs56026232	7	MAPT	0	intronic	2.103	7	4	14	1	1	0
rs56042957	17	43992244	G	A	0.2234	NA	NA	NA	rs56026232	7	MAPT	0	intronic	1.306	7	4	14	1	1	0
rs55810795	17	43992283	A	G	0.2234	NA	NA	NA	rs56026232	7	MAPT	0	intronic	0.147	7	4	14	1	1	0
rs55933304	17	43992305	G	A	0.2237	NA	NA	NA	rs56026232	7	MAPT	0	intronic	2.568	7	4	14	1	1	0
rs62056848	17	43992456	G	A	0.2246	NA	NA	NA	rs56026232	7	MAPT	0	intronic	9.372	5	4	14	1	1	0
rs62056849	17	43992463	G	C	0.2246	NA	NA	NA	rs56026232	7	MAPT	0	intronic	9.07	2b	4	14	1	1	0
rs62056850	17	43992581	C	T	0.2251	NA	NA	NA	rs56026232	7	MAPT	0	intronic	0.329	4	4	14	1	1	0
rs62056851	17	43992806	A	G	0.2246	NA	NA	NA	rs56026232	7	MAPT	0	intronic	7.993	4	2	14	1	0	0
rs62056856	17	43992939	T	C	0.2246	NA	NA	NA	rs56026232	7	MAPT	0	intronic	4.189	4	2	14	1	0	0
rs77926909	17	43994252	T	C	0.225	NA	NA	NA	rs56026232	7	MAPT	0	intronic	4.478	5	4	15	1	1	0
rs111541901	17	43994358	C	T	0.2242	NA	NA	NA	rs56026232	7	MAPT	0	intronic	1.808	5	4	15	1	1	0
rs17649518	17	43994386	C	A	0.2244	NA	NA	NA	rs56026232	7	MAPT	0	intronic	3.773	1f	4	15	1	1	0
rs62056859	17	43994435	A	G	0.2245	NA	NA	NA	rs56026232	7	MAPT	0	intronic	4.915	5	4	15	1	1	0
17:43994508:G:GAGA	17	43994508	GAGA	G	0.2245	NA	NA	NA	rs56026232	7	MAPT	0	intronic	3.855	NA	4	15	1	1	0
rs112647192	17	43994623	G	A	0.2246	NA	NA	NA	rs56026232	7	MAPT	0	intronic	0.013	4	4	14	1	1	0
rs17649553	17	43994648	C	T	0.2247	NA	NA	NA	rs56026232	7	MAPT	0	intronic	0.289	NA	4	14	1	1	0
rs17649571	17	43994952	A	G	0.2246	NA	NA	NA	rs56026232	7	MAPT	0	intronic	5.951	1f	4	14	1	1	0
rs17564153	17	43995098	G	A	0.2245	NA	NA	NA	rs56026232	7	MAPT	0	intronic	0.591	6	4	14	1	1	0
17:43995139:T:TTTTTTTTTTTC	17	43995139	TTTTTTTTTTTC	T	0.2127	NA	NA	NA	rs56026232	7	MAPT	0	intronic	0.788	NA	4	14	1	0	0
rs17649635	17	43995990	A	G	0.2246	NA	NA	NA	rs56026232	7	MAPT	0	intronic	1.403	5	4	14	1	1	0
17:43996716:G:GC	17	43996716	GC	G	0.225	NA	NA	NA	rs56026232	7	MAPT	0	intronic	2.304	NA	5	14	1	1	0
rs113271363	17	43996721	C	G	0.2246	NA	NA	NA	rs56026232	7	MAPT	0	intronic	1.088	5	5	14	1	1	0
rs55760800	17	43996908	T	G	0.2246	NA	NA	NA	rs56026232	7	MAPT	0	intronic	5.656	5	4	14	1	1	0
rs56303672	17	43996960	A	G	0.2246	NA	NA	NA	rs56026232	7	MAPT	0	intronic	5.342	5	4	14	1	1	0
rs17649641	17	43997372	T	C	0.2247	NA	NA	NA	rs56026232	7	MAPT	0	intronic	7.818	1f	2	14	1	1	0
rs75046472	17	43997499	A	T	0.2246	NA	NA	NA	rs56026232	7	MAPT	0	intronic	0.894	5	2	14	1	1	0
rs17564223	17	43997520	C	T	0.2246	NA	NA	NA	rs56026232	7	MAPT	0	intronic	5.256	1f	2	14	1	1	0
rs17649700	17	43997901	G	C	0.2245	NA	NA	NA	rs56026232	7	MAPT	0	intronic	6.898	1f	2	15	1	1	0
rs62058962	17	43998151	C	T	0.2245	NA	NA	NA	rs56026232	7	MAPT	0	intronic	6.377	5	4	15	1	1	0
rs1467969	17	43998328	C	T	0.2245	NA	NA	NA	rs56026232	7	MAPT	0	intronic	0.98	6	4	15	1	1	0
rs1467970	17	43998574	T	G	0.2245	NA	NA	NA	rs56026232	7	MAPT	0	intronic	4.058	1f	4	15	1	1	0
rs767058	17	43998767	T	C	0.2246	NA	NA	NA	rs56026232	7	MAPT	0	intronic	5.095	NA	4	15	1	1	0
rs767057	17	43998822	A	G	0.2245	NA	NA	NA	rs56026232	7	MAPT	0	intronic	5.857	NA	4	15	1	1	0
rs767056	17	43998910	C	T	0.2246	NA	NA	NA	rs56026232	7	MAPT	0	intronic	1.304	NA	4	15	1	1	0
rs767059	17	43999100	G	C	0.2246	NA	NA	NA	rs56026232	7	MAPT	0	intronic	0.23	1f	4	14	1	1	0
rs62058964	17	43999406	A	G	0.2246	NA	NA	NA	rs56026232	7	MAPT	0	intronic	4.469	5	4	14	1	1	0
rs62058965	17	43999529	G	C	0.2246	NA	NA	NA	rs56026232	7	MAPT	0	intronic	1.007	7	4	14	1	1	0
rs1967981	17	43999785	C	G	0.2246	NA	NA	NA	rs56026232	7	MAPT	0	intronic	2.034	7	4	14	1	1	0
rs1476127	17	43999793	G	A	0.2246	NA	NA	NA	rs56026232	7	MAPT	0	intronic	4.444	5	4	14	1	1	0
rs55929431	17	44000202	G	A	0.2246	NA	NA	NA	rs56026232	7	MAPT	0	intronic	0.461	5	4	15	1	1	0
rs8079501	17	44000234	A	T	0.2246	NA	NA	NA	rs56026232	7	MAPT	0	intronic	6.717	1f	4	15	1	1	0
rs56002706	17	44000505	C	T	0.2246	NA	NA	NA	rs56026232	7	MAPT	0	intronic	0.351	5	2	14	1	1	0
rs8078495	17	44000610	G	A	0.2246	NA	NA	NA	rs56026232	7	MAPT	0	intronic	0.01	1f	5	14	1	1	0
rs17649866	17	44000914	T	C	0.2246	NA	NA	NA	rs56026232	7	MAPT	0	intronic	1.34	1f	2	14	1	1	0
rs62058968	17	44001228	G	A	0.2246	NA	NA	NA	rs56026232	7	MAPT	0	intronic	2.492	4	2	14	1	1	0
rs17564493	17	44001379	C	T	0.2246	NA	NA	NA	rs56026232	7	MAPT	0	intronic	8.427	1f	2	14	1	1	0
rs112791677	17	44001549	G	GC	0.2246	NA	NA	NA	rs56026232	7	MAPT	0	intronic	9.769	NA	2	14	1	1	0
rs17649918	17	44001621	A	G	0.2246	NA	NA	NA	rs56026232	7	MAPT	0	intronic	8.304	1f	2	15	1	1	0
rs17649954	17	44001661	A	G	0.2246	NA	NA	NA	rs56026232	7	MAPT	0	intronic	4.535	1f	2	15	1	1	0
rs55685451	17	44001957	T	G	0.2246	NA	NA	NA	rs56026232	7	MAPT	0	intronic	9.237	5	2	15	1	1	0
rs17564591	17	44002062	A	C	0.2246	NA	NA	NA	rs56026232	7	MAPT	0	intronic	0.792	5	2	15	1	1	0
rs17564619	17	44002138	A	G	0.2246	NA	NA	NA	rs56026232	7	MAPT	0	intronic	1.304	1f	2	15	1	1	0
rs62059003	17	44002431	C	T	0.2246	NA	NA	NA	rs56026232	7	MAPT	0	intronic	7.819	7	5	15	1	1	0
rs17650063	17	44002555	A	G	0.2246	NA	NA	NA	rs56026232	7	MAPT	0	intronic	0.975	1f	5	15	1	1	0
rs17564703	17	44002595	C	T	0.2246	NA	NA	NA	rs56026232	7	MAPT	0	intronic	0.162	5	5	15	1	1	0
rs76090253	17	44002969	A	C	0.2246	NA	NA	NA	rs56026232	7	MAPT	0	intronic	1.009	4	5	15	1	1	0
rs147319425	17	44003133	A	AAAG	0.2246	NA	NA	NA	rs56026232	7	MAPT	0	intronic	4.701	NA	5	15	1	1	0
rs55788597	17	44003397	T	A	0.2246	NA	NA	NA	rs56026232	7	MAPT	0	intronic	6.395	7	5	15	1	1	0
rs56197117	17	44003446	A	G	0.2246	NA	NA	NA	rs56026232	7	MAPT	0	intronic	0.143	6	5	15	1	1	0
17:44003580:G:GA	17	44003580	GA	G	0.2237	NA	NA	NA	rs56026232	7	MAPT	0	intronic	1.892	NA	5	15	1	0	0
rs56249311	17	44003599	C	T	0.2246	NA	NA	NA	rs56026232	7	MAPT	0	intronic	1.941	6	5	15	1	1	0
rs137941099	17	44003625	T	TAA	0.2202	NA	NA	NA	rs56026232	7	MAPT	0	intronic	1.745	NA	5	15	1	1	0
rs62059004	17	44003893	A	G	0.2246	NA	NA	NA	rs56026232	7	MAPT	0	intronic	7.611	7	5	15	1	1	0
rs76500077	17	44004076	T	C	0.2246	NA	NA	NA	rs56026232	7	MAPT	0	intronic	0.752	6	5	15	1	1	0
17:44004284:T:TATATATACAC	17	44004284	TATATATACAC	T	0.2235	NA	NA	NA	rs56026232	7	MAPT	0	intronic	0.295	NA	5	15	1	0	0
rs62059005	17	44004472	A	G	0.2246	NA	NA	NA	rs56026232	7	MAPT	0	intronic	3.755	5	5	14	1	1	0
rs113313477	17	44005186	G	A	0.2247	NA	NA	NA	rs56026232	7	MAPT	0	intronic	7.754	7	5	9	1	1	0
rs112439933	17	44005226	A	C	0.2247	NA	NA	NA	rs56026232	7	MAPT	0	intronic	3.782	7	5	9	1	1	0
rs113796169	17	44005254	T	A	0.2246	NA	NA	NA	rs56026232	7	MAPT	0	intronic	7.575	6	5	9	1	1	0
rs112454267	17	44005329	G	A	0.2246	NA	NA	NA	rs56026232	7	MAPT	0	intronic	0.706	5	5	9	1	1	0
rs112166495	17	44005361	G	A	0.2205	NA	NA	NA	rs56026232	7	MAPT	0	intronic	0.513	5	5	9	1	0	0
rs17564780	17	44005413	A	G	0.2246	NA	NA	NA	rs56026232	7	MAPT	0	intronic	1.552	NA	5	9	1	1	0
rs62059007	17	44005615	A	G	0.2246	NA	NA	NA	rs56026232	7	MAPT	0	intronic	6.443	5	5	9	1	1	0
rs62059008	17	44006085	A	G	0.2246	NA	NA	NA	rs56026232	7	MAPT	0	intronic	1.997	7	5	9	1	1	0
rs62059009	17	44006130	T	C	0.2246	NA	NA	NA	rs56026232	7	MAPT	0	intronic	0.454	6	5	9	1	1	0
rs62061705	17	44006252	T	C	0.2246	NA	NA	NA	rs56026232	7	MAPT	0	intronic	2.745	7	5	14	1	1	0
rs111555239	17	44006453	C	CT	0.2245	NA	NA	NA	rs56026232	7	MAPT	0	intronic	5.376	NA	5	14	1	1	0
rs17564829	17	44006601	T	C	0.2246	NA	NA	NA	rs56026232	7	MAPT	0	intronic	5.304	7	5	14	1	1	0
rs62061706	17	44006896	T	C	0.2244	NA	NA	NA	rs56026232	7	MAPT	0	intronic	0.951	4	5	14	1	1	0
rs62061707	17	44006954	T	C	0.2221	NA	NA	NA	rs56026232	7	MAPT	0	intronic	7.164	4	5	14	1	1	0
rs62061708	17	44006956	A	G	0.2222	NA	NA	NA	rs56026232	7	MAPT	0	intronic	0.358	4	5	14	1	1	0
rs62061709	17	44007493	C	T	0.2246	NA	NA	NA	rs56026232	7	MAPT	0	intronic	0.271	7	5	15	1	1	0
rs62061710	17	44007727	C	T	0.2246	NA	NA	NA	rs56026232	7	MAPT	0	intronic	1.77	7	5	15	1	1	0
rs62061711	17	44007764	T	C	0.2246	NA	NA	NA	rs56026232	7	MAPT	0	intronic	2.49	7	5	15	1	1	0
17:44007773:C:CAAAA	17	44007773	CAAAA	C	0.2246	NA	NA	NA	rs56026232	7	MAPT	0	intronic	0.787	NA	5	15	1	0	0
rs113912415	17	44007785	A	G	0.2241	NA	NA	NA	rs56026232	7	MAPT	0	intronic	0.722	6	5	15	1	0	0
rs62061712	17	44009876	C	A	0.2246	NA	NA	NA	rs56026232	7	MAPT	0	intronic	2.141	7	2	14	1	1	0
rs7501759	17	44009921	A	G	0.2246	NA	NA	NA	rs56026232	7	MAPT	0	intronic	3.968	6	2	14	1	0	0
rs2316782	17	44010040	A	G	0.2246	NA	NA	NA	rs56026232	7	MAPT	0	intronic	11.03	6	5	14	1	1	1
rs2316783	17	44010118	G	C	0.2246	NA	NA	NA	rs56026232	7	MAPT	0	intronic	2.457	6	5	14	1	1	1
rs4255816	17	44010364	C	G	0.2246	NA	NA	NA	rs56026232	7	MAPT	0	intronic	1.63	6	5	14	1	1	1
rs62061713	17	44010405	A	G	0.2246	NA	NA	NA	rs56026232	7	MAPT	0	intronic	2.546	5	1	14	1	1	1
rs62061714	17	44010452	C	A	0.2246	NA	NA	NA	rs56026232	7	MAPT	0	intronic	0.16	5	1	14	1	1	1
rs200924217	17	44010463	A	AC	0.2243	NA	NA	NA	rs56026232	7	MAPT	0	intronic	0.722	NA	1	14	1	0	1
rs113952577	17	44010661	A	G	0.2245	NA	NA	NA	rs56026232	7	MAPT	0	intronic	3.527	7	1	14	1	1	1
rs78077519	17	44010984	G	A	0.2246	NA	NA	NA	rs56026232	7	MAPT	0	intronic	0.861	6	1	14	1	1	1
rs17564871	17	44011018	A	G	0.2245	NA	NA	NA	rs56026232	7	MAPT	0	intronic	6.615	6	1	14	1	1	1
rs17650258	17	44011073	G	A	0.2246	NA	NA	NA	rs56026232	7	MAPT	0	intronic	1.717	5	1	14	1	1	1
rs62061715	17	44011526	A	G	0.2246	NA	NA	NA	rs56026232	7	MAPT	0	intronic	1.143	6	1	14	1	1	1
rs17564948	17	44011749	A	G	0.2246	NA	NA	NA	rs56026232	7	MAPT	0	intronic	1.631	1f	1	14	1	1	1
rs17564983	17	44011825	A	C	0.2246	NA	NA	NA	rs56026232	7	MAPT	0	intronic	0.298	6	1	14	1	1	1
rs62061716	17	44012096	A	G	0.2246	NA	NA	NA	rs56026232	7	MAPT	0	intronic	4.399	5	2	14	1	1	1
rs62061717	17	44012248	T	A	0.222	NA	NA	NA	rs56026232	7	MAPT	0	intronic	2.241	6	2	14	1	1	1
17:44012257:C:CG	17	44012257	CG	C	0.2246	NA	NA	NA	rs56026232	7	MAPT	0	intronic	0.023	NA	2	14	1	1	1
rs17650335	17	44012343	G	A	0.2246	NA	NA	NA	rs56026232	7	MAPT	0	intronic	4.437	6	2	14	1	1	1
rs17565025	17	44012463	T	C	0.2247	NA	NA	NA	rs56026232	7	MAPT	0	intronic	5.491	6	1	14	1	1	1
rs77924424	17	44012915	T	C	0.2245	NA	NA	NA	rs56026232	7	MAPT	0	intronic	5.024	4	1	14	1	1	1
rs62061719	17	44012989	C	T	0.2246	NA	NA	NA	rs56026232	7	MAPT	0	intronic	1.396	5	1	14	1	1	1
rs17650381	17	44013024	T	C	0.2246	NA	NA	NA	rs56026232	7	MAPT	0	intronic	9.758	6	1	14	1	1	1
rs17650417	17	44013103	G	T	0.2246	NA	NA	NA	rs56026232	7	MAPT	0	intronic	6.738	1f	1	14	1	1	1
rs62061720	17	44013189	C	T	0.2246	NA	NA	NA	rs56026232	7	MAPT	0	intronic	2.388	5	1	14	1	1	1
rs62061721	17	44013346	T	C	0.2246	NA	NA	NA	rs56026232	7	MAPT	0	intronic	5.329	4	1	14	1	1	1
rs79857651	17	44013475	G	A	0.2233	NA	NA	NA	rs56026232	7	MAPT	0	intronic	2.983	4	1	14	1	1	1
rs113756354	17	44013483	A	G	0.2233	NA	NA	NA	rs56026232	7	MAPT	0	intronic	0.837	2b	1	14	1	1	1
rs12150111	17	44013938	A	G	0.2246	NA	NA	NA	rs56026232	7	MAPT	0	intronic	0.54	1f	2	14	1	1	1
rs55939347	17	44013964	T	TC	0.2145	NA	NA	NA	rs56026232	7	MAPT	0	intronic	2.976	NA	2	14	1	1	1
rs12150460	17	44014137	G	T	0.2246	NA	NA	NA	rs56026232	7	MAPT	0	intronic	1.684	1d	2	14	1	1	1
rs12150195	17	44014263	T	C	0.2246	NA	NA	NA	rs56026232	7	MAPT	0	intronic	1.538	1f	5	14	1	1	1
rs55874169	17	44014384	G	A	0.2246	NA	NA	NA	rs56026232	7	MAPT	0	intronic	0.104	4	5	14	1	1	1
rs62061723	17	44014981	G	T	0.2178	NA	NA	NA	rs56026232	7	MAPT	0	intronic	0.75	6	5	14	1	0	1
rs62061724	17	44014982	G	T	0.2178	NA	NA	NA	rs56026232	7	MAPT	0	intronic	0.065	6	5	14	1	0	1
rs12150229	17	44015446	A	G	0.2226	NA	NA	NA	rs56026232	7	MAPT	0	intronic	2.019	6	5	14	1	1	1
rs12150230	17	44015464	A	G	0.2227	NA	NA	NA	rs56026232	7	MAPT	0	intronic	2.931	6	5	14	1	1	1
rs12150576	17	44015624	G	A	0.2246	NA	NA	NA	rs56026232	7	MAPT	0	intronic	5.811	6	5	14	1	1	1
rs12150235	17	44015745	A	G	0.2246	NA	NA	NA	rs56026232	7	MAPT	0	intronic	0.328	6	5	14	1	1	1
rs12150242	17	44015816	A	G	0.2246	NA	NA	NA	rs56026232	7	MAPT	0	intronic	2.681	1f	5	14	1	1	1
rs12150104	17	44015929	G	A	0.2246	NA	NA	NA	rs56026232	7	MAPT	0	intronic	4.376	1f	5	14	1	1	1
rs113263403	17	44016011	A	AT	0.2244	NA	NA	NA	rs56026232	7	MAPT	0	intronic	1.535	NA	5	14	1	0	1
rs62061725	17	44016157	G	C	0.2246	NA	NA	NA	rs56026232	7	MAPT	0	intronic	1.658	7	5	14	1	1	1
rs62061726	17	44016341	G	A	0.2247	NA	NA	NA	rs56026232	7	MAPT	0	intronic	1.866	7	5	14	1	1	1
rs113537106	17	44016462	A	G	0.2246	NA	NA	NA	rs56026232	7	MAPT	0	intronic	2.502	6	5	14	1	1	1
rs112638515	17	44016601	A	AG	0.2246	NA	NA	NA	rs56026232	7	MAPT	0	intronic	1.571	NA	5	14	1	1	1
rs62061727	17	44017124	G	T	0.2246	NA	NA	NA	rs56026232	7	MAPT	0	intronic	6.543	5	5	14	1	1	1
rs62061728	17	44017180	T	G	0.2246	NA	NA	NA	rs56026232	7	MAPT	0	intronic	4.759	5	5	14	1	1	1
rs62061729	17	44017283	A	G	0.2246	NA	NA	NA	rs56026232	7	MAPT	0	intronic	0.939	5	5	14	1	1	1
rs62061730	17	44017342	A	G	0.2246	NA	NA	NA	rs56026232	7	MAPT	0	intronic	8.793	5	5	14	1	1	1
rs62061731	17	44017666	C	A	0.2246	NA	NA	NA	rs56026232	7	MAPT	0	intronic	2.074	6	2	14	1	1	1
rs62061732	17	44017941	G	T	0.2246	NA	NA	NA	rs56026232	7	MAPT	0	intronic	1.623	4	5	14	1	1	1
rs62061733	17	44018399	A	G	0.2269	2.24691e-08	-30.4109	5.43699	rs56026232	7	MAPT	0	intronic	9.246	4	5	14	1	1	1
rs62061734	17	44018488	T	C	0.2203	NA	NA	NA	rs56026232	7	MAPT	0	intronic	3.825	4	2	14	1	1	1
rs7210219	17	44018519	T	C	0.2181	1.41119e-08	-31.8713	5.61742	rs56026232	7	MAPT	0	intronic	4.469	5	2	14	1	1	1
rs111825734	17	44019107	T	G	0.2298	NA	NA	NA	rs56026232	7	MAPT	0	intronic	5.34	NA	5	14	1	0	1
rs62062768	17	44019479	C	G	0.2245	NA	NA	NA	rs56026232	7	MAPT	0	intronic	4.254	5	5	14	1	1	1
rs62062769	17	44019643	G	A	0.2246	NA	NA	NA	rs56026232	7	MAPT	0	intronic	5.079	2b	2	14	1	1	1
rs62062770	17	44019680	T	C	0.2246	NA	NA	NA	rs56026232	7	MAPT	0	intronic	7.286	2b	2	14	1	1	1
rs62062771	17	44020282	G	A	0.2245	NA	NA	NA	rs56026232	7	MAPT	0	intronic	12.01	5	2	14	1	1	1
rs62062772	17	44020314	C	T	0.2245	NA	NA	NA	rs56026232	7	MAPT	0	intronic	2.301	4	2	14	1	1	1
rs62062773	17	44020545	A	G	0.2245	NA	NA	NA	rs56026232	7	MAPT	0	intronic	2.963	5	2	14	1	1	1
rs79115768	17	44021061	C	T	0.2245	NA	NA	NA	rs56026232	7	MAPT	0	intronic	1.984	7	2	14	1	1	1
rs28416808	17	44021218	C	T	0.2246	NA	NA	NA	rs56026232	7	MAPT	0	intronic	5.606	5	4	14	1	1	1
rs62062774	17	44021463	T	C	0.2245	NA	NA	NA	rs56026232	7	MAPT	0	intronic	3.969	4	4	14	1	1	1
rs2316784	17	44021699	G	T	0.2218	NA	NA	NA	rs56026232	7	MAPT	0	intronic	3.529	1f	4	14	1	1	1
rs4327091	17	44021717	G	A	0.2218	NA	NA	NA	rs56026232	7	MAPT	0	intronic	0.278	1f	4	14	1	1	1
rs4479290	17	44021744	T	C	0.2224	NA	NA	NA	rs56026232	7	MAPT	0	intronic	1.274	5	4	14	1	1	1
rs62062776	17	44022043	A	C	0.2245	NA	NA	NA	rs56026232	7	MAPT	0	intronic	8.099	5	4	14	1	1	1
rs62062777	17	44022068	G	A	0.2245	NA	NA	NA	rs56026232	7	MAPT	0	intronic	0.051	5	4	14	1	1	1
rs75839508	17	44022319	G	A	0.2245	NA	NA	NA	rs56026232	7	MAPT	0	intronic	2.6	5	4	14	1	1	1
rs75686108	17	44022376	C	T	0.2245	NA	NA	NA	rs56026232	7	MAPT	0	intronic	10.26	NA	4	14	1	1	1
rs79765413	17	44022433	T	C	0.223	NA	NA	NA	rs56026232	7	MAPT	0	intronic	0.024	NA	4	14	1	1	1
rs78834738	17	44022434	G	A	0.2229	NA	NA	NA	rs56026232	7	MAPT	0	intronic	0.069	NA	4	14	1	1	1
rs62062778	17	44022528	A	G	0.2245	NA	NA	NA	rs56026232	7	MAPT	0	intronic	5.858	5	4	14	1	1	1
rs62062779	17	44022577	A	C	0.224	NA	NA	NA	rs56026232	7	MAPT	0	intronic	1.311	6	4	14	1	1	1
rs62062780	17	44022593	C	T	0.224	NA	NA	NA	rs56026232	7	MAPT	0	intronic	2.709	6	4	14	1	1	1
rs62062781	17	44022632	G	A	0.2244	NA	NA	NA	rs56026232	7	MAPT	0	intronic	1.845	5	5	14	1	1	1
rs62062782	17	44023087	G	A	0.2245	NA	NA	NA	rs56026232	7	MAPT	0	intronic	5.8	7	5	14	1	1	1
rs62062783	17	44023520	T	G	0.2245	NA	NA	NA	rs56026232	7	MAPT	0	intronic	1.865	5	5	14	1	1	1
rs34232924	17	44023828	C	CGTG	0.2245	NA	NA	NA	rs56026232	7	MAPT	0	intronic	0.606	NA	5	14	1	1	1
rs35163442	17	44023842	G	A	0.2245	NA	NA	NA	rs56026232	7	MAPT	0	intronic	0.156	7	5	14	1	1	1
rs62062784	17	44024552	C	G	0.2244	NA	NA	NA	rs56026232	7	MAPT	0	intronic	9.329	4	5	14	1	1	1
rs62062785	17	44024562	G	T	0.2245	NA	NA	NA	rs56026232	7	MAPT	0	intronic	0.856	4	5	14	1	1	1
rs62062786	17	44024660	G	C	0.2245	NA	NA	NA	rs56026232	7	MAPT	0	intronic	2.217	2b	5	14	1	1	1
rs62062787	17	44024865	T	C	0.2245	NA	NA	NA	rs56026232	7	MAPT	0	intronic	12.27	5	5	14	1	1	1
rs62062788	17	44024906	A	G	0.2245	NA	NA	NA	rs56026232	7	MAPT	0	intronic	2.982	5	5	14	1	1	1
rs62062789	17	44025033	T	C	0.2226	NA	NA	NA	rs56026232	7	MAPT	0	intronic	0.922	5	5	14	1	1	1
rs62062790	17	44025045	C	T	0.2226	NA	NA	NA	rs56026232	7	MAPT	0	intronic	0.097	5	5	14	1	1	1
rs62062791	17	44025273	G	A	0.2245	NA	NA	NA	rs56026232	7	MAPT	0	intronic	9.128	7	5	14	1	1	1
rs62062792	17	44025347	T	C	0.2245	NA	NA	NA	rs56026232	7	MAPT	0	intronic	8.743	6	5	14	1	1	1
17:44025359:T:TTTG	17	44025359	TTTG	T	0.2161	NA	NA	NA	rs56026232	7	MAPT	0	intronic	0.472	NA	5	14	1	0	1
rs111306685	17	44025407	C	CT	0.2245	NA	NA	NA	rs56026232	7	MAPT	0	intronic	0.886	NA	5	14	1	1	1
rs78026984	17	44025592	G	C	0.2244	NA	NA	NA	rs56026232	7	MAPT	0	intronic	0.028	6	5	14	1	1	1
rs113395365	17	44025650	T	C	0.2244	NA	NA	NA	rs56026232	7	MAPT	0	intronic	4.146	5	5	14	1	1	1
rs112947543	17	44025678	G	GCT	0.2239	NA	NA	NA	rs56026232	7	MAPT	0	intronic	0.5	NA	5	14	1	1	1
rs242559	17	44025888	A	C	0.2299	5.59958e-08	-29.4597	5.42283	rs56026232	7	MAPT	0	intronic	1.461	1b	2	14	1	1	1
rs62062793	17	44026321	T	C	0.2244	NA	NA	NA	rs56026232	7	MAPT	0	intronic	8.668	4	1	7	1	1	1
rs62062794	17	44026394	A	G	0.2244	NA	NA	NA	rs56026232	7	MAPT	0	intronic	5.62	4	1	7	1	1	1
rs78556223	17	44026478	A	G	0.2209	NA	NA	NA	rs56026232	7	MAPT	0	intronic	6.549	NA	1	12	1	1	1
rs77266933	17	44026490	A	C	0.2171	NA	NA	NA	rs56026232	7	MAPT	0	intronic	6.14	NA	1	12	1	1	1
rs74531363	17	44026495	A	G	0.2171	NA	NA	NA	rs56026232	7	MAPT	0	intronic	7.124	NA	1	12	1	1	1
rs242561	17	44026548	C	T	0.2243	2.29132e-08	-30.4291	5.44355	rs56026232	7	MAPT	0	intronic	17.47	NA	1	12	1	1	1
rs62062795	17	44027090	C	T	0.2243	NA	NA	NA	rs56026232	7	MAPT	0	intronic	2.697	4	2	13	1	1	1
rs62062796	17	44027316	G	A	0.2242	NA	NA	NA	rs56026232	7	MAPT	0	intronic	7.753	2a	5	13	1	1	1
rs62062797	17	44027366	T	G	0.2216	NA	NA	NA	rs56026232	7	MAPT	0	intronic	2.47	2b	5	13	1	1	1
rs62062798	17	44027383	A	G	0.2215	NA	NA	NA	rs56026232	7	MAPT	0	intronic	4.494	4	5	13	1	1	1
rs62062799	17	44027521	G	T	0.2243	NA	NA	NA	rs56026232	7	MAPT	0	intronic	2.978	5	5	13	1	1	1
rs62062800	17	44027753	A	G	0.2243	NA	NA	NA	rs56026232	7	MAPT	0	intronic	8.285	5	5	13	1	1	1
17:44027836:G:GC	17	44027836	GC	G	0.2242	NA	NA	NA	rs56026232	7	MAPT	0	intronic	0.672	NA	5	13	1	1	1
rs62062801	17	44028011	T	G	0.2242	NA	NA	NA	rs56026232	7	MAPT	0	intronic	1.178	6	5	13	1	0	1
rs62062802	17	44028045	G	T	0.2242	NA	NA	NA	rs56026232	7	MAPT	0	intronic	1.389	6	5	13	1	0	1
rs62062803	17	44028183	T	C	0.2242	NA	NA	NA	rs56026232	7	MAPT	0	intronic	4.198	7	5	13	1	1	1
17:44028469:C:CA	17	44028469	CA	C	0.2242	NA	NA	NA	rs56026232	7	MAPT	0	intronic	0.204	NA	5	14	1	1	1
rs74903707	17	44028707	G	A	0.2242	NA	NA	NA	rs56026232	7	MAPT	0	intronic	0.2	4	5	14	1	1	1
rs77017444	17	44028796	T	C	0.2241	NA	NA	NA	rs56026232	7	MAPT	0	intronic	4.836	2b	5	14	1	1	1
rs76839282	17	44029178	G	C	0.2241	NA	NA	NA	rs56026232	7	MAPT	0	intronic	0.774	5	5	14	1	1	1
17:44029510:T:TGATG	17	44029510	TGATG	T	0.2239	NA	NA	NA	rs56026232	7	MAPT	0	intronic	6.033	NA	5	14	1	1	1
rs17650579	17	44030115	C	T	0.2241	NA	NA	NA	rs56026232	7	MAPT	0	intronic	2.106	6	5	14	1	1	1
rs17650597	17	44030195	A	T	0.2241	NA	NA	NA	rs56026232	7	MAPT	0	intronic	3.274	6	5	14	1	1	1
rs17650633	17	44030231	T	C	0.2241	NA	NA	NA	rs56026232	7	MAPT	0	intronic	4.118	6	5	14	1	1	1
rs112320018	17	44030263	A	AC	0.224	NA	NA	NA	rs56026232	7	MAPT	0	intronic	0.127	NA	5	14	1	1	1
rs17650651	17	44030311	T	G	0.2241	NA	NA	NA	rs56026232	7	MAPT	0	intronic	0.182	6	5	14	1	1	1
rs62062805	17	44030773	A	G	0.2238	NA	NA	NA	rs56026232	7	MAPT	0	intronic	1.312	3a	5	14	1	1	1
rs62062806	17	44031420	G	A	0.2242	NA	NA	NA	rs56026232	7	MAPT	0	intronic	0.874	5	5	14	1	1	1
rs55978005	17	44031540	G	T	0.2242	NA	NA	NA	rs56026232	7	MAPT	0	intronic	3.192	3a	5	14	1	1	1
rs55946323	17	44031946	A	G	0.224	NA	NA	NA	rs56026232	7	MAPT	0	intronic	0.288	7	5	14	1	1	1
rs56317731	17	44032073	A	G	0.2241	NA	NA	NA	rs56026232	7	MAPT	0	intronic	0.193	7	5	14	1	1	1
rs55821155	17	44032470	C	G	0.224	NA	NA	NA	rs56026232	7	MAPT	0	intronic	1.489	3a	5	14	1	1	1
rs56080482	17	44032597	G	A	0.224	NA	NA	NA	rs56026232	7	MAPT	0	intronic	1.175	3a	5	14	1	1	1
rs17571718	17	44032768	T	C	0.2239	NA	NA	NA	rs56026232	7	MAPT	0	intronic	10.31	1f	5	14	1	1	1
rs78555354	17	44032879	A	G	0.2238	NA	NA	NA	rs56026232	7	MAPT	0	intronic	9.257	NA	5	14	1	1	1
rs17571739	17	44032915	T	C	0.2227	NA	NA	NA	rs56026232	7	MAPT	0	intronic	4.096	NA	5	14	1	1	1
rs62062813	17	44032956	G	A	0.2228	NA	NA	NA	rs56026232	7	MAPT	0	intronic	2.416	4	5	14	1	1	1
rs62063262	17	44033002	T	C	0.2237	NA	NA	NA	rs56026232	7	MAPT	0	intronic	0.745	2b	5	14	1	1	1
rs375606901	17	44033097	T	TTTTTTTTTTTC	0.222	NA	NA	NA	rs56026232	7	MAPT	0	intronic	0.503	NA	5	14	1	0	1
rs113520245	17	44033132	C	T	0.2166	3.32622e-08	-30.7331	5.56274	rs56026232	7	MAPT	0	intronic	5.11	6	5	14	1	1	1
rs113277432	17	44033169	T	C	0.217	3.99854e-08	-30.5131	5.55556	rs56026232	7	MAPT	0	intronic	3.744	6	5	14	1	1	1
rs112950348	17	44033188	G	A	0.2168	4.65337e-08	-30.3882	5.56002	rs56026232	7	MAPT	0	intronic	3.268	7	5	14	1	1	1
rs62063263	17	44033394	G	C	0.2211	NA	NA	NA	rs56026232	7	MAPT	0	intronic	0.394	7	5	14	1	1	1
rs62063264	17	44033401	C	T	0.221	NA	NA	NA	rs56026232	7	MAPT	0	intronic	2.04	7	5	14	1	1	1
rs62063265	17	44033468	G	A	0.2237	NA	NA	NA	rs56026232	7	MAPT	0	intronic	1.207	5	5	14	1	1	1
rs62063266	17	44033488	C	T	0.2238	NA	NA	NA	rs56026232	7	MAPT	0	intronic	3.931	5	5	14	1	1	1
rs17571781	17	44033802	T	C	0.2237	NA	NA	NA	rs56026232	7	MAPT	0	intronic	1.62	1d	5	14	1	1	1
rs56201245	17	44034340	C	T	0.2242	NA	NA	NA	rs56026232	7	MAPT	0	intronic	0.212	7	5	14	1	1	1
rs56302057	17	44034486	A	G	0.2242	NA	NA	NA	rs56026232	7	MAPT	0	intronic	0.597	NA	5	14	1	0	1
rs55746658	17	44034575	T	C	0.2242	NA	NA	NA	rs56026232	7	MAPT	0	intronic	7.236	7	5	14	1	1	1
rs56367860	17	44034673	T	G	0.224	NA	NA	NA	rs56026232	7	MAPT	0	intronic	1.974	6	5	14	1	1	1
rs62063269	17	44034833	G	A	0.2236	NA	NA	NA	rs56026232	7	MAPT	0	intronic	2.361	5	5	14	1	1	1
rs17571809	17	44034859	A	G	0.2237	NA	NA	NA	rs56026232	7	MAPT	0	intronic	7.235	1f	5	14	1	1	1
17:44035222:G:GAA	17	44035222	GAA	G	0.2238	NA	NA	NA	rs56026232	7	MAPT	0	intronic	5.727	NA	5	14	1	0	1
rs80190331	17	44035233	A	T	0.2242	NA	NA	NA	rs56026232	7	MAPT	0	intronic	2.776	6	5	14	1	0	1
rs17650771	17	44035367	A	G	0.2238	NA	NA	NA	rs56026232	7	MAPT	0	intronic	6.031	1f	5	14	1	1	1
rs77555455	17	44035516	G	A	0.2238	NA	NA	NA	rs56026232	7	MAPT	0	intronic	8.93	5	5	14	1	1	1
rs17571857	17	44035706	A	G	0.2238	NA	NA	NA	rs56026232	7	MAPT	0	intronic	10.51	1f	5	14	1	1	1
rs62063271	17	44036047	G	A	0.2239	NA	NA	NA	rs56026232	7	MAPT	0	intronic	2.11	5	5	14	1	1	1
rs112916880	17	44036129	C	T	0.2238	NA	NA	NA	rs56026232	7	MAPT	0	intronic	0.539	NA	5	14	1	1	1
rs62063275	17	44036287	A	G	0.2238	NA	NA	NA	rs56026232	7	MAPT	0	intronic	2.624	7	5	14	1	1	1
rs62063276	17	44036408	T	G	0.2241	1.90317e-08	-30.6488	5.45148	rs56026232	7	MAPT	0	intronic	0.482	6	5	14	1	1	1
rs62063277	17	44036462	T	A	0.2241	NA	NA	NA	rs56026232	7	MAPT	0	intronic	3.119	6	5	14	1	1	1
rs17650818	17	44036787	T	C	0.2241	NA	NA	NA	rs56026232	7	MAPT	0	intronic	3.878	1f	5	14	1	1	1
rs62063278	17	44036914	C	T	0.2223	NA	NA	NA	rs56026232	7	MAPT	0	intronic	4.812	5	5	14	1	1	1
rs62063279	17	44036936	G	A	0.2223	NA	NA	NA	rs56026232	7	MAPT	0	intronic	4.112	6	5	14	1	1	1
rs113793114	17	44037079	G	A	0.224	NA	NA	NA	rs56026232	7	MAPT	0	intronic	0.685	7	5	14	1	1	1
rs112695020	17	44037106	C	CA	0.2234	NA	NA	NA	rs56026232	7	MAPT	0	intronic	1.068	NA	5	14	1	1	1
rs62063280	17	44037299	G	C	0.2236	NA	NA	NA	rs56026232	7	MAPT	0	intronic	10.62	7	5	14	1	1	1
rs17650842	17	44037491	A	G	0.2238	NA	NA	NA	rs56026232	7	MAPT	0	intronic	2.766	6	5	14	1	1	1
17:44038536:C:CA	17	44038536	CA	C	0.226	NA	NA	NA	rs56026232	7	MAPT	0	intronic	0.806	NA	5	14	1	0	1
[truncated: 1,391 more rows]
