# Supplementary material for: The genetic architecture of the human thalamus and its overlap with ten common brain disorders
Source: Nat Commun. 2021 May 18;12:2909. doi: 10.1038/s41467-021-23175-z (PMC8131358; doi:10.1038/s41467-021-23175-z)
Supplement: Supplementary file 7 — Supplementary Data 4 [file 41467_2021_23175_MOESM7_ESM.xlsx]

## Sheet: Suppl. Data 4_Anterior_SNPs
rsID	Chromosome	Position	non_effect_allele	effect_allele	MAF	GWAS P-value	Beta	SE	IndSigSNP	Genomic Locus	Nearest gene	Distance	Function	CADD	RDB	minChrState	commonChrState	posMapFilt	eqtlMapFilt	ciMapFilt
rs6759954	2	88784492	C	T	0.08545	6.87051e-08	-0.0789562	0.0146327	rs77837497	1	AC012671.1	22121	intergenic	0.462	7	5	15	0	0	0
rs4972221	2	88870632	T	A	0.3444	NA	NA	NA	rs1913671	1	AC104134.2:EIF2AK3	00:00:00	ncRNA_intronic	3.471	6	4	4	1	1	0
rs1805165	2	88874891	A	C	0.2852	NA	NA	NA	rs335120	1	AC104134.2:EIF2AK3	00:00:00	exonic	16.6	NA	4	4	1	1	0
rs7593335	2	88878133	G	A	0.2927	NA	NA	NA	rs1913671	1	EIF2AK3	0	intronic	3.668	6	4	5	1	1	0
rs6739095	2	88880064	A	T	0.3443	NA	NA	NA	rs1913671	1	EIF2AK3	0	intronic	0.404	5	4	4	1	0	0
rs11898161	2	88881648	A	G	0.285	NA	NA	NA	rs335120	1	EIF2AK3	0	intronic	3.418	5	4	4	1	1	0
rs13045	2	88895123	C	T	0.3442	4.25277e-09	-0.0503582	0.00857047	rs1913671	1	EIF2AK3	0	exonic	21.7	7	4	5	1	0	0
rs7571971	2	88895351	C	T	0.2852	NA	NA	NA	rs335120	1	EIF2AK3	0	UTR5	3.564	7	4	5	1	1	0
rs1913671	2	88899883	T	C	0.3443	4.23661e-09	-0.0503768	0.00857271	rs1913671	1	EIF2AK3	0	intronic	21.9	4	2	7	1	0	0
rs11681299	2	88901732	C	T	0.2927	NA	NA	NA	rs1913671	1	EIF2AK3	0	intronic	0.735	3a	5	5	1	1	0
rs867529	2	88913273	G	C	0.285	NA	NA	NA	rs335120	1	EIF2AK3	0	exonic	22.2	5	1	5	1	1	0
rs6731022	2	88917035	G	C	0.3443	NA	NA	NA	rs1913671	1	EIF2AK3	0	intronic	1.792	7	4	5	1	1	0
rs76167075	2	88923977	T	A	0.121	NA	NA	NA	rs77837497	1	EIF2AK3	0	intronic	2.964	4	1	5	1	1	0
rs11684404	2	88924622	T	C	0.3438	NA	NA	NA	rs1913671	1	EIF2AK3	0	intronic	0.744	5	1	7	1	1	0
rs34258317	2	88924854	C	T	0.284	NA	NA	NA	rs335120	1	EIF2AK3	0	intronic	3.347	NA	1	7	1	0	0
rs11680549	2	88926348	G	C	0.2854	NA	NA	NA	rs335120	1	EIF2AK3	0	intronic	8.553	4	1	1	1	1	0
rs6547787	2	88929736	T	G	0.3449	6.22699e-09	-0.0498569	0.00857794	rs1913671	1	AC062029.1	0	ncRNA_exonic	11.46	7	5	15	1	0	0
rs1606803	2	88933316	C	T	0.2927	NA	NA	NA	rs1913671	1	AC062029.1	1976	intergenic	0.331	5	5	15	1	1	1
rs62157778	2	88934090	G	A	0.2857	NA	NA	NA	rs335120	1	AC062029.1	2750	intergenic	3.984	6	5	15	1	1	1
2:88938510:A:AT	2	88938510	AT	A	0.284	NA	NA	NA	rs335120	1	AC062029.1	7170	intergenic	5.232	NA	5	15	0	1	1
rs13003510	2	88941490	G	A	0.3004	NA	NA	NA	rs335120	1	AC062029.1	10150	intergenic	3.243	6	5	15	0	1	0
rs13001657	2	88946611	G	A	0.3007	NA	NA	NA	rs335120	1	AC062029.1	15271	intergenic	0.729	7	5	15	0	1	0
rs67110763	2	88950916	A	C	0.2907	4.30034e-09	-0.0531528	0.00904888	rs335120	1	AC062029.1	19576	intergenic	0.18	6	5	15	0	1	0
rs550719507	2	88953587	C	CT	0.2835	NA	NA	NA	rs335120	1	AC062029.1	22247	intergenic	4.105	NA	5	15	0	0	0
rs1515226	2	88962572	T	C	0.08246	3.23889e-07	-0.0769739	0.0150629	rs77837497	1	RPIA	28589	intergenic	0.429	NA	5	15	0	0	0
rs61243513	2	88964107	T	C	0.2928	6.46815e-09	-0.052181	0.00898763	rs335120	1	RPIA	27054	intergenic	1.803	6	5	15	0	1	0
2:88965164:G:GT	2	88965164	GT	G	0.2951	NA	NA	NA	rs335120	1	RPIA	25997	intergenic	4.104	NA	5	15	0	0	0
rs77837497	2	88978682	G	A	0.1232	3.69715e-10	-0.0786426	0.0125458	rs77837497	1	RPIA	12479	intergenic	2.446	7	5	15	0	1	0
rs13014673	2	88989001	C	G	0.2926	NA	NA	NA	rs335120	1	RPIA	2160	intergenic	0.243	7	3	15	1	1	0
rs62157805	2	89014728	T	C	0.3012	NA	NA	NA	rs335120	1	RPIA	0	intronic	13.89	5	2	5	1	1	0
rs335115	2	89027647	T	C	0.2956	NA	NA	NA	rs335120	1	RPIA	0	intronic	5.214	6	5	5	1	1	0
rs335124	2	89052026	G	A	0.2879	NA	NA	NA	rs335120	1	RPIA	1573	intergenic	5.038	NA	4	5	1	1	0
rs335120	2	89072731	G	A	0.2746	1.55501e-10	-0.0596953	0.00932419	rs335120	1	ANKRD36BP2	0	ncRNA_intronic	1.827	NA	5	15	0	0	0
rs335118	2	89078241	A	G	0.2961	5.67971e-09	-0.0523253	0.00897883	rs335120	1	ANKRD36BP2	0	ncRNA_exonic	6.331	6	5	15	0	0	0
rs335121	2	89084327	C	G	0.2881	NA	NA	NA	rs335120	1	ANKRD36BP2	0	ncRNA_exonic	0.831	6	5	15	0	1	0
rs184585	2	89092696	A	G	0.2877	NA	NA	NA	rs335120	1	ANKRD36BP2	0	ncRNA_intronic	0.804	NA	5	15	0	1	0
2:89099183:A:AT	2	89099183	A	AT	0.2965	NA	NA	NA	rs335120	1	ANKRD36BP2	0	ncRNA_intronic	0.647	NA	5	15	0	1	0
rs2848120	2	89103554	T	C	0.2648	2.39468e-09	-0.0553234	0.00926642	rs335120	1	ANKRD36BP2	0	ncRNA_exonic	6.144	7	5	15	0	1	0
rs2675123	2	236631009	G	A	0.2068	7.1662e-09	-0.058651	0.010132	rs72977127	2	AGAP1	0	intronic	0.083	5	4	5	1	0	0
rs2675124	2	236631040	G	A	0.2065	7.36559e-09	-0.0586379	0.0101379	rs72977127	2	AGAP1	0	intronic	2.409	5	4	5	1	0	0
rs2696418	2	236636987	A	G	0.2073	9.6842e-09	-0.0580678	0.0101202	rs72977127	2	AGAP1	0	intronic	2.234	5	1	5	1	0	0
rs1710827	2	236668720	G	A	0.2793	1.30082e-09	-0.0554639	0.00913854	rs72977127	2	AGAP1	0	intronic	0.236	NA	4	5	1	0	1
rs2696393	2	236669053	A	G	0.2793	1.44152e-09	-0.055311	0.00913824	rs72977127	2	AGAP1	0	intronic	0.193	5	4	5	1	0	1
rs2696394	2	236669103	G	C	0.2791	NA	NA	NA	rs72977127	2	AGAP1	0	intronic	0.895	5	4	5	1	0	1
rs2696395	2	236669186	G	A	0.2783	1.23283e-09	-0.0556012	0.00914816	rs72977127	2	AGAP1	0	intronic	2.166	5	4	5	1	0	1
rs2696396	2	236669212	A	G	0.2784	1.18628e-09	-0.0556568	0.00914801	rs72977127	2	AGAP1	0	intronic	2.016	5	4	5	1	0	1
rs2675142	2	236669538	A	G	0.2793	1.44756e-09	-0.0553173	0.00914032	rs72977127	2	AGAP1	0	intronic	0.021	NA	4	5	1	0	1
rs2696397	2	236669797	C	T	0.2793	1.25612e-09	-0.0555289	0.00914079	rs72977127	2	AGAP1	0	intronic	0.063	5	4	5	1	0	1
2:236669838:A:G	2	236669838	A	G	0.2793	NA	NA	NA	rs72977127	2	AGAP1	0	intronic	3.114	5	4	5	1	0	1
rs12469618	2	236669931	A	G	0.2792	1.19496e-09	-0.055598	0.00914012	rs72977127	2	AGAP1	0	intronic	7.067	5	4	5	1	0	1
rs12469659	2	236670031	A	G	0.2792	1.24844e-09	-0.0555422	0.0091415	rs72977127	2	AGAP1	0	intronic	5.256	5	4	5	1	0	0
rs6714660	2	236670396	T	C	0.279	1.75193e-09	-0.0550541	0.00914342	rs72977127	2	AGAP1	0	intronic	3.784	5	4	5	1	0	0
2:236670440:A:AT	2	236670440	AT	A	0.2797	NA	NA	NA	rs72977127	2	AGAP1	0	intronic	1.351	NA	4	5	1	0	0
2:236670754:C:CAAAAAA	2	236670754	CAAAAAA	C	0.2813	NA	NA	NA	rs72977127	2	AGAP1	0	intronic	1.065	NA	4	5	1	0	0
rs6715112	2	236670936	A	G	0.279	1.67737e-09	-0.0551199	0.00914366	rs72977127	2	AGAP1	0	intronic	0.039	5	4	5	1	0	0
rs6718263	2	236670991	T	G	0.279	1.69721e-09	-0.0551013	0.00914347	rs72977127	2	AGAP1	0	intronic	0.214	5	4	5	1	0	0
rs59842826	2	236671082	C	CTG	0.2799	NA	NA	NA	rs72977127	2	AGAP1	0	intronic	3.373	NA	4	5	1	0	0
rs2696403	2	236671190	G	A	0.2791	1.74514e-09	-0.0550599	0.00914343	rs72977127	2	AGAP1	0	intronic	4.048	NA	4	5	1	0	0
rs2696402	2	236671276	C	T	0.2782	1.56286e-09	-0.0553396	0.00916272	rs72977127	2	AGAP1	0	intronic	2.499	NA	4	5	1	0	0
rs2696401	2	236671294	C	T	0.2775	1.07125e-09	-0.0558969	0.00916286	rs72977127	2	AGAP1	0	intronic	2.54	NA	4	5	1	0	0
rs2675141	2	236671503	T	C	0.2783	4.67953e-10	-0.0571182	0.00916592	rs72977127	2	AGAP1	0	intronic	0.784	NA	4	5	1	0	0
rs3896943	2	236671526	G	A	0.2783	4.51161e-10	-0.0571639	0.00916484	rs72977127	2	AGAP1	0	intronic	1.817	NA	4	5	1	0	0
rs938492	2	236671639	G	C	0.2789	NA	NA	NA	rs72977127	2	AGAP1	0	intronic	1.585	3a	4	5	1	0	0
rs938491	2	236671696	A	G	0.2642	6.03537e-10	-0.058254	0.00940855	rs72977127	2	AGAP1	0	intronic	4.725	NA	4	5	1	0	0
rs553130552	2	236671703	C	T	0.2637	9.47319e-10	-0.0575821	0.00940874	rs72977127	2	AGAP1	0	intronic	0.806	NA	4	5	1	0	0
rs2696405	2	236672106	T	C	0.2792	1.5642e-09	-0.0552112	0.00914168	rs72977127	2	AGAP1	0	intronic	0.037	4	4	5	1	0	0
rs2696406	2	236672237	T	G	0.2784	2.69834e-09	-0.0545073	0.00915966	rs72977127	2	AGAP1	0	intronic	7.307	4	4	5	1	0	0
rs2696407	2	236672262	T	C	0.2781	2.63227e-09	-0.0545588	0.00916206	rs72977127	2	AGAP1	0	intronic	2.658	4	4	5	1	0	0
rs141322604	2	236672633	T	TGCAGCTGTGATCCGTGC	0.2616	NA	NA	NA	rs72977127	2	AGAP1	0	intronic	0.417	NA	4	5	1	0	0
rs2696408	2	236672635	T	C	0.28	4.30197e-09	-0.0534066	0.00909222	rs72977127	2	AGAP1	0	intronic	0.71	5	4	5	1	0	0
rs2675140	2	236672636	G	A	0.2794	3.83062e-09	-0.0535623	0.00908898	rs72977127	2	AGAP1	0	intronic	0.698	NA	4	5	1	0	0
rs796813041	2	236672673	T	TGTGACCCGTGCGTGGC	0.2666	NA	NA	NA	rs72977127	2	AGAP1	0	intronic	NA	NA	4	5	1	0	0
rs10195123	2	236672674	T	G	0.2807	3.80589e-09	-0.0536178	0.00909675	rs72977127	2	AGAP1	0	intronic	1.23	5	4	5	1	0	0
rs2675139	2	236672715	A	G	0.2791	1.59135e-09	-0.0551968	0.0091435	rs72977127	2	AGAP1	0	intronic	0.698	NA	4	5	1	0	0
rs2696410	2	236672813	G	A	0.2791	1.62818e-09	-0.0551532	0.00914188	rs72977127	2	AGAP1	0	intronic	0.061	5	4	5	1	0	0
rs2675138	2	236672961	C	T	0.2791	1.68099e-09	-0.055104	0.00914156	rs72977127	2	AGAP1	0	intronic	0.098	NA	4	5	1	0	0
rs2675136	2	236673091	C	T	0.2791	1.66277e-09	-0.0551194	0.00914144	rs72977127	2	AGAP1	0	intronic	0.797	NA	4	5	1	0	0
rs2675135	2	236673180	C	G	0.2784	NA	NA	NA	rs72977127	2	AGAP1	0	intronic	1.051	5	4	5	1	0	0
rs6712556	2	236674050	C	T	0.2749	7.09035e-10	-0.0568325	0.00921694	rs72977127	2	AGAP1	0	intronic	1.204	5	2	5	1	0	0
rs6712558	2	236674055	C	T	0.275	7.20872e-10	-0.0568095	0.00921712	rs72977127	2	AGAP1	0	intronic	5.011	5	2	5	1	0	0
rs2675134	2	236674404	T	C	0.2792	1.77335e-09	-0.0550165	0.00914017	rs72977127	2	AGAP1	0	intronic	4.634	NA	2	5	1	0	0
rs2675133	2	236674938	C	T	0.2785	1.21499e-09	-0.0555657	0.0091388	rs72977127	2	AGAP1	0	intronic	0.482	NA	5	5	1	0	0
rs2696386	2	236675031	G	A	0.2784	1.26121e-09	-0.0555062	0.00913804	rs72977127	2	AGAP1	0	intronic	11.93	2a	5	5	1	0	0
rs2696387	2	236675082	G	T	0.2789	1.93925e-09	-0.0549501	0.0091512	rs72977127	2	AGAP1	0	intronic	2.023	2b	5	5	1	0	0
rs2675132	2	236675662	A	G	0.2642	5.17661e-10	-0.0582443	0.00937042	rs72977127	2	AGAP1	0	intronic	2.409	NA	4	5	1	0	0
rs143437451	2	236675912	C	CT	0.2763	NA	NA	NA	rs72977127	2	AGAP1	0	intronic	0.356	NA	4	5	1	0	0
rs2675131	2	236676021	C	T	0.2776	6.44024e-10	-0.0565043	0.00914119	rs72977127	2	AGAP1	0	intronic	0.717	NA	4	5	1	0	0
rs2696388	2	236676094	T	C	0.2766	5.01675e-10	-0.057014	0.00916527	rs72977127	2	AGAP1	0	intronic	4.964	5	4	5	1	0	0
rs2675130	2	236676108	T	C	0.2766	9.16539e-10	-0.0561283	0.00916338	rs72977127	2	AGAP1	0	intronic	3.751	NA	4	5	1	0	0
rs2696389	2	236676319	C	G	0.2781	NA	NA	NA	rs72977127	2	AGAP1	0	intronic	1.192	5	4	5	1	0	0
rs2675129	2	236676578	A	G	0.2785	9.10192e-10	-0.0558899	0.00912283	rs72977127	2	AGAP1	0	intronic	0.119	NA	4	5	1	0	0
rs2696391	2	236676696	G	T	0.2786	8.59511e-10	-0.0559815	0.00912419	rs72977127	2	AGAP1	0	intronic	0.8	5	4	5	1	0	0
rs2696392	2	236677348	C	G	0.2789	NA	NA	NA	rs72977127	2	AGAP1	0	intronic	1.566	5	4	5	1	0	0
rs2675128	2	236677831	A	G	0.2786	9.48093e-10	-0.0558332	0.00912325	rs72977127	2	AGAP1	0	intronic	1.867	NA	2	5	1	0	0
rs1728290	2	236678700	A	G	0.2786	9.9222e-10	-0.0557774	0.00912497	rs72977127	2	AGAP1	0	intronic	1.221	6	4	5	1	0	0
rs1710825	2	236678758	T	A	0.2777	NA	NA	NA	rs72977127	2	AGAP1	0	intronic	2.053	7	4	5	1	0	0
rs150012087	2	236678771	T	TTC	0.2583	NA	NA	NA	rs72977127	2	AGAP1	0	intronic	0.113	NA	4	5	1	0	0
rs55907328	2	236678860	T	C	0.2786	1.08277e-09	-0.0556375	0.00912293	rs72977127	2	AGAP1	0	intronic	2.151	5	4	5	1	0	0
2:236678929:A:ACC	2	236678929	ACC	A	0.2779	NA	NA	NA	rs72977127	2	AGAP1	0	intronic	0.849	NA	4	5	1	0	0
rs55749012	2	236679059	G	A	0.2786	1.0634e-09	-0.0556608	0.00912243	rs72977127	2	AGAP1	0	intronic	0.894	7	4	5	1	0	0
rs55797253	2	236679069	A	G	0.2786	1.10581e-09	-0.0556108	0.0091236	rs72977127	2	AGAP1	0	intronic	2.851	7	4	5	1	0	0
rs3108498	2	236679201	T	C	0.2793	1.28977e-09	-0.0553716	0.0091213	rs72977127	2	AGAP1	0	intronic	1.644	5	4	5	1	0	0
rs138677018	2	236679354	A	AG	0.2784	NA	NA	NA	rs72977127	2	AGAP1	0	intronic	0.146	NA	4	5	1	0	0
rs1710823	2	236679444	C	T	0.2774	3.99963e-10	-0.0570952	0.00912627	rs72977127	2	AGAP1	0	intronic	1.396	5	4	5	1	0	0
rs1710822	2	236679586	C	A	0.2781	5.06716e-10	-0.0567552	0.00912599	rs72977127	2	AGAP1	0	intronic	0.067	5	4	5	1	0	0
rs2675127	2	236680084	G	C	0.2774	NA	NA	NA	rs72977127	2	AGAP1	0	intronic	0.437	5	4	5	1	0	0
rs2675126	2	236680126	T	C	0.2774	3.76715e-10	-0.057179	0.00912603	rs72977127	2	AGAP1	0	intronic	0.357	NA	4	5	1	0	0
rs2675125	2	236680249	A	G	0.2774	3.81319e-10	-0.0571528	0.0091246	rs72977127	2	AGAP1	0	intronic	1.501	NA	4	5	1	0	0
rs60795232	2	236680476	A	G	0.2751	2.40343e-09	-0.0547158	0.00916556	rs72977127	2	AGAP1	0	intronic	4.558	6	4	5	1	0	0
rs55926594	2	236680482	C	T	0.2752	2.28391e-09	-0.054795	0.00916604	rs72977127	2	AGAP1	0	intronic	1.046	6	4	5	1	0	0
rs56071605	2	236680516	C	T	0.2757	1.53836e-09	-0.0553034	0.00915287	rs72977127	2	AGAP1	0	intronic	2.998	6	4	5	1	0	0
rs115957313	2	236680691	A	G	0.2774	3.81319e-10	-0.0571528	0.0091246	rs72977127	2	AGAP1	0	intronic	2.179	7	4	5	1	0	0
rs56683353	2	236680809	A	AT	0.2774	NA	NA	NA	rs72977127	2	AGAP1	0	intronic	2.42	NA	4	5	1	0	0
rs3108499	2	236680942	A	G	0.2774	3.81319e-10	-0.0571528	0.0091246	rs72977127	2	AGAP1	0	intronic	8.526	5	4	5	1	0	0
rs3106791	2	236680956	C	T	0.2774	3.74594e-10	-0.0571767	0.00912438	rs72977127	2	AGAP1	0	intronic	0.497	5	4	5	1	0	0
rs3106792	2	236681289	C	T	0.2774	4.00292e-10	-0.0570829	0.0091245	rs72977127	2	AGAP1	0	intronic	0.101	5	4	5	1	0	0
rs3108501	2	236681464	G	A	0.2774	3.93242e-10	-0.0571068	0.00912427	rs72977127	2	AGAP1	0	intronic	1.493	5	4	5	1	0	0
2:236681615:C:CTG	2	236681615	CTG	C	0.2773	NA	NA	NA	rs72977127	2	AGAP1	0	intronic	2.674	NA	4	5	1	0	0
rs72977127	2	236681671	T	C	0.2776	3.44796e-10	-0.0572998	0.00912521	rs72977127	2	AGAP1	0	intronic	5.052	5	4	5	1	0	0
rs2696413	2	236681860	G	T	0.2778	4.03745e-10	-0.0570618	0.00912309	rs72977127	2	AGAP1	0	intronic	2.602	NA	4	5	1	0	0
rs2696412	2	236682856	T	C	0.2776	4.35631e-10	-0.0569356	0.00912024	rs72977127	2	AGAP1:AC064874.1	00:00:00	intronic	1.624	NA	4	5	1	0	0
rs2696411	2	236682914	T	C	0.2776	4.25736e-10	-0.0569691	0.00912035	rs72977127	2	AGAP1:AC064874.1	00:00:00	intronic	2.581	NA	4	5	1	0	0
rs2249999	2	236683387	C	A	0.2776	5.653e-10	-0.0565343	0.00911571	rs72977127	2	AGAP1:AC064874.1	00:00:00	intronic	3.443	5	4	5	1	0	0
rs1356223	2	236683584	A	G	0.2776	7.98492e-10	-0.0559881	0.00910789	rs72977127	2	AGAP1:AC064874.1	00:00:00	intronic	0.764	6	4	5	1	0	0
rs1400147	2	236683703	A	G	0.2777	7.31987e-10	-0.0561065	0.0091067	rs72977127	2	AGAP1:AC064874.1	00:00:00	intronic	0.282	5	4	5	1	0	0
rs2292704	2	236684492	T	C	0.2784	8.2136e-10	-0.0559091	0.00910169	rs72977127	2	AGAP1:AC064874.1	00:00:00	intronic	3.024	6	4	5	1	0	0
rs2292705	2	236684546	T	C	0.2787	7.53895e-10	-0.0560298	0.00910116	rs72977127	2	AGAP1:AC064874.1	00:00:00	intronic	0.393	7	4	5	1	0	0
rs12465436	2	236685016	T	C	0.2762	6.76922e-10	-0.0564801	0.00914893	rs72977127	2	AGAP1:AC064874.1	00:00:00	intronic	6.373	5	4	5	1	0	0
rs12468185	2	236685017	G	C	0.2761	NA	NA	NA	rs72977127	2	AGAP1:AC064874.1	00:00:00	intronic	0.223	5	4	5	1	0	0
rs12468221	2	236685114	G	C	0.278	NA	NA	NA	rs72977127	2	AGAP1:AC064874.1	00:00:00	intronic	0.741	7	4	5	1	0	0
rs72981174	2	236685421	C	A	0.2777	8.30396e-10	-0.0559096	0.00910435	rs72977127	2	AGAP1:AC064874.1	00:00:00	intronic	3.245	6	4	5	1	0	0
rs72981176	2	236685532	G	A	0.2777	8.30396e-10	-0.0559096	0.00910435	rs72977127	2	AGAP1:AC064874.1	00:00:00	intronic	0.475	5	4	5	1	0	0
rs113739109	2	236685731	G	C	0.2774	NA	NA	NA	rs72977127	2	AGAP1:AC064874.1	00:00:00	intronic	0.095	5	4	5	1	0	0
rs138493201	2	236685762	A	G	0.2781	7.16248e-10	-0.0561386	0.00910682	rs72977127	2	AGAP1:AC064874.1	00:00:00	intronic	1.515	7	4	5	1	0	0
rs12151454	2	236685829	T	C	0.2774	8.56778e-10	-0.0558968	0.00910963	rs72977127	2	AGAP1:AC064874.1	00:00:00	intronic	0.256	7	4	5	1	0	0
rs72981179	2	236686393	C	T	0.2777	8.30396e-10	-0.0559096	0.00910435	rs72977127	2	AGAP1:AC064874.1	00:00:00	intronic	0.923	5	4	5	1	0	0
rs61402262	2	236687193	C	T	0.2784	1.01538e-09	-0.0556151	0.00910391	rs72977127	2	AGAP1:AC064874.1	00:00:00	intronic	1.77	5	4	5	1	0	0
rs12470717	2	236687521	G	A	0.2777	9.03081e-10	-0.0558045	0.00910703	rs72977127	2	AGAP1:AC064874.1	00:00:00	intronic	1.133	5	4	5	1	0	0
rs12463796	2	236687755	C	T	0.278	8.96615e-10	-0.0558077	0.00910586	rs72977127	2	AGAP1:AC064874.1	00:00:00	intronic	1.34	5	4	5	1	0	0
rs13400202	2	236688790	A	G	0.2782	7.35656e-10	-0.0560938	0.00910581	rs72977127	2	AGAP1:AC064874.1	00:00:00	intronic	7.939	7	4	5	1	0	0
rs12472838	2	236689045	G	A	0.2779	8.00153e-10	-0.0559793	0.00910694	rs72977127	2	AGAP1:AC064874.1	00:00:00	intronic	18.02	7	4	5	1	0	0
rs12470048	2	236689083	T	G	0.2779	7.47449e-10	-0.0560802	0.00910733	rs72977127	2	AGAP1:AC064874.1	00:00:00	intronic	8.052	7	4	5	1	0	0
rs60591163	2	236690233	T	C	0.278	7.53133e-10	-0.0560633	0.00910636	rs72977127	2	AGAP1:AC064874.1	00:00:00	intronic	4.82	6	5	5	1	0	0
rs72981189	2	236690511	G	A	0.2778	7.84358e-10	-0.0560018	0.00910591	rs72977127	2	AGAP1:AC064874.1	00:00:00	intronic	0.764	7	5	5	1	0	0
rs142502739	2	236691228	G	GT	0.2783	NA	NA	NA	rs72977127	2	AGAP1:AC064874.1	00:00:00	intronic	1.505	NA	5	5	1	0	0
rs1878153	2	236691858	T	A	0.2781	NA	NA	NA	rs72977127	2	AGAP1:AC064874.1	00:00:00	intronic	4.804	7	4	5	1	0	0
rs1878154	2	236691982	A	G	0.278	7.8463e-10	-0.0559938	0.0091047	rs72977127	2	AGAP1:AC064874.1	00:00:00	exonic	6.98	7	4	5	1	0	0
rs12466588	2	236692238	A	G	0.2782	8.20297e-10	-0.0559273	0.00910434	rs72977127	2	AGAP1	0	intronic	1.818	3a	4	5	1	0	0
rs72981192	2	236692465	C	T	0.2782	7.08847e-10	-0.0561336	0.00910358	rs72977127	2	AGAP1	0	intronic	0.324	5	4	5	1	0	0
rs549828636	2	236692607	TGGACGGAC	T	0.2781	NA	NA	NA	rs72977127	2	AGAP1	0	intronic	2.389	NA	4	5	1	0	0
rs59832814	2	236693716	A	G	0.2781	7.00873e-10	-0.0561503	0.00910364	rs72977127	2	AGAP1	0	intronic	11.05	7	4	5	1	0	0
rs56009264	2	236694440	T	G	0.2782	7.89535e-10	-0.0559737	0.00910289	rs72977127	2	AGAP1	0	intronic	0.426	7	4	5	1	0	0
2:236694551:T:TA	2	236694551	TA	T	0.2782	NA	NA	NA	rs72977127	2	AGAP1	0	intronic	0.616	NA	4	5	1	0	0
rs12469834	2	236694666	A	G	0.2826	1.51867e-09	-0.0549803	0.00909627	rs72977127	2	AGAP1	0	intronic	15.06	7	4	5	1	0	0
rs57957542	2	236695249	G	A	0.278	9.90023e-10	-0.0556549	0.00910441	rs72977127	2	AGAP1	0	intronic	0.474	7	4	5	1	0	0
rs61499079	2	236695441	C	G	0.2783	NA	NA	NA	rs72977127	2	AGAP1	0	intronic	0.62	6	4	5	1	0	0
rs1878155	2	236695836	G	T	0.2781	8.77828e-10	-0.0558277	0.00910412	rs72977127	2	AGAP1	0	intronic	1.221	5	4	5	1	0	0
rs752954324	2	236696513	AGAGCGTTCTAGACCAT	A	0.2782	NA	NA	NA	rs72977127	2	AGAP1	0	intronic	4.309	NA	4	5	1	0	0
rs12472982	2	236696662	T	C	0.2782	7.09651e-10	-0.0561283	0.00910298	rs72977127	2	AGAP1	0	intronic	6.167	5	4	5	1	0	0
rs12472150	2	236696691	A	G	0.2782	6.82927e-10	-0.0561796	0.00910234	rs72977127	2	AGAP1	0	intronic	0.999	5	4	5	1	0	0
rs56329604	2	236696864	C	T	0.2782	7.09651e-10	-0.0561283	0.00910298	rs72977127	2	AGAP1	0	intronic	6.772	7	4	5	1	0	0
rs72983003	2	236697059	G	T	0.2782	6.77575e-10	-0.0561967	0.00910328	rs72977127	2	AGAP1	0	intronic	1.308	7	4	5	1	0	0
rs72983005	2	236697115	T	C	0.2783	6.73786e-10	-0.0562087	0.0091039	rs72977127	2	AGAP1	0	intronic	0.089	5	4	5	1	0	0
rs72983007	2	236697265	T	G	0.278	7.09002e-10	-0.0561374	0.00910426	rs72977127	2	AGAP1	0	intronic	3.396	6	4	5	1	0	0
rs72983009	2	236697328	A	G	0.2782	6.77575e-10	-0.0561967	0.00910328	rs72977127	2	AGAP1	0	intronic	0.671	7	4	5	1	0	0
rs72983012	2	236697495	C	T	0.2778	4.87232e-10	-0.0566889	0.00910633	rs72977127	2	AGAP1	0	intronic	5.756	7	4	5	1	0	0
rs12469161	2	236697927	C	G	0.2783	NA	NA	NA	rs72977127	2	AGAP1	0	intronic	15.3	6	4	5	1	0	0
rs12469185	2	236697949	C	T	0.2783	6.29048e-10	-0.0563095	0.00910421	rs72977127	2	AGAP1	0	intronic	14.75	5	4	5	1	0	0
rs12474276	2	236698212	T	A	0.2783	NA	NA	NA	rs72977127	2	AGAP1	0	intronic	7.324	7	4	5	1	0	0
rs56062711	2	236698416	G	T	0.2781	5.67928e-10	-0.0564775	0.00910764	rs72977127	2	AGAP1	0	intronic	7.025	4	4	5	1	0	0
rs55936237	2	236698482	C	T	0.2783	5.27679e-10	-0.0565801	0.00910719	rs72977127	2	AGAP1	0	intronic	6.655	5	4	5	1	0	0
rs72983019	2	236698873	T	C	0.278	NA	NA	NA	rs72977127	2	AGAP1	0	intronic	1.324	7	4	5	1	0	0
rs12475524	2	236699393	T	G	0.2765	8.80714e-10	-0.0560255	0.00913713	rs72977127	2	AGAP1	0	intronic	0.387	5	4	5	1	0	0
rs12474606	2	236699407	A	G	0.2765	8.80714e-10	-0.0560255	0.00913713	rs72977127	2	AGAP1	0	intronic	2.044	5	4	5	1	0	0
rs12470496	2	236699429	C	T	0.2764	1.10631e-09	-0.0556929	0.00913716	rs72977127	2	AGAP1	0	intronic	0.009	5	4	5	1	0	0
rs12474630	2	236699496	A	G	0.2788	4.76391e-10	-0.0567139	0.00910518	rs72977127	2	AGAP1	0	intronic	0.63	6	4	5	1	0	0
rs55881123	2	236699579	T	C	0.2782	5.56982e-10	-0.0565105	0.00910844	rs72977127	2	AGAP1	0	intronic	0.254	7	4	5	1	0	0
rs148323632	2	236699889	C	CTTAA	0.2729	NA	NA	NA	rs72977127	2	AGAP1	0	intronic	15.97	NA	4	5	1	0	0
rs72983030	2	236699906	A	G	0.2783	4.71347e-10	-0.0567782	0.00911305	rs72977127	2	AGAP1	0	intronic	18.12	6	4	5	1	0	0
rs72983032	2	236699915	T	C	0.2788	4.91535e-10	-0.0567658	0.00912069	rs72977127	2	AGAP1	0	intronic	9.023	7	4	5	1	0	0
rs4471841	2	236704602	A	G	0.3027	9.78834e-09	-0.0510276	0.00889606	rs72977127	2	AGAP1	0	intronic	1.308	6	5	5	1	0	0
rs4467219	2	236704704	A	C	0.3024	NA	NA	NA	rs72977127	2	AGAP1	0	intronic	1.666	6	5	5	1	0	0
rs1546630	2	236705137	C	G	0.3027	NA	NA	NA	rs72977127	2	AGAP1	0	intronic	17.02	7	5	5	1	0	0
rs555267293	2	236706612	A	AT	0.2924	NA	NA	NA	rs72977127	2	AGAP1	0	intronic	1.327	NA	4	4	1	0	0
rs2292707	2	236707896	C	T	0.3035	1.09848e-08	-0.0507858	0.00888426	rs72977127	2	AGAP1	0	intronic	0.223	7	4	4	1	0	0
rs2292708	2	236708166	C	T	0.3024	NA	NA	NA	rs72977127	2	AGAP1	0	exonic	13.46	7	4	4	1	0	0
rs115741685	2	236708763	T	C	0.2819	5.19841e-07	-0.0466012	0.00928313	rs72977127	2	AGAP1	0	intronic	0.269	6	4	4	1	0	0
rs13394761	2	236708775	G	A	0.3025	NA	NA	NA	rs72977127	2	AGAP1	0	intronic	1.544	7	4	4	1	0	0
rs13430857	2	236710363	G	A	0.3029	NA	NA	NA	rs72977127	2	AGAP1	0	intronic	2.847	5	4	4	1	0	1
rs72983052	2	236710785	A	G	0.3031	9.58114e-09	-0.0510554	0.00889529	rs72977127	2	AGAP1	0	intronic	1.474	6	4	5	1	0	1
rs2317003	2	236712686	C	G	0.3029	NA	NA	NA	rs72977127	2	AGAP1	0	intronic	0.361	7	4	5	1	0	1
rs12464260	2	236713784	T	C	0.303	NA	NA	NA	rs72977127	2	AGAP1	0	intronic	3.392	5	4	5	1	0	1
rs12476606	2	236715172	C	T	0.3021	NA	NA	NA	rs72977127	2	AGAP1	0	intronic	4.852	6	4	5	1	0	1
rs12465465	2	236715182	T	C	0.3022	NA	NA	NA	rs72977127	2	AGAP1	0	intronic	0.897	7	4	5	1	0	1
2:236716688:G:GA	2	236716688	GA	G	0.3067	NA	NA	NA	rs72977127	2	AGAP1	0	intronic	3.622	NA	4	4	1	0	1
rs925809	2	236716843	A	G	0.3028	NA	NA	NA	rs72977127	2	AGAP1	0	intronic	2.765	NA	4	4	1	0	1
rs10929147	2	236717606	C	G	0.3029	NA	NA	NA	rs72977127	2	AGAP1	0	intronic	0.239	6	4	5	1	0	1
rs10929148	2	236717949	T	A	0.3032	NA	NA	NA	rs72977127	2	AGAP1	0	intronic	13.68	5	4	5	1	0	1
rs72983061	2	236718302	G	A	0.2875	NA	NA	NA	rs72977127	2	AGAP1	0	intronic	1.164	7	4	5	1	0	1
rs13412266	2	236719287	G	A	0.3032	8.99793e-09	-0.0511415	0.00889381	rs72977127	2	AGAP1	0	intronic	1.255	5	4	4	1	0	1
rs73998931	2	236719498	T	A	0.3028	NA	NA	NA	rs72977127	2	AGAP1	0	intronic	0.889	6	4	4	1	0	1
rs6751867	2	236719847	T	C	0.3033	9.32119e-09	-0.051087	0.00889356	rs72977127	2	AGAP1	0	intronic	6.432	5	4	4	1	0	1
rs13388161	2	236720643	A	G	0.3033	9.32119e-09	-0.051087	0.00889356	rs72977127	2	AGAP1	0	intronic	2.058	5	4	4	1	0	0
rs13391204	2	236721010	T	C	0.3033	9.43515e-09	-0.0510672	0.00889331	rs72977127	2	AGAP1	0	intronic	2.491	5	4	4	1	0	0
rs72983078	2	236721102	G	A	0.3028	NA	NA	NA	rs72977127	2	AGAP1	0	intronic	10.11	5	4	4	1	0	0
rs967373	2	236722996	A	G	0.3009	NA	NA	NA	rs72977127	2	AGAP1	0	intronic	1.163	NA	4	5	1	0	0
rs12473447	2	236724686	G	A	0.3017	NA	NA	NA	rs72977127	2	AGAP1	0	intronic	0.445	7	4	5	1	0	0
rs112502024	2	236724861	C	T	0.3017	NA	NA	NA	rs72977127	2	AGAP1	0	intronic	2.071	7	4	5	1	0	0
rs111265381	2	236724970	T	G	0.3016	NA	NA	NA	rs72977127	2	AGAP1	0	intronic	0.184	6	4	5	1	0	0
rs780475758	2	236725531	G	GA	0.2986	NA	NA	NA	rs72977127	2	AGAP1	0	intronic	0.627	NA	4	5	1	0	0
rs72983080	2	236726061	T	C	0.302	NA	NA	NA	rs72977127	2	AGAP1	0	intronic	6.058	5	4	5	1	0	0
rs10192532	2	236726595	T	A	0.3025	NA	NA	NA	rs72977127	2	AGAP1	0	intronic	1.423	5	4	5	1	0	0
rs746505251	2	236727758	TTTC	T	0.3014	NA	NA	NA	rs72977127	2	AGAP1	0	intronic	0.483	NA	4	5	1	0	0
rs12469191	2	236728114	C	T	0.3024	3.18717e-09	-0.0527415	0.00890387	rs72977127	2	AGAP1	0	intronic	0.441	7	4	5	1	0	0
rs34077208	2	236729937	G	A	0.302	5.157e-09	-0.0521682	0.00892719	rs72977127	2	AGAP1	0	intronic	3.368	6	4	5	1	0	0
rs72983090	2	236731297	C	G	0.3003	NA	NA	NA	rs72977127	2	AGAP1	0	intronic	2.677	5	4	5	1	0	0
rs952608	2	236731624	T	C	0.3014	1.47546e-08	-0.0509146	0.00898601	rs72977127	2	AGAP1	0	intronic	0.118	6	4	5	1	0	0
rs34592089	4	102926923	G	A	0.06355	3.64188e-06	-0.0808284	0.0174511	rs13107325	3	BANK1:RP11-498M5.2	00:00:00	ncRNA_intronic	0.701	7	4	15	1	0	0
rs1813006	4	103001649	G	T	0.0543	2.14414e-06	-0.0894392	0.0188679	rs13107325	3	BANK1	5679	intergenic	1.848	5	9	15	1	1	0
rs6855246	4	103112470	A	G	0.07426	NA	NA	NA	rs13107325	3	SLC39A8	59727	intergenic	0.313	7	9	15	0	1	0
rs35225200	4	103146888	A	C	0.07396	1.41584e-09	-0.098588	0.0162804	rs13107325	3	SLC39A8	25309	intergenic	2.395	7	9	15	0	1	0
rs35518360	4	103146890	A	T	0.07426	NA	NA	NA	rs13107325	3	SLC39A8	25307	intergenic	0.228	7	9	15	0	1	0
rs13107325	4	103188709	C	T	0.0759	8.6748e-13	-0.113983	0.0159347	rs13107325	3	SLC39A8	0	exonic	23.1	5	4	15	1	0	0
rs13135092	4	103198082	A	G	0.0828	8.60462e-12	-0.104275	0.0152653	rs13107325	3	SLC39A8	0	intronic	10.31	6	5	15	1	1	0
rs13105581	4	103228830	C	T	0.07722	7.75527e-08	-0.0847327	0.0157669	rs531685993	3	SLC39A8	0	intronic	9.664	7	4	15	1	0	0
rs34333163	4	103283117	A	G	0.07255	4.58999e-08	-0.0887873	0.0162379	rs531685993	3	SLC39A8	0	intergenic	2.777	7	5	15	1	1	0
rs13114461	4	103284697	C	T	0.08248	3.2624e-08	-0.0843262	0.0152539	rs531685993	3	SLC39A8	0	intergenic	3.885	6	7	15	1	0	0
rs13114738	4	103284865	C	T	0.08249	3.26593e-08	-0.084325	0.0152542	rs531685993	3	SLC39A8	0	intergenic	0.811	5	7	15	1	0	0
rs13135688	4	103285906	G	C	0.08248	NA	NA	NA	rs531685993	3	SLC39A8	0	intergenic	11.24	7	14	15	1	1	0
rs13143234	4	103287131	G	A	0.08249	2.88722e-08	-0.084647	0.0152528	rs531685993	3	SLC39A8	0	intergenic	0.264	7	14	15	1	1	0
rs13109272	4	103292422	T	C	0.07626	6.656e-08	-0.0858496	0.0158934	rs531685993	3	SLC39A8	0	NA	2.081	7	14	15	1	1	0
rs71621626	4	103345983	C	T	0.08086	4.61254e-08	-0.0841671	0.0153954	rs531685993	3	SLC39A8:RP11-499E18.1	00:00:00	ncRNA_intronic	1.835	7	5	15	1	0	0
rs13119968	4	103348467	G	T	0.1969	NA	NA	NA	rs6846971	3	SLC39A8:RP11-499E18.1	00:00:00	ncRNA_intronic	1.868	6	5	15	1	1	0
rs12510679	4	103350585	A	C	0.1875	6.77921e-09	-0.0617056	0.0106426	rs6846971	3	SLC39A8:RP11-499E18.1	00:00:00	ncRNA_intronic	1.765	4	2	15	1	1	1
4:103352507:C:CAAAAAAAAAAAA	4	103352507	CAAAAAAAAAAAA	C	0.1915	NA	NA	NA	rs6846971	3	RP11-499E18.1	0	ncRNA_intronic	8.932	NA	1	1	1	0	1
rs13132193	4	103353591	T	A	0.1959	NA	NA	NA	rs6846971	3	RP11-499E18.1	0	ncRNA_intronic	3.565	7	5	15	1	1	1
rs577329140	4	103356761	C	CA	0.1898	NA	NA	NA	rs6846971	3	RP11-499E18.1	0	ncRNA_intronic	1.031	NA	5	15	1	0	1
rs6846971	4	103359744	C	T	0.1946	1.42504e-09	-0.0636913	0.0105196	rs6846971	3	RP11-499E18.1	0	ncRNA_intronic	12.57	5	2	15	1	1	1
rs13140033	4	103363860	G	A	0.08854	7.24545e-09	-0.0860609	0.0148719	rs531685993	3	RP11-499E18.1	0	ncRNA_intronic	1.607	2b	2	15	0	1	1
rs13116385	4	103373286	G	A	0.08772	5.02116e-09	-0.0873663	0.014939	rs531685993	3	RP11-499E18.1	2118	intergenic	2.925	7	5	15	0	0	0
rs13129951	4	103374760	G	A	0.08591	4.3414e-09	-0.0884701	0.0150655	rs531685993	3	RP11-499E18.1	3592	intergenic	0.695	6	5	15	0	0	0
rs1585606	4	103376409	G	A	0.08762	4.45834e-09	-0.087674	0.0149411	rs531685993	3	RP11-499E18.1	5241	intergenic	0.073	7	7	15	0	1	0
rs13131500	4	103385300	A	G	0.08642	6.07978e-09	-0.0874271	0.0150315	rs531685993	3	AF213884.1	1990	intergenic	4.595	6	5	15	0	0	0
rs531685993	4	103385336	A	G	0.08458	1.96354e-09	-0.0910415	0.0151668	rs531685993	3	AF213884.1	2026	intergenic	6.469	NA	5	15	0	0	0
rs13107511	4	103385407	T	C	0.08554	1.3417e-08	-0.085775	0.0150953	rs531685993	3	AF213884.1	2097	intergenic	7.043	6	5	15	0	1	0
rs71621627	4	103385427	T	C	0.08715	8.1512e-09	-0.0862946	0.0149636	rs531685993	3	AF213884.1	2117	intergenic	6.547	6	5	15	0	0	0
rs34316881	4	103387094	C	T	0.08341	1.3315e-07	-0.08147	0.0154423	rs531685993	3	AF213884.1	3784	intergenic	8.35	7	5	15	0	1	0
rs13116422	4	103387160	T	A	0.07706	NA	NA	NA	rs531685993	3	AF213884.1	3850	intergenic	3.996	6	5	15	0	0	0
MAF; minor allele frequency.
IndSigSNPs; independent significant SNPS.
CADD; combined annotation-dependent depletion score. CADD predicts how deleterious the SNP effect is on protein structure and function (higher scores indicate more deleterious effect).
RDB; RegulomeDB. RDB scores predict likelihood of regulatory functionality (lower scores indicate higher likelihood).
minChrState; minimum chromatine state. The chromatine state indicates the accessibility of genomic regions using 15 categorical states.
pos-Mapping; positional gene mapping. 1 = yes, 0 = no.
eqtl-Mapping; expression quantitative trait loci gene mapping. 1 = yes, 0 = no.
