# Supplementary material for: The genetic architecture of the human thalamus and its overlap with ten common brain disorders
Source: Nat Commun. 2021 May 18;12:2909. doi: 10.1038/s41467-021-23175-z (PMC8131358; doi:10.1038/s41467-021-23175-z)
Supplement: Supplementary file 8 — Supplementary Data 5 [file 41467_2021_23175_MOESM8_ESM.xlsx]

## Sheet: Suppl. Data 5_Lateral_SNPs
rsID	Chromosome	Position	non_effect_allele	effect_allele	MAF	GWAS P-value	Beta	SE	IndSigSNP	Genomic Locus	Nearest gene	Distance	Function	CADD	RDB	minChrState	commonChrState	posMapFilt	eqtlMapFilt	ciMapFilt
rs534684214	3	48564209	T	TA	0.07203	NA	NA	NA	rs73082362	1	PFKFB4	0	intronic	1.75	NA	4	5	1	1	1
rs17256786	3	48604016	C	G	0.07123	NA	NA	NA	rs73082362	1	COL7A1	0	intronic	6.878	5	3	15	1	1	0
rs41290686	3	48604059	G	A	0.07115	1.34001e-06	-0.0769402	0.0159141	rs73082362	1	COL7A1	0	intronic	3.662	5	3	15	1	1	0
rs2633958	3	48635432	G	A	0.07336	3.74581e-07	-0.080071	0.015754	rs73082362	1	UQCRC1	1002	intergenic	0.206	NA	3	4	1	1	0
rs73078349	3	48688114	G	A	0.09549	8.7966e-08	-0.0745274	0.013927	rs73082362	1	CELSR3	0	intronic	8.499	5	4	15	1	1	0
rs73078362	3	48703917	G	C	0.09557	NA	NA	NA	rs73082362	1	RP11-148G20.1:NCKIPSD	00:00:00	ncRNA_intronic	7.284	6	4	5	1	1	0
rs9811027	3	48725014	G	C	0.1215	NA	NA	NA	rs73082362	1	IP6K2	421	downstream	2.384	4	3	4	1	1	1
rs1048940	3	48725707	C	T	0.096	1.91793e-09	-0.0832211	0.0138553	rs73082362	1	IP6K2	0	exonic	19.23	NA	4	4	1	1	1
3:48728048:C:CCT	3	48728048	CCT	C	0.1214	NA	NA	NA	rs73082362	1	IP6K2	0	intronic	2.294	NA	4	4	1	1	1
rs111881466	3	48729460	T	C	0.1216	1.93781e-07	-0.0650097	0.0124864	rs73082362	1	IP6K2	0	intronic	0.999	6	4	4	1	1	1
rs11557629	3	48732223	G	A	0.1217	1.99774e-07	-0.0649388	0.0124864	rs73082362	1	IP6K2	0	UTR3	3.608	NA	1	4	1	1	0
rs17080319	3	48732480	T	C	0.1216	1.74954e-07	-0.065246	0.0124864	rs73082362	1	IP6K2	0	exonic	11.45	NA	1	3	1	1	0
rs9854034	3	48733507	C	T	0.1216	1.91376e-07	-0.0650416	0.012487	rs73082362	1	IP6K2	0	intronic	0.434	7	1	5	1	1	0
rs11719291	3	48735706	A	G	0.1217	1.91376e-07	-0.0650416	0.012487	rs73082362	1	IP6K2	0	intronic	11.21	1f	4	4	1	1	0
rs28657585	3	48736216	A	T	0.1216	NA	NA	NA	rs73082362	1	IP6K2	0	intronic	0.06	7	4	4	1	1	0
rs146524009	3	48736832	C	CA	0.1205	NA	NA	NA	rs73082362	1	IP6K2	0	intronic	1.234	NA	4	4	1	0	0
rs73080312	3	48737847	C	T	0.09587	1.0168e-09	-0.0846436	0.0138563	rs73082362	1	IP6K2	0	intronic	2.551	7	2	4	1	1	0
rs13434258	3	48738491	T	C	0.1216	1.99854e-07	-0.064943	0.0124874	rs73082362	1	IP6K2	0	intronic	8.969	1f	4	5	1	1	0
rs11706983	3	48738678	A	G	0.1216	1.99854e-07	-0.064943	0.0124874	rs73082362	1	IP6K2	0	intronic	1.934	6	4	5	1	1	0
rs34153629	3	48739149	A	G	0.1216	1.91376e-07	-0.0650416	0.012487	rs73082362	1	IP6K2	0	intronic	2.538	7	4	5	1	1	0
rs35064573	3	48740280	C	A	0.1216	1.99854e-07	-0.064943	0.0124874	rs73082362	1	IP6K2	0	intronic	4.441	1f	2	5	1	1	1
rs13090013	3	48742578	G	A	0.1217	1.98038e-07	-0.0649637	0.0124873	rs73082362	1	IP6K2	0	intronic	0.834	7	4	5	1	1	1
rs28567949	3	48744560	G	A	0.1216	1.99854e-07	-0.064943	0.0124874	rs73082362	1	IP6K2	0	intronic	9.924	7	4	4	1	1	1
rs13316551	3	48745167	A	C	0.1216	1.99854e-07	-0.064943	0.0124874	rs73082362	1	IP6K2	0	intronic	0.557	7	4	4	1	1	1
rs11706203	3	48746239	T	A	0.1216	NA	NA	NA	rs73082362	1	IP6K2	0	intronic	10.11	4	2	6	1	1	1
rs9877542	3	48748545	C	T	0.1212	2.70139e-07	-0.0642991	0.012499	rs73082362	1	IP6K2	0	intronic	6.683	5	4	4	1	1	1
rs9877685	3	48748588	C	T	0.1212	2.82005e-07	-0.0642	0.0124994	rs73082362	1	IP6K2	0	intronic	2.589	5	4	4	1	1	1
rs9882549	3	48749358	C	T	0.1216	1.91376e-07	-0.0650416	0.012487	rs73082362	1	IP6K2	0	intronic	2.63	1f	4	6	1	1	1
rs13063223	3	48750340	G	A	0.1212	3.0359e-07	-0.0640279	0.0124997	rs73082362	1	IP6K2	0	intronic	2.054	6	4	4	1	1	1
rs143737533	3	48751363	A	AAC	0.1216	NA	NA	NA	rs73082362	1	IP6K2	0	intronic	11.66	NA	1	5	1	1	1
3:48752262:C:CAGAG	3	48752262	CAGAG	C	0.1212	NA	NA	NA	rs73082362	1	IP6K2	0	intronic	0.8	NA	1	6	1	0	1
rs11708786	3	48752654	C	T	0.1212	2.94315e-07	-0.0640995	0.0124994	rs73082362	1	IP6K2	0	intronic	1.022	1f	1	3	1	1	1
rs9834996	3	48754877	G	T	0.1212	2.88962e-07	-0.0641722	0.0125051	rs73082362	1	IP6K2	0	UTR5	5.738	2b	1	1	1	1	1
rs4077495	3	48756512	C	T	0.1212	2.98326e-07	-0.0640683	0.0124995	rs73082362	1	IP6K2	0	intronic	2.848	6	5	15	1	1	1
rs61137521	3	48757773	A	G	0.1211	1.98341e-07	-0.0652952	0.0125517	rs73082362	1	IP6K2	0	intronic	0.58	7	5	15	1	1	1
rs13324950	3	48762409	T	A	0.121	NA	NA	NA	rs73082362	1	IP6K2	0	intronic	4.874	6	5	15	1	1	0
rs28793701	3	48762683	C	G	0.121	NA	NA	NA	rs73082362	1	IP6K2	0	intronic	5.102	7	5	15	1	1	0
rs11715177	3	48763894	G	A	0.1205	2.84946e-07	-0.0645313	0.0125686	rs73082362	1	IP6K2	0	intronic	0.676	6	5	15	1	1	0
rs56735597	3	48765168	A	G	0.1158	9.4816e-08	-0.0681979	0.0127766	rs73082362	1	IP6K2	0	intronic	4.343	5	2	15	1	1	0
rs11715689	3	48770281	C	T	0.1064	1.49952e-08	-0.0749183	0.013229	rs73082362	1	IP6K2	0	intronic	2.874	7	5	15	1	1	0
rs11715713	3	48770306	C	T	0.1063	1.49952e-08	-0.0749183	0.013229	rs73082362	1	IP6K2	0	intronic	2.246	7	5	15	1	1	0
rs11715835	3	48770732	C	T	0.1072	2.04721e-08	-0.0738831	0.0131711	rs73082362	1	IP6K2	0	intronic	2.095	5	5	15	1	1	0
rs13084000	3	48772714	G	C	0.1071	NA	NA	NA	rs73082362	1	IP6K2	0	intronic	1.801	4	1	15	1	1	0
rs13074318	3	48816725	C	T	0.1072	1.74089e-08	-0.0744005	0.0131975	rs73082362	1	PRKAR2A	0	intronic	0.186	7	4	5	1	1	0
rs34037363	3	48821036	C	T	0.1073	2.06583e-08	-0.0738726	0.0131729	rs73082362	1	PRKAR2A	0	intronic	0.051	4	4	5	1	1	0
rs73080361	3	48832146	G	A	0.09317	8.32818e-10	-0.0862456	0.0140453	rs73082362	1	PRKAR2A	0	intronic	3.735	7	5	5	1	1	0
rs11713694	3	48833615	G	T	0.1073	1.8314e-08	-0.0741716	0.0131773	rs73082362	1	PRKAR2A	0	intronic	1.947	5	5	5	1	1	0
rs13094900	3	48837732	G	A	0.1073	1.72676e-08	-0.0742874	0.0131741	rs73082362	1	PRKAR2A	0	intronic	2.089	6	5	5	1	1	0
rs34930159	3	48850838	T	TA	0.1067	NA	NA	NA	rs73082362	1	PRKAR2A	0	intronic	3.2	NA	5	15	1	1	0
rs11709246	3	48859498	G	A	0.1073	1.73953e-08	-0.0742758	0.013175	rs73082362	1	PRKAR2A	0	intronic	1.643	6	5	15	1	1	0
rs71324924	3	48865444	G	A	0.1073	1.3987e-08	-0.0747776	0.0131764	rs73082362	1	PRKAR2A	0	intronic	0.152	7	5	15	1	1	0
rs67332931	3	48866548	C	T	0.1073	1.68937e-08	-0.0743432	0.0131752	rs73082362	1	PRKAR2A	0	intronic	1.456	7	4	15	1	1	0
rs55761431	3	48885212	G	A	0.09301	4.66076e-10	-0.0876564	0.0140651	rs73082362	1	PRKAR2A:PRKAR2A-AS1	00:00:00	ncRNA_exonic	17.7	4	1	1	1	1	1
rs11709092	3	48887027	A	C	0.09303	4.66376e-10	-0.0876567	0.0140654	rs73082362	1	PRKAR2A-AS1	0	ncRNA_exonic	9.607	6	5	5	1	1	1
rs562858698	3	48887063	C	CT	0.1021	NA	NA	NA	rs73082362	1	PRKAR2A-AS1	0	ncRNA_exonic	1.613	NA	5	5	1	0	1
rs11708022	3	48893136	G	A	0.1074	1.67696e-08	-0.0743548	0.0131743	rs73082362	1	SLC25A20	1232	intergenic	0.257	6	4	5	1	1	1
rs112837572	3	48901171	C	T	0.105	5.64382e-09	-0.0775924	0.0133122	rs73082362	1	SLC25A20	0	intronic	0.365	7	4	5	1	1	0
rs13073997	3	48911647	C	T	0.1073	1.65814e-08	-0.0743877	0.0131756	rs73082362	1	SLC25A20	0	intronic	2.687	7	4	5	1	1	0
rs67060340	3	48915321	C	T	0.1073	1.69605e-08	-0.0743328	0.0131749	rs73082362	1	SLC25A20	0	intronic	1.915	4	4	5	1	1	0
rs71077749	3	48920995	G	GA	0.1082	NA	NA	NA	rs73082362	1	SLC25A20	0	intronic	0.443	NA	4	5	1	0	0
rs34477108	3	48941782	A	G	0.1071	9.49208e-09	-0.0757168	0.0131884	rs73082362	1	SLC25A20	5355	intergenic	9.936	6	5	15	1	1	1
rs116432667	3	48947589	C	T	0.1071	9.49208e-09	-0.0757168	0.0131884	rs73082362	1	ARIH2OS	7631	intergenic	0.107	7	5	15	1	1	1
rs80170003	3	48951640	T	C	0.1048	3.28922e-09	-0.0788587	0.0133247	rs73082362	1	ARIH2OS	3580	intergenic	4.331	5	4	15	1	1	1
rs112736626	3	48952483	G	A	0.1048	3.28922e-09	-0.0788587	0.0133247	rs73082362	1	ARIH2OS	2737	intergenic	2.603	7	4	15	1	1	1
rs56318350	3	48953777	G	A	0.1077	9.70599e-09	-0.0756251	0.013181	rs73082362	1	ARIH2OS	1443	intergenic	2.886	6	5	15	1	1	1
rs13087930	3	48961726	A	G	0.1071	9.79208e-09	-0.0756468	0.0131883	rs73082362	1	ARIH2	0	intronic	9.649	6	4	4	1	1	0
rs34509487	3	48964108	C	T	0.1071	9.46527e-09	-0.0757268	0.013189	rs73082362	1	ARIH2	0	intronic	1.867	5	4	4	1	1	0
rs11717978	3	48969036	T	A	0.1071	NA	NA	NA	rs73082362	1	ARIH2	0	intronic	13.03	5	4	5	1	1	0
rs11719457	3	48974385	C	T	0.1071	9.42981e-09	-0.0757299	0.0131881	rs73082362	1	ARIH2	0	intronic	1.958	7	4	5	1	1	0
rs111661834	3	48977202	A	C	0.1049	4.016e-09	-0.0784199	0.0133248	rs73082362	1	ARIH2	0	intronic	1.164	6	5	5	1	0	0
rs13090839	3	48977633	C	T	0.1071	9.68848e-09	-0.0756709	0.0131883	rs73082362	1	ARIH2	0	intronic	2.444	7	5	5	1	1	0
rs13086240	3	49001409	G	A	0.1071	8.55579e-09	-0.0759415	0.0131871	rs73082362	1	ARIH2	0	intronic	7.6	6	4	5	1	1	1
rs11716614	3	49017208	C	G	0.0929	NA	NA	NA	rs73082362	1	ARIH2	0	intronic	0.041	6	4	4	1	1	1
rs34504524	3	49032381	C	T	0.1071	7.81249e-09	-0.0761754	0.0131926	rs73082362	1	P4HTM	0	intronic	0.08	7	4	5	1	1	1
rs71324929	3	49044713	C	T	0.1071	8.68709e-09	-0.0760518	0.0132122	rs73082362	1	WDR6	0	UTR5	22.6	4	1	1	1	1	1
rs3923475	3	49055788	G	T	0.1072	9.78736e-09	-0.0756408	0.0131871	rs73082362	1	DALRD3	0	intronic	6.644	NA	1	1	1	1	1
rs11706052	3	49064110	A	G	0.1072	9.02823e-09	-0.0757708	0.0131783	rs73082362	1	IMPDH2	0	intronic	5.106	4	3	4	1	1	0
rs61729488	3	49067904	T	C	0.1056	4.15901e-09	-0.0780182	0.0132696	rs73082362	1	QRICH1	0	exonic	11.17	4	3	4	1	1	0
rs113519699	3	49071450	A	C	0.09348	4.15148e-10	-0.0874943	0.0139984	rs73082362	1	QRICH1	0	intronic	1.963	6	4	4	1	1	1
rs56004653	3	49072228	T	C	0.09348	4.15148e-10	-0.0874943	0.0139984	rs73082362	1	QRICH1	0	intronic	5.758	5	4	4	1	1	1
rs13080725	3	49076092	G	A	0.1072	1.06884e-08	-0.0754309	0.0131848	rs73082362	1	QRICH1	0	intronic	0.07	7	4	5	1	1	1
rs13072554	3	49087211	G	A	0.1072	1.06884e-08	-0.0754309	0.0131848	rs73082362	1	QRICH1	0	intronic	0.086	7	4	5	1	1	0
rs35108630	3	49088356	T	A	0.1072	NA	NA	NA	rs73082362	1	QRICH1	0	intronic	6	5	2	4	1	1	0
rs35102816	3	49109585	G	A	0.1072	1.51138e-08	-0.0746264	0.0131806	rs73082362	1	QRICH1	0	intronic	3.599	7	4	4	1	1	0
rs750518053	3	49113083	C	CAAA	0.1149	NA	NA	NA	rs73082362	1	QRICH1	0	intronic	NA	NA	4	4	1	0	0
rs34660653	3	49113084	A	AAAC	0.1066	NA	NA	NA	rs73082362	1	QRICH1	0	intronic	0.983	NA	4	4	1	0	0
rs35283189	3	49113668	T	C	0.1064	2.0292e-08	-0.0743437	0.0132496	rs73082362	1	QRICH1	0	intronic	9.595	5	4	4	1	1	0
rs34580506	3	49113713	C	A	0.1064	2.05484e-08	-0.0742913	0.0132454	rs73082362	1	QRICH1	0	intronic	7.418	5	4	4	1	1	0
rs73082362	3	49113729	C	T	0.09238	3.88628e-10	-0.0882645	0.0140983	rs73082362	1	QRICH1	0	intronic	0.431	5	4	4	1	1	0
3:49114065:T:TGATG	3	49114065	TGATG	T	0.1072	NA	NA	NA	rs73082362	1	QRICH1	0	intronic	6.802	NA	4	4	1	1	0
rs11712006	3	49115948	C	T	0.1069	2.2701e-08	-0.0738942	0.0132153	rs73082362	1	QRICH1	0	intronic	1.871	6	4	4	1	1	0
rs34889065	3	49124817	T	G	0.1069	2.2701e-08	-0.0738942	0.0132153	rs73082362	1	QRICH1	0	intronic	1.828	7	4	5	1	1	0
rs11718982	3	49132554	C	T	0.1045	5.58124e-09	-0.0778697	0.0133555	rs73082362	1	QRICH1	757	upstream:downstream	0.043	7	1	7	1	1	1
rs34326553	3	49134429	A	G	0.1068	1.73635e-08	-0.0745255	0.0132185	rs73082362	1	QARS	0	intronic	2.915	6	4	4	1	0	1
rs35673421	3	49139406	G	A	0.1075	1.61045e-08	-0.0744246	0.0131704	rs73082362	1	QARS	0	intronic	4.631	7	4	4	1	1	1
rs5030795	3	49141116	G	A	0.1075	1.61045e-08	-0.0744246	0.0131704	rs73082362	1	QARS	0	exonic	15.6	NA	1	7	1	1	1
rs11552724	3	49156473	C	G	0.1076	NA	NA	NA	rs73082362	1	USP19	0	exonic	23.2	5	2	6	1	1	1
rs10154895	3	49174356	G	T	0.108	5.15562e-09	-0.0768473	0.0131503	rs73082362	1	RP11-694I15.7	3162	intergenic	4.568	6	5	15	1	1	1
rs9880088	3	49178990	G	A	0.108	5.15562e-09	-0.0768473	0.0131503	rs73082362	1	RP11-694I15.7	0	ncRNA_intronic	3.898	7	5	14	1	1	1
rs55921200	3	49189316	T	C	0.09327	7.08191e-10	-0.086585	0.0140417	rs73082362	1	RP11-694I15.7	0	ncRNA_intronic	6.36	5	5	15	0	1	0
3:49194118:T:TA	3	49194118	TA	T	0.108	NA	NA	NA	rs73082362	1	RP11-694I15.7	0	ncRNA_intronic	1.119	NA	5	15	1	1	0
rs9862483	3	49195441	G	A	0.108	4.93769e-09	-0.0769771	0.0131563	rs73082362	1	RP11-694I15.7	0	ncRNA_intronic	1.762	4	5	15	1	1	0
rs9813813	3	49207093	T	A	0.1002	NA	NA	NA	rs73082362	1	KLHDC8B	1950	intergenic	1.297	6	5	5	1	1	1
rs9814987	3	49207849	T	C	0.108	7.5346e-09	-0.0761517	0.0131746	rs73082362	1	KLHDC8B	1194	intergenic	5.931	5	1	5	1	1	1
rs34571182	3	49209057	T	A	0.1014	NA	NA	NA	rs73082362	1	KLHDC8B	0	UTR5	10.99	4	1	1	1	1	1
rs13096406	3	49209058	C	A	0.1079	7.97501e-09	-0.0760264	0.0131747	rs73082362	1	KLHDC8B	0	UTR5	9.244	4	1	1	1	1	1
rs11706189	3	49210833	C	A	0.1079	7.1819e-09	-0.0762513	0.0131734	rs73082362	1	KLHDC8B	0	intronic	5.046	4	1	7	1	1	1
rs11713297	3	49213030	T	C	0.1079	6.65678e-09	-0.0764271	0.0131747	rs73082362	1	KLHDC8B	0	intronic	11.93	1f	4	4	1	1	1
rs9837237	3	49215583	G	T	0.1079	6.71475e-09	-0.0764031	0.0131739	rs73082362	1	C3orf84	0	intronic	3.494	5	4	15	1	1	1
rs9837625	3	49215966	C	T	0.1079	6.58201e-09	-0.0764475	0.0131739	rs73082362	1	C3orf84	0	exonic	0.686	5	4	15	1	1	1
rs9835439	3	49220330	G	C	0.1077	NA	NA	NA	rs73082362	1	C3orf84	0	intronic	0.698	5	5	15	1	1	1
rs66991555	3	49228643	A	G	0.1079	5.52975e-09	-0.0767837	0.0131657	rs73082362	1	C3orf84	0	intronic	4.137	5	5	15	1	1	1
rs9855123	3	49229457	C	T	0.1078	5.52975e-09	-0.0767837	0.0131657	rs73082362	1	C3orf84	165	upstream	12.5	5	5	15	1	1	1
3:49231725:G:GTATATATATATATATA	3	49231725	GTATATATATATATATA	G	0.1079	NA	NA	NA	rs73082362	1	C3orf84	2433	intergenic	0.271	NA	5	15	1	0	0
rs74477111	3	49233006	G	A	0.1078	5.86525e-09	-0.0766499	0.013165	rs73082362	1	CCDC36	2854	intergenic	0.867	6	5	15	1	1	0
rs779601506	3	49234113	A	AT	0.1071	NA	NA	NA	rs73082362	1	CCDC36	1747	intergenic	0.478	NA	5	15	1	1	0
3:49237169:T:TG	3	49237169	TG	T	0.1073	NA	NA	NA	rs73082362	1	CCDC36	0	intronic	8.637	NA	1	1	1	1	0
rs113943883	3	49238722	G	A	0.1071	1.41723e-08	-0.0751178	0.0132416	rs73082362	1	CCDC36	0	intronic	1.182	7	5	15	1	1	0
rs34566463	3	49245077	T	C	0.1079	6.85503e-09	-0.0763223	0.0131679	rs73082362	1	CCDC36	0	intronic	3.639	5	5	15	1	1	0
rs11719220	3	49245201	A	G	0.1078	6.69757e-09	-0.0763774	0.0131685	rs73082362	1	CCDC36	0	intronic	11.37	6	5	15	1	1	0
rs35852153	3	49247462	C	T	0.1074	5.44385e-09	-0.077183	0.0132283	rs73082362	1	CCDC36	0	intronic	0.352	5	5	15	1	0	0
rs71324939	3	49248608	T	C	0.1078	6.85503e-09	-0.0763223	0.0131679	rs73082362	1	CCDC36	0	intronic	2.912	6	4	15	1	1	0
rs11710247	3	49249800	G	T	0.1079	6.85503e-09	-0.0763223	0.0131679	rs73082362	1	CCDC36	0	intronic	0.73	6	4	15	1	1	0
rs112890859	3	49252583	A	G	0.09228	2.02567e-10	-0.0901124	0.0141651	rs73082362	1	CCDC36	0	intronic	4.668	7	4	15	1	1	1
rs147876732	3	49254385	C	T	0.1079	6.54008e-09	-0.076423	0.0131673	rs73082362	1	CCDC36	0	intronic	2.942	5	5	15	1	1	1
rs35060561	3	49255503	T	C	0.1079	6.54008e-09	-0.076423	0.0131673	rs73082362	1	CCDC36	0	intronic	11.77	5	2	15	1	1	1
rs9826525	3	49264615	T	A	0.1079	NA	NA	NA	rs73082362	1	CCDC36	0	intronic	0.164	7	5	9	1	1	0
rs67286839	3	49265744	C	T	0.1079	6.54008e-09	-0.076423	0.0131673	rs73082362	1	CCDC36	0	intronic	4.863	7	4	9	1	1	0
rs11720460	3	49269270	C	A	0.1081	4.99754e-09	-0.0769356	0.0131537	rs73082362	1	CCDC36	0	intronic	4.452	7	4	15	1	1	0
rs73084135	3	49272218	A	G	0.1051	2.58006e-09	-0.0793751	0.0133222	rs73082362	1	CCDC36	0	intronic	3.672	5	5	9	1	1	0
rs113186424	3	49272726	T	C	0.1082	5.11582e-09	-0.0768806	0.0131531	rs73082362	1	CCDC36	0	intronic	2.686	7	5	15	1	1	0
rs34784192	3	49274823	G	T	0.1082	5.11582e-09	-0.0768806	0.0131531	rs73082362	1	CCDC36	0	intronic	0.929	7	4	15	1	1	0
rs35185152	3	49277521	C	T	0.108	4.99754e-09	-0.0769356	0.0131537	rs73082362	1	CCDC36	0	intronic	0.477	7	4	15	1	1	0
rs35683717	3	49279731	A	AT	0.104	NA	NA	NA	rs73082362	1	CCDC36	0	intronic	1.114	NA	4	15	1	0	0
rs9850917	3	49286983	A	G	0.1081	5.00157e-09	-0.0769338	0.0131537	rs73082362	1	CCDC36	0	intronic	2.218	7	5	15	1	1	0
rs111256226	3	49288614	T	C	0.1081	4.97606e-09	-0.0769465	0.013154	rs73082362	1	CCDC36	0	intronic	3.306	7	5	15	1	1	0
rs9847839	3	49289003	T	C	0.1081	5.00157e-09	-0.0769338	0.0131537	rs73082362	1	CCDC36	0	intronic	3.178	7	5	15	1	1	0
rs9828310	3	49289387	C	G	0.108	NA	NA	NA	rs73082362	1	CCDC36	0	intronic	8.664	6	5	15	1	1	0
rs9990153	3	49291883	C	T	0.108	5.00157e-09	-0.0769338	0.0131537	rs73082362	1	CCDC36	0	intronic	0.106	1f	5	15	1	1	0
rs13068038	3	49294250	C	A	0.108	4.43746e-09	-0.0772028	0.0131549	rs73082362	1	CCDC36	0	exonic	11.79	7	4	15	1	1	0
rs12715434	3	49295025	G	C	0.108	NA	NA	NA	rs73082362	1	CCDC36	0	UTR3	3.176	5	5	15	1	1	0
rs9880309	3	49304329	G	C	0.1082	NA	NA	NA	rs73082362	1	C3orf62	1705	intergenic	8.885	5	2	5	1	1	1
rs34343820	3	49309534	C	G	0.108	NA	NA	NA	rs73082362	1	C3orf62	0	intronic	1.421	5	4	5	1	1	1
rs10049462	3	49309684	C	T	0.108	5.68026e-09	-0.0766571	0.0131541	rs73082362	1	C3orf62	0	intronic	4.418	6	4	5	1	1	1
rs9311439	3	49310408	A	G	0.108	5.81418e-09	-0.0766022	0.0131535	rs73082362	1	C3orf62	0	intronic	2.06	6	4	5	1	1	1
3:49312551:A:AT	3	49312551	AT	A	0.1384	NA	NA	NA	rs73082362	1	C3orf62	0	intronic	5.929	NA	5	5	1	0	1
rs530323357	3	49312952	G	GTTTTTTT	0.1394	NA	NA	NA	rs73082362	1	C3orf62	0	intronic	7.768	NA	4	5	1	0	1
rs67831908	3	49313513	T	G	0.108	5.93294e-09	-0.0765555	0.0131531	rs73082362	1	C3orf62	0	intronic	3.194	5	2	7	1	1	1
rs13077498	3	49313978	C	T	0.1076	4.29611e-09	-0.0773091	0.013161	rs73082362	1	C3orf62	0	exonic	9.322	4	1	2	1	1	1
rs56306491	3	49314960	G	A	0.105	2.96458e-09	-0.0791079	0.0133283	rs73082362	1	C3orf62	0	UTR5	13.31	2b	1	1	1	1	1
rs150429489	3	49319336	C	T	0.101	6.1991e-08	-0.0736776	0.0136078	rs73082362	1	USP4	0	intronic	0.276	6	4	5	1	1	1
rs138186184	3	49319337	A	G	0.1014	1.02735e-07	-0.0723525	0.0135921	rs73082362	1	USP4	0	intronic	0.474	6	4	5	1	1	1
rs9870030	3	49332709	G	A	0.1011	5.0387e-10	-0.0846745	0.0136134	rs73082362	1	USP4	0	intronic	1.681	7	4	4	1	1	0
rs112274965	3	49342417	G	A	0.1014	5.48988e-10	-0.0841714	0.0135619	rs73082362	1	USP4	0	intronic	1.442	6	4	4	1	1	1
rs9844757	3	49343601	T	G	0.102	2.38204e-10	-0.085708	0.0135258	rs73082362	1	USP4	0	intronic	0.737	6	4	4	1	1	1
rs11716445	3	49406095	G	A	0.09267	1.05121e-10	-0.0906254	0.014025	rs73082362	1	RHOA	0	intronic	6.996	6	4	4	1	1	1
rs112837936	3	49466021	G	A	0.1018	1.7785e-10	-0.0861115	0.0134938	rs73082362	1	NICN1	0	intronic	7.892	6	1	7	1	1	1
rs111353936	3	49475898	G	A	0.1018	1.67948e-10	-0.0862298	0.0134938	rs73082362	1	NICN1	9138	intergenic	2.134	7	5	15	1	1	0
rs183270497	3	49479704	C	T	0.08561	NA	NA	NA	rs73082362	1	NICN1	12944	intergenic	2.338	5	5	15	0	1	0
rs73073015	3	49503166	G	A	0.09248	5.10128e-11	-0.0924743	0.0140744	rs73082362	1	RNA5SP130	1381	intergenic	10.37	4	1	7	1	1	0
rs4855860	3	49526044	T	A	0.09256	NA	NA	NA	rs73082362	1	DAG1	0	intronic	3.571	6	4	5	1	0	0
rs113176147	3	49534439	G	T	0.09267	8.36252e-11	-0.0912972	0.0140538	rs73082362	1	DAG1	0	intronic	0.287	6	4	5	1	1	0
rs142350264	3	49594991	T	TGGA	0.07641	NA	NA	NA	rs73082362	1	BSN	0	intronic	2.133	NA	5	14	1	1	0
rs759261018	3	49594994	A	AGGG	0.07361	NA	NA	NA	rs73082362	1	BSN	0	intronic	NA	NA	5	14	1	0	0
rs55873331	3	49597055	C	T	0.1019	8.36742e-11	-0.0877501	0.013508	rs73082362	1	BSN	0	intronic	2.989	5	5	14	1	1	0
rs138320228	3	49626600	C	T	0.1015	7.78775e-11	-0.0880298	0.0135285	rs73082362	1	BSN	0	intronic	4.089	6	14	15	1	1	0
rs73074866	3	49626666	C	T	0.1016	8.76237e-11	-0.0877803	0.0135271	rs73082362	1	BSN	0	intronic	1.416	6	14	15	1	1	0
rs11716159	3	49631585	G	A	0.1018	9.27655e-11	-0.0876267	0.0135214	rs73082362	1	BSN	0	intronic	4.902	7	5	15	1	1	0
rs11710905	3	49651534	C	T	0.1045	6.40429e-11	-0.0875491	0.0133942	rs73082362	1	BSN	0	intronic	1.23	6	5	15	1	1	0
rs12185979	3	49651970	C	G	0.09403	NA	NA	NA	rs73082362	1	BSN	0	intronic	6.838	7	5	15	1	1	0
rs55662945	3	49732699	C	T	0.08518	3.183e-12	-0.102017	0.0146318	rs73082362	1	RNF123	0	intronic	2.198	6	2	5	1	1	1
rs34823813	3	49749976	G	A	0.1017	7.63339e-11	-0.0880095	0.0135191	rs73082362	1	RNF123	0	exonic	22.7	7	2	5	1	1	0
rs9853352	3	49813258	A	G	0.1053	2.99957e-11	-0.0887919	0.013354	rs73082362	1	IP6K1	0	intronic	5.289	1f	4	5	1	1	1
rs112101327	3	49813826	T	C	0.1048	6.59181e-11	-0.0873907	0.0133788	rs73082362	1	IP6K1	0	intronic	3.018	6	4	5	1	1	1
rs73077200	3	49826987	C	T	0.09338	7.6352e-12	-0.0965263	0.0140956	rs73082362	1	CDHR4	1177	intergenic	9.436	5	5	15	1	1	1
rs73079004	3	49833904	G	C	0.06016	NA	NA	NA	rs73079046	1	CDHR4	0	intronic	7.625	6	5	15	1	1	0
rs73079012	3	49861068	T	C	0.09232	4.88085e-11	-0.0931039	0.0141561	rs73082362	1	AC139451.1	4581	intergenic	1.437	6	5	15	1	1	1
rs73079018	3	49875327	T	C	0.1034	1.34786e-10	-0.0865211	0.0134685	rs73082362	1	TRAIP	0	intronic	2.189	6	4	5	1	1	1
rs9858428	3	49877585	G	T	0.1051	5.00622e-11	-0.0877565	0.0133507	rs73082362	1	TRAIP	0	intronic	0.151	6	2	5	1	1	1
3:49902946:A:AT	3	49902946	AT	A	0.1032	NA	NA	NA	rs73082362	1	CAMKV	0	intronic	15.36	NA	1	14	1	1	1
rs200481589	3	49902948	T	A	0.1036	NA	NA	NA	rs73082362	1	CAMKV	0	intronic	15.39	2b	1	14	1	1	1
rs11716961	3	49908338	G	A	0.09439	1.75739e-11	-0.0941608	0.0139964	rs73082362	1	CAMKV	682	upstream	3.778	5	5	13	1	1	1
rs73079033	3	49979174	T	C	0.09598	1.43454e-11	-0.0936539	0.0138603	rs73082362	1	RBM6	0	intronic	5.842	6	1	5	1	1	0
rs11717829	3	49979727	C	T	0.1062	6.16441e-11	-0.0869293	0.0132877	rs73082362	1	RBM6	0	intronic	0.128	7	1	5	1	1	0
rs111742464	3	50001393	G	T	0.09606	1.21076e-11	-0.0939927	0.01386	rs73082362	1	RBM6	0	intronic	2.5	7	4	5	1	1	0
rs4688759	3	50008118	T	C	0.1069	2.42619e-11	-0.0885496	0.0132553	rs73082362	1	RBM6	0	intronic	9.098	NA	4	5	1	1	0
rs73079046	3	50042243	G	T	0.05655	2.75206e-09	-0.103963	0.0174799	rs73079046	1	RBM6	0	intronic	0.015	7	4	5	1	1	0
rs11711814	3	50044813	T	G	0.09605	1.04054e-11	-0.0943481	0.0138677	rs73082362	1	RBM6	0	intronic	2.945	7	4	5	1	1	0
rs2624818	3	50056265	G	A	0.1064	2.94698e-11	-0.0885241	0.0133085	rs73082362	1	RBM6	0	intronic	1.571	NA	4	5	1	1	0
rs2023953	3	50103917	G	A	0.1069	2.00716e-11	-0.0888613	0.0132469	rs73082362	1	RBM6	0	exonic	10.86	5	4	4	1	1	0
rs3216783	3	50144667	C	CT	0.1065	NA	NA	NA	rs11710277	1	RBM5	0	intronic	10.63	NA	4	4	1	1	0
rs73080976	3	50187326	G	A	0.07851	2.60513e-14	-0.115152	0.0151112	rs11710277	1	RP11-493K19.3	0	ncRNA_intronic	4.577	2b	2	15	1	1	1
rs73080977	3	50189531	G	T	0.08575	9.71781e-14	-0.107978	0.0144972	rs11710277	1	RP11-493K19.3	0	ncRNA_intronic	5.977	5	2	14	1	1	1
rs11710277	3	50199747	A	G	0.0776	1.80221e-14	-0.116543	0.0151989	rs11710277	1	SEMA3F	0	intronic	5.917	5	2	15	1	1	0
rs9832454	3	50217558	C	T	0.08928	7.29971e-14	-0.107546	0.0143665	rs11710277	1	SEMA3F	0	intronic	1.787	2b	4	5	1	1	0
rs11716820	3	50228316	C	T	0.08908	1.6811e-13	-0.105969	0.0143679	rs11710277	1	GNAT1	728	upstream	3.306	6	5	14	1	1	1
rs7617915	3	50239012	C	T	0.08884	1.23739e-13	-0.106909	0.0144156	rs11710277	1	SLC38A3	3666	intergenic	1.384	4	2	14	1	0	1
rs2298952	3	50286953	A	G	0.1038	7.05166e-12	-0.0925641	0.0134946	rs11710277	1	GNAI2	0	intronic	6.462	5	2	6	1	1	1
rs370120430	3	50315996	ATG	A	0.09513	NA	NA	NA	rs11710277	1	LSMEM2	461	upstream	11.1	NA	2	14	1	1	1
rs367814145	3	50316000	G	A	0.1002	4.01376e-13	-0.0994658	0.0137036	rs11710277	1	LSMEM2	457	upstream	11.59	4	2	14	1	0	1
rs587769382	3	50316002	G	A	0.1002	4.01376e-13	-0.0994658	0.0137036	rs11710277	1	LSMEM2	455	upstream	11.23	NA	2	14	1	0	1
rs202061389	3	50316003	C	CACA	0.09513	NA	NA	NA	rs11710277	1	LSMEM2	454	upstream	10.98	NA	2	14	1	0	1
rs371618716	3	50316004	T	A	0.09513	NA	NA	NA	rs11710277	1	LSMEM2	453	upstream	11.47	4	2	14	1	0	1
rs11549673	3	50362371	G	A	0.08729	2.22467e-13	-0.10647	0.0145096	rs11710277	1	TUSC2	0	UTR3	21.6	2b	4	5	1	0	1
3:50366879:C:CCTAAGTT	3	50366879	CCTAAGTT	C	0.09874	NA	NA	NA	rs11710277	1	RASSF1	339	downstream	3.564	NA	4	4	1	1	1
rs73082914	3	50387873	C	T	0.08614	2.99227e-13	-0.106628	0.0146105	rs11710277	1	NPRL2	0	intronic	10.67	4	1	2	1	1	1
rs1540293	3	50463935	C	T	0.09663	1.11644e-11	-0.0947493	0.0139474	rs11710277	1	CACNA2D2	0	intronic	0.418	NA	5	15	1	1	0
rs2236974	3	50474574	G	A	0.09576	1.75725e-11	-0.0945364	0.0140522	rs11710277	1	CACNA2D2	0	intronic	0.555	5	5	15	1	1	0
rs73082936	3	50512974	C	T	0.09301	2.77864e-13	-0.103008	0.0140951	rs11710277	1	CACNA2D2	0	intronic	13.99	5	4	15	1	1	0
rs73082941	3	50517669	G	T	0.09157	4.2651e-12	-0.0990808	0.0142954	rs11710277	1	CACNA2D2	0	intronic	14.79	5	5	15	1	1	0
rs11715725	3	50519141	T	C	0.08807	1.65384e-12	-0.102535	0.0145152	rs11710277	1	CACNA2D2	0	intronic	13.99	5	5	15	1	0	0
rs752183	3	50536273	C	A	0.09192	4.32305e-12	-0.0989231	0.0142766	rs11710277	1	CACNA2D2	0	intronic	0.214	3a	5	14	1	1	1
rs11715134	3	50552866	G	A	0.09595	1.17987e-10	-0.0899415	0.013957	rs11710277	1	CACNA2D2	11190	intergenic	5.452	4	2	7	0	1	0
rs34898754	3	55462964	A	T	0.4756	NA	NA	NA	rs1499890	2	WNT5A	36778	intergenic	1.349	7	5	15	0	0	0
rs35669522	3	55464920	G	A	0.4752	3.12116e-06	-0.0381991	0.00819095	rs1499890	2	WNT5A	34822	intergenic	0.242	6	5	15	0	0	0
rs60158365	3	55464936	C	A	0.4751	6.78324e-06	-0.0370083	0.0082219	rs1499890	2	WNT5A	34806	intergenic	0.641	6	5	15	0	0	0
rs6445743	3	55466598	G	A	0.4759	3.98916e-06	-0.0378004	0.00819466	rs1499890	2	WNT5A	33144	intergenic	0.426	6	5	15	0	0	0
rs6445744	3	55466663	G	A	0.4761	3.5772e-06	-0.0379836	0.0081942	rs1499890	2	WNT5A	33079	intergenic	1.911	6	5	15	0	0	0
rs2885452	3	55467924	C	T	0.4759	3.50739e-06	-0.0380165	0.00819409	rs1499890	2	WNT5A	31818	intergenic	1.795	5	9	15	0	0	0
rs2362200	3	55468058	T	A	0.4759	NA	NA	NA	rs1499890	2	WNT5A	31684	intergenic	2.764	7	9	15	0	0	0
rs2362202	3	55468168	G	C	0.4757	NA	NA	NA	rs1499890	2	WNT5A	31574	intergenic	0.321	6	9	15	0	0	0
rs1520703	3	55469813	A	C	0.4929	1.82883e-05	-0.0351343	0.00819837	rs1499890	2	WNT5A	29929	intergenic	15.86	5	14	15	0	0	0
rs3914876	3	55471359	G	A	0.4927	1.6118e-05	-0.0352751	0.00817775	rs1499890	2	WNT5A	28383	intergenic	3.832	7	14	15	0	0	0
rs13095061	3	55471783	G	A	0.4928	1.75693e-05	-0.0351095	0.00817558	rs1499890	2	WNT5A	27959	intergenic	0.293	7	9	15	0	0	0
rs4124853	3	55473226	T	C	0.4931	1.65981e-05	-0.0351998	0.0081726	rs1499890	2	WNT5A	26516	intergenic	0.002	7	5	15	0	0	0
rs1392224	3	55474073	A	G	0.4933	1.80961e-05	-0.0350453	0.00817313	rs1499890	2	WNT5A	25669	intergenic	3.011	5	5	15	0	0	0
rs4955997	3	55474941	T	G	0.4937	2.6007e-05	-0.0345047	0.00820263	rs1499890	2	WNT5A	24801	intergenic	3.233	6	5	15	0	0	0
rs12636594	3	55475872	G	A	0.4928	2.24189e-05	-0.0346603	0.0081746	rs1499890	2	WNT5A	23870	intergenic	1.633	4	5	15	0	0	0
rs4955851	3	55479641	G	A	0.4543	2.78431e-07	-0.0422896	0.00822966	rs1499890	2	WNT5A	20101	intergenic	0.546	5	1	15	0	0	0
rs4511867	3	55486348	G	A	0.4764	9.28307e-08	-0.0439974	0.00823679	rs1499890	2	WNT5A	13394	intergenic	0.183	7	5	15	0	0	0
rs751193	3	55487317	T	A	0.4637	NA	NA	NA	rs1499890	2	WNT5A	12425	intergenic	7.634	5	5	15	0	0	0
rs751194	3	55487428	G	A	0.4638	1.50371e-08	-0.0465592	0.00822205	rs1499890	2	WNT5A	12314	intergenic	3.598	5	5	15	0	0	0
rs4955852	3	55488395	T	A	0.4638	NA	NA	NA	rs1499890	2	WNT5A	11347	intergenic	1.237	7	5	15	0	0	0
rs1499890	3	55489798	G	A	0.4639	4.80952e-09	-0.0481578	0.00822452	rs1499890	2	WNT5A	9944	intergenic	2.439	5	5	15	1	0	0
rs11130474	3	55489835	G	C	0.4631	NA	NA	NA	rs1499890	2	WNT5A	9907	intergenic	3.499	5	5	15	1	0	0
rs12494109	3	55491571	C	A	0.4569	NA	NA	NA	rs1499890	2	WNT5A	8171	intergenic	3.793	5	5	15	1	1	0
rs13059073	3	55491810	T	C	0.457	NA	NA	NA	rs1499890	2	WNT5A	7932	intergenic	5.164	7	5	15	1	1	0
rs55736932	3	55492432	G	A	0.4565	NA	NA	NA	rs1499890	2	WNT5A	7310	intergenic	1.578	2b	5	15	1	1	0
rs6792802	3	55494079	C	T	0.4932	1.79659e-08	-0.0462188	0.00820632	rs1499890	2	WNT5A	5663	intergenic	0.273	7	5	15	1	0	0
rs7646331	3	55496532	C	T	0.4566	NA	NA	NA	rs1499890	2	WNT5A	3210	intergenic	1.911	7	5	15	1	0	0
rs12497254	3	55499664	G	A	0.4579	NA	NA	NA	rs1499890	2	WNT5A	78	downstream	3.207	5	4	15	1	0	0
rs1047898	3	55499781	T	C	0.4581	NA	NA	NA	rs1499890	2	WNT5A	0	UTR3	15.72	NA	4	15	1	0	0
rs10865994	3	55500408	T	A	0.458	NA	NA	NA	rs1499890	2	WNT5A	0	UTR3	4.746	7	4	15	1	0	0
rs1829556	3	55501175	T	C	0.4626	NA	NA	NA	rs1499890	2	WNT5A	0	UTR3	11.96	NA	1	15	1	0	0
rs73075443	3	55514766	A	T	0.1951	NA	NA	NA	rs73075478	2	WNT5A	0	intronic	0.108	5	1	13	1	0	0
rs815540	3	55517047	A	G	0.4839	NA	NA	NA	rs1499890	2	WNT5A	0	intronic	16.85	NA	1	13	1	0	0
rs504849	3	55522939	T	C	0.4833	NA	NA	NA	rs1499890	2	WNT5A	0	intronic	6.615	NA	1	11	1	0	0
rs113108037	3	55523037	T	TC	0.4813	NA	NA	NA	rs1499890	2	WNT5A	0	intronic	6.535	NA	1	11	1	0	0
rs2076831	3	55523038	G	C	0.4815	NA	NA	NA	rs1499890	2	WNT5A	0	intronic	5.774	4	1	11	1	0	0
rs524153	3	55525985	T	G	0.4872	NA	NA	NA	rs1499890	2	RP11-875H7.5	1872	intergenic	0.296	NA	5	14	1	0	0
3:55526259:G:GC	3	55526259	GC	G	0.4661	NA	NA	NA	rs1499890	2	RP11-875H7.5	1598	intergenic	0.34	NA	5	15	1	0	0
rs35573834	3	55527598	AG	A	0.4994	NA	NA	NA	rs1499890	2	RP11-875H7.5	259	downstream	5.108	NA	5	15	1	0	0
rs17711489	3	55535699	A	C	0.2377	2.54897e-10	0.0604741	0.00955938	rs73075478	2	RP11-875H7.5	0	ncRNA_exonic	4.111	7	5	15	1	0	0
rs17711513	3	55536473	C	A	0.2374	4.47629e-10	0.0596308	0.00955849	rs73075478	2	RP11-875H7.5	0	ncRNA_intronic	0.204	7	5	15	1	0	0
rs17762441	3	55536667	C	T	0.2373	3.67079e-10	0.0599076	0.00955537	rs73075478	2	RP11-875H7.5	0	ncRNA_intronic	4.509	7	5	15	1	0	0
rs17711589	3	55536802	G	A	0.2374	4.91276e-10	0.0594715	0.0095553	rs73075478	2	RP11-875H7.5	0	ncRNA_intronic	0.457	7	5	15	1	0	0
rs73075470	3	55537050	C	T	0.2368	3.15761e-10	0.0602123	0.00956819	rs73075478	2	RP11-875H7.5	0	ncRNA_intronic	13.1	7	5	15	1	0	0
rs73075471	3	55537052	C	T	0.2368	2.94156e-10	0.0603191	0.00956843	rs73075478	2	RP11-875H7.5	0	ncRNA_intronic	9.642	7	5	15	1	0	0
rs931698	3	55540870	C	A	0.2367	3.94674e-10	0.0599891	0.00958566	rs73075478	2	ERC2	1465	intergenic	9.918	7	5	15	1	0	0
rs1846592	3	55545503	C	T	0.2348	2.87994e-10	0.0608503	0.00964763	rs73075478	2	ERC2	0	intronic	2.179	7	5	15	1	0	0
rs73075478	3	55545914	T	C	0.2362	2.06004e-10	0.061261	0.00963372	rs73075478	2	ERC2	0	intronic	6.962	5	2	15	1	0	0
rs73075483	3	55550689	T	C	0.2142	9.71893e-10	0.0612227	0.0100104	rs73075478	2	ERC2	0	intronic	4.281	5	5	15	1	0	0
rs73075492	3	55553805	A	C	0.2156	2.85415e-10	0.0629784	0.00998287	rs73075478	2	ERC2	0	intronic	4.363	6	5	15	1	0	0
rs9875103	3	55553880	G	A	0.2087	1.47896e-09	0.0610326	0.0100905	rs73075478	2	ERC2	0	intronic	5.046	6	5	15	1	0	0
rs55876294	3	55555769	G	T	0.2084	1.09868e-09	0.0614654	0.0100824	rs73075478	2	ERC2	0	intronic	9.853	5	2	7	1	0	0
rs61410041	3	55557220	A	G	0.2409	1.14508e-08	0.0546988	0.00958065	rs73075478	2	ERC2	0	intronic	1.229	7	5	15	1	0	0
rs73077403	3	55558889	T	C	0.2412	1.33311e-08	0.0544142	0.00957433	rs73075478	2	ERC2	0	intronic	11.91	5	5	15	1	0	0
rs73077406	3	55560144	G	A	0.2405	5.72949e-08	0.052413	0.00965527	rs73075478	2	ERC2	0	intronic	0.299	7	5	15	1	0	0
rs9827566	3	88497998	G	A	0.1202	1.37415e-06	-0.060636	0.0125548	rs57977776	3	Y_RNA	17538	intergenic	2.065	7	9	15	0	0	0
rs7647269	3	88598235	C	T	0.1	NA	NA	NA	rs57977776	3	NDUFA5P5	51975	intergenic	5.722	6	9	15	0	0	0
rs57977776	3	88640845	C	T	0.1003	8.91263e-11	-0.0874946	0.0134884	rs57977776	3	NDUFA5P5	9365	intergenic	10.32	7	5	15	0	0	0
rs74539565	3	88645106	A	G	0.06815	1.43458e-09	-0.0963741	0.0159205	rs57977776	3	NDUFA5P5	5104	intergenic	0.534	6	7	15	0	0	0
rs139472011	3	88645200	A	AT	0.09695	NA	NA	NA	rs57977776	3	NDUFA5P5	5010	intergenic	2.373	NA	7	15	0	0	0
rs7635206	3	88683798	C	G	0.08391	NA	NA	NA	rs57977776	3	NDUFA5P5	33245	intergenic	0.42	7	9	15	0	0	0
rs7434168	3	88694879	C	A	0.07726	5.46165e-08	-0.0834627	0.0153509	rs57977776	3	NDUFA5P5	44326	intergenic	0.667	6	5	15	0	0	0
rs7620535	3	88704003	T	C	0.08579	NA	NA	NA	rs57977776	3	NDUFA5P5	53450	intergenic	0.692	7	5	15	0	0	0
rs9848971	3	89279394	A	G	0.2876	NA	NA	NA	rs73145312	4	EPHA3	0	intronic	2.637	7	5	15	1	1	0
rs6796339	3	89286159	C	T	0.2895	0.000669908	0.0311252	0.00914919	rs73145312	4	EPHA3	0	intronic	2.363	6	5	15	1	1	0
rs1398531	3	89289709	G	T	0.2857	0.000748497	0.0310875	0.00922061	rs73145312	4	EPHA3	0	intronic	3.319	NA	5	15	1	1	0
rs6776281	3	89290164	T	A	0.2898	NA	NA	NA	rs73145312	4	EPHA3	0	intronic	3.429	7	5	15	1	1	0
rs73146387	3	89291564	G	C	0.29	NA	NA	NA	rs73145312	4	EPHA3	0	intronic	0.094	6	5	15	1	0	0
rs62278161	3	89291713	C	G	0.2902	NA	NA	NA	rs73145312	4	EPHA3	0	intronic	1.021	7	5	15	1	1	0
rs62278163	3	89291836	C	T	0.2896	NA	NA	NA	rs73145312	4	EPHA3	0	intronic	1.383	7	5	15	1	1	0
rs58858051	3	89291909	A	T	0.2902	NA	NA	NA	rs73145312	4	EPHA3	0	intronic	0.932	6	5	15	1	1	0
rs59127701	3	89291916	T	TA	0.2901	NA	NA	NA	rs73145312	4	EPHA3	0	intronic	0.509	NA	5	15	1	1	0
rs62278164	3	89292567	T	C	0.2898	NA	NA	NA	rs73145312	4	EPHA3	0	intronic	4.584	6	5	15	1	1	0
rs6794975	3	89292824	G	A	0.2933	0.000248541	0.0332684	0.00907931	rs73145312	4	EPHA3	0	intronic	1.888	7	5	15	1	1	0
rs4857497	3	89294149	T	G	0.2907	0.000698995	0.0308255	0.00909221	rs73145312	4	EPHA3	0	intronic	5.052	7	5	15	1	1	0
rs9883541	3	89294657	T	C	0.2903	NA	NA	NA	rs73145312	4	EPHA3	0	intronic	2.969	6	7	15	1	1	0
rs17738248	3	89296363	C	A	0.2898	NA	NA	NA	rs73145312	4	EPHA3	0	intronic	0.106	7	5	15	1	1	0
rs9847087	3	89297308	C	G	0.2911	NA	NA	NA	rs73145312	4	EPHA3	0	intronic	1.743	6	5	15	1	1	0
rs17026816	3	89297593	A	G	0.2907	0.000703494	0.0308105	0.00909248	rs73145312	4	EPHA3	0	intronic	1.338	7	5	15	1	1	0
rs9851954	3	89297904	G	A	0.2905	0.000516463	0.0315742	0.00909277	rs73145312	4	EPHA3	0	intronic	0.432	7	5	15	1	1	0
rs6786204	3	89298813	A	C	0.2908	0.00070786	0.0307943	0.00909227	rs73145312	4	EPHA3	0	intronic	2.914	7	5	15	1	1	0
rs6786328	3	89298926	A	G	0.2903	NA	NA	NA	rs73145312	4	EPHA3	0	intronic	0.326	5	5	15	1	1	0
rs6773815	3	89299059	C	T	0.2905	0.000542776	0.0314558	0.00909369	rs73145312	4	EPHA3	0	intronic	0.152	5	5	15	1	1	0
rs9862195	3	89299752	C	T	0.2905	0.00049542	0.0316684	0.00909072	rs73145312	4	EPHA3	0	intronic	0.785	7	5	15	1	1	0
rs9829401	3	89300610	A	C	0.2913	NA	NA	NA	rs73145312	4	EPHA3	0	intronic	6.648	5	5	15	1	1	0
rs62278166	3	89300779	A	G	0.2907	0.000662998	0.030952	0.0090907	rs73145312	4	EPHA3	0	intronic	4.447	7	5	15	1	1	0
rs62278168	3	89301573	A	G	0.2904	NA	NA	NA	rs73145312	4	EPHA3	0	intronic	7.566	7	5	15	1	1	0
rs62278170	3	89302617	G	T	0.2905	0.000484228	0.0317287	0.00909205	rs73145312	4	EPHA3	0	intronic	12.66	7	5	15	1	1	0
rs28834186	3	89305272	G	A	0.2891	0.000520159	0.0316816	0.00912874	rs73145312	4	EPHA3	0	intronic	0.08	7	5	15	1	1	0
rs28620812	3	89305668	C	T	0.2902	NA	NA	NA	rs73145312	4	EPHA3	0	intronic	0.325	7	5	15	1	1	0
rs62278171	3	89305928	G	A	0.2905	0.000436625	0.0320026	0.00909867	rs73145312	4	EPHA3	0	intronic	0.025	5	5	15	1	1	0
rs62278172	3	89306038	G	A	0.2901	NA	NA	NA	rs73145312	4	EPHA3	0	intronic	0.789	5	5	15	1	1	0
rs2137488	3	89308704	A	G	0.2906	NA	NA	NA	rs73145312	4	EPHA3	0	intronic	2.84	NA	5	15	1	1	0
rs13316356	3	89309959	C	A	0.2908	0.000379818	0.0323543	0.00910331	rs73145312	4	EPHA3	0	intronic	9.519	7	2	15	1	1	0
rs62274981	3	89310605	G	T	0.2903	NA	NA	NA	rs73145312	4	EPHA3	0	intronic	0.569	7	2	15	1	1	0
rs62274982	3	89310731	G	A	0.2903	NA	NA	NA	rs73145312	4	EPHA3	0	intronic	2.704	7	2	15	1	1	0
rs17800347	3	89314429	T	G	0.2902	NA	NA	NA	rs73145312	4	EPHA3	0	intronic	0.611	5	5	15	1	1	0
rs993187	3	89314820	A	G	0.2901	NA	NA	NA	rs73145312	4	EPHA3	0	intronic	1.276	NA	5	15	1	1	0
rs993186	3	89314862	T	G	0.2902	NA	NA	NA	rs73145312	4	EPHA3	0	intronic	4.795	7	5	15	1	1	0
rs1567731	3	89316027	C	T	0.2903	NA	NA	NA	rs73145312	4	EPHA3	0	intronic	0.761	NA	5	15	1	1	0
rs17800551	3	89317315	G	T	0.29	NA	NA	NA	rs73145312	4	EPHA3	0	intronic	13.9	1f	2	15	1	1	0
rs62274984	3	89318317	G	A	0.29	NA	NA	NA	rs73145312	4	EPHA3	0	intronic	0.167	6	5	15	1	1	0
3:89318905:T:TC	3	89318905	TC	T	0.2903	NA	NA	NA	rs73145312	4	EPHA3	0	intronic	0.956	NA	5	15	1	0	0
rs9866618	3	89319577	T	C	0.29	NA	NA	NA	rs73145312	4	EPHA3	0	intronic	15.81	1f	5	15	1	1	0
rs9863058	3	89322805	C	T	0.2929	NA	NA	NA	rs73145312	4	EPHA3	0	intronic	0.401	7	5	15	1	1	0
rs2063590	3	89323932	G	C	0.2929	NA	NA	NA	rs73145312	4	EPHA3	0	intronic	1.087	7	5	15	1	1	0
rs4857502	3	89324919	G	A	0.2931	NA	NA	NA	rs73145312	4	EPHA3	0	intronic	0.511	6	5	15	1	1	0
3:89325520:C:G	3	89325520	C	G	0.2932	NA	NA	NA	rs73145312	4	EPHA3	0	intronic	13.68	5	7	15	1	1	0
rs62274986	3	89327148	G	A	0.2932	NA	NA	NA	rs73145312	4	EPHA3	0	intronic	11.93	7	2	15	1	1	0
rs1398534	3	89329307	A	G	0.2944	NA	NA	NA	rs73145312	4	EPHA3	0	intronic	0.416	NA	9	15	1	1	0
3:89333590:C:CT	3	89333590	CT	C	0.2937	NA	NA	NA	rs73145312	4	EPHA3	0	intronic	0.542	NA	9	15	1	0	0
rs9875278	3	89335463	C	T	0.2932	NA	NA	NA	rs73145312	4	EPHA3	0	intronic	0.551	7	9	15	1	1	0
rs9821666	3	89339548	G	T	0.2931	NA	NA	NA	rs73145312	4	EPHA3	0	intronic	0.224	5	9	15	1	1	0
rs1512908	3	89340134	G	A	0.2931	NA	NA	NA	rs73145312	4	EPHA3	0	intronic	1.036	NA	9	15	1	1	0
rs9852380	3	89341738	T	G	0.2932	NA	NA	NA	rs73145312	4	EPHA3	0	intronic	4.795	6	9	15	1	1	0
rs9852722	3	89341946	T	C	0.2932	NA	NA	NA	rs73145312	4	EPHA3	0	intronic	7.027	6	9	15	1	1	0
rs2175670	3	89343044	A	G	0.2934	0.000167631	0.0343297	0.00912087	rs73145312	4	EPHA3	0	intronic	4.108	NA	9	15	1	1	0
rs9863107	3	89343789	T	G	0.2934	0.000167631	0.0343297	0.00912087	rs73145312	4	EPHA3	0	intronic	2.143	6	9	15	1	0	0
rs9868782	3	89384121	G	A	0.2901	0.000149288	0.0347951	0.00917412	rs73145312	4	EPHA3	0	intronic	0.407	6	5	15	1	1	0
rs9832305	3	89392778	T	C	0.2876	0.000166713	0.0346013	0.00918968	rs73145312	4	EPHA3	0	intronic	2.277	6	5	15	1	1	0
rs57670516	3	89419645	T	C	0.2858	0.000139493	0.0347809	0.00912991	rs73145312	4	EPHA3	0	intronic	0.9	7	5	15	1	1	0
3:89420088:T:TGTGCACCTAGAC	3	89420088	TGTGCACCTAGAC	T	0.2834	NA	NA	NA	rs73145312	4	EPHA3	0	intronic	2.322	NA	5	15	1	1	0
rs62275018	3	89423863	A	G	0.2862	0.000145299	0.034655	0.00912103	rs73145312	4	EPHA3	0	intronic	2.134	7	5	15	1	1	0
rs9854073	3	89426589	C	A	0.2873	0.000207764	0.0338279	0.00911843	rs73145312	4	EPHA3	0	intronic	2.316	7	5	15	1	1	0
rs9864984	3	89428776	C	T	0.2881	NA	NA	NA	rs73145312	4	EPHA3	0	intronic	1.495	6	5	15	1	1	0
rs9825569	3	89431650	T	C	0.2879	NA	NA	NA	rs73145312	4	EPHA3	0	intronic	0.771	7	5	15	1	1	0
rs7615949	3	89432683	C	G	0.2875	NA	NA	NA	rs73145312	4	EPHA3	0	intronic	7.905	6	5	15	1	1	0
rs9849029	3	89433059	A	G	0.2874	0.000169125	0.0343056	0.00911984	rs73145312	4	EPHA3	0	intronic	2.531	6	5	15	1	1	0
rs62275019	3	89433648	T	G	0.2881	NA	NA	NA	rs73145312	4	EPHA3	0	intronic	1.771	6	5	15	1	1	0
rs9844971	3	89440509	T	C	0.2853	0.000238995	0.0337699	0.00919103	rs73145312	4	EPHA3	0	intronic	3.81	7	5	15	1	0	0
rs6782527	3	89442369	C	T	0.2837	NA	NA	NA	rs73145312	4	EPHA3	0	intronic	17.51	5	5	15	1	1	0
rs7645408	3	89446132	G	A	0.2854	0.000162497	0.0347612	0.00921647	rs73145312	4	EPHA3	0	intronic	0.332	7	5	15	1	1	0
rs6800041	3	89448196	T	C	0.285	0.000176676	0.0346008	0.00922514	rs73145312	4	EPHA3	0	intronic	0.378	7	5	15	1	1	0
rs28623022	3	89448936	T	A	0.2849	NA	NA	NA	rs73145312	4	EPHA3	0	UTR3	1.162	6	5	15	1	1	0
rs73137381	3	89458550	A	G	0.2586	NA	NA	NA	rs73145312	4	EPHA3	0	intronic	5.857	5	5	15	1	1	0
rs73137382	3	89461363	C	G	0.2586	NA	NA	NA	rs73145312	4	EPHA3	0	intronic	0.184	6	5	15	1	1	0
rs73137384	3	89463290	C	T	0.2607	1.00249e-06	0.0459342	0.00938934	rs73145312	4	EPHA3	0	intronic	4.969	6	5	15	1	1	0
rs73137387	3	89464194	T	C	0.2594	NA	NA	NA	rs73145312	4	EPHA3	0	intronic	1.911	7	5	15	1	1	0
rs73137393	3	89471701	T	C	0.2587	NA	NA	NA	rs73145312	4	EPHA3	0	intronic	1.973	7	4	15	1	1	0
rs1512185	3	89473615	G	A	0.2605	9.24523e-07	0.0461638	0.00940567	rs73145312	4	EPHA3	0	intronic	1.246	6	5	15	1	1	0
rs73137395	3	89478753	A	C	0.26	8.77313e-07	0.0463099	0.0094157	rs73145312	4	EPHA3	0	intronic	5.87	7	4	15	1	1	0
rs12639506	3	89480265	A	G	0.2598	NA	NA	NA	rs73145312	4	EPHA3	0	intronic	4.816	6	4	15	1	1	0
rs73139257	3	89482779	A	G	0.2601	6.72106e-07	0.0467859	0.00941306	rs73145312	4	EPHA3	0	intronic	2.229	6	5	15	1	1	0
rs1028013	3	89484268	T	C	0.2587	NA	NA	NA	rs73145312	4	EPHA3	0	intronic	4.113	1f	5	15	1	0	0
rs66708608	3	89486373	C	T	0.2487	1.12114e-06	0.0465749	0.00956346	rs73145312	4	EPHA3	0	intronic	0.742	7	5	15	1	1	0
rs73139261	3	89492406	A	G	0.2579	NA	NA	NA	rs73145312	4	EPHA3	0	intronic	6.55	7	4	15	1	1	0
rs7616322	3	89493283	C	T	0.2624	7.54534e-07	0.046432	0.00938432	rs73145312	4	EPHA3	0	intronic	2.366	6	5	15	1	1	0
rs6551412	3	89496502	G	A	0.2617	NA	NA	NA	rs73145312	4	EPHA3	0	intronic	0.156	1f	5	15	1	1	0
rs2346836	3	89498096	C	A	0.2598	3.39068e-07	0.0479954	0.00940813	rs73145312	4	EPHA3	0	intronic	0.288	6	5	15	1	1	0
rs60759140	3	89499848	G	C	0.2599	NA	NA	NA	rs73145312	4	EPHA3	0	intronic	2.456	6	4	15	1	1	0
rs73139276	3	89500196	T	A	0.2592	NA	NA	NA	rs73145312	4	EPHA3	0	intronic	7.52	6	4	15	1	1	0
rs12152372	3	89500365	T	C	0.2602	2.17453e-07	0.0487294	0.00939821	rs73145312	4	EPHA3	0	intronic	2.173	6	4	15	1	1	0
rs2881488	3	89500488	C	G	0.2602	NA	NA	NA	rs73145312	4	EPHA3	0	intronic	2.041	6	4	15	1	1	0
rs59541469	3	89501671	C	T	0.2599	2.14365e-07	0.0487972	0.00940643	rs73145312	4	EPHA3	0	intronic	0.613	7	5	15	1	1	0
3:89502123:T:TTAG	3	89502123	TTAG	T	0.2598	NA	NA	NA	rs73145312	4	EPHA3	0	intronic	0.779	NA	5	15	1	1	0
rs73139281	3	89503890	C	T	0.2604	1.91886e-07	0.0489536	0.00939923	rs73145312	4	EPHA3	0	intronic	0.231	6	4	15	1	1	0
rs73139284	3	89503958	A	G	0.2604	2.00365e-07	0.0488742	0.00939851	rs73145312	4	EPHA3	0	intronic	2.347	7	4	15	1	1	0
rs73139286	3	89504295	T	A	0.2603	NA	NA	NA	rs73145312	4	EPHA3	0	intronic	8.501	7	5	15	1	1	0
rs1512183	3	89505054	A	T	0.2603	NA	NA	NA	rs73145312	4	EPHA3	0	intronic	0.825	6	5	15	1	1	0
rs73139288	3	89505327	T	G	0.26	NA	NA	NA	rs73145312	4	EPHA3	0	intronic	1.073	7	5	15	1	1	0
rs73139290	3	89505343	G	A	0.2602	1.96673e-07	0.0489365	0.00940422	rs73145312	4	EPHA3	0	intronic	0.626	7	5	15	1	1	0
rs73139296	3	89505734	C	T	0.2604	1.47266e-07	0.0493686	0.00939068	rs73145312	4	EPHA3	0	intronic	0.537	7	5	15	1	1	0
rs1157607	3	89506364	C	T	0.2608	NA	NA	NA	rs73145312	4	EPHA3	0	intronic	0.12	6	5	15	1	1	0
rs1157608	3	89506464	T	G	0.2609	1.56074e-07	0.0492652	0.00939013	rs73145312	4	EPHA3	0	intronic	0.193	6	5	15	1	1	0
rs7626735	3	89506958	C	A	0.2608	NA	NA	NA	rs73145312	4	EPHA3	0	intronic	1.187	6	5	15	1	1	0
rs568140553	3	89507219	C	CT	0.2611	NA	NA	NA	rs73145312	4	EPHA3	0	intronic	4.041	NA	5	15	1	1	0
rs73139302	3	89508186	A	G	0.2609	1.56074e-07	0.0492652	0.00939013	rs73145312	4	EPHA3	0	intronic	2.787	6	5	15	1	1	0
rs73141104	3	89508390	C	T	0.2609	1.50721e-07	0.0493238	0.00938977	rs73145312	4	EPHA3	0	intronic	0.294	7	5	15	1	1	0
rs112087049	3	89509550	G	T	0.2534	NA	NA	NA	rs73145312	4	EPHA3	0	intronic	0.047	7	5	15	1	1	0
rs6795074	3	89516652	T	C	0.2612	NA	NA	NA	rs73145312	4	EPHA3	0	intronic	4.205	6	5	15	1	1	0
rs73141108	3	89517119	C	T	0.2612	NA	NA	NA	rs73145312	4	EPHA3	0	intronic	21.6	5	5	15	1	1	0
rs1912965	3	89518332	A	G	0.2613	1.29806e-07	0.0495349	0.00938092	rs73145312	4	EPHA3	0	intronic	2.229	6	5	15	1	1	0
rs1912966	3	89518464	T	A	0.2612	NA	NA	NA	rs73145312	4	EPHA3	0	intronic	4.272	6	5	15	1	1	0
rs73141113	3	89518499	T	C	0.2611	NA	NA	NA	rs73145312	4	EPHA3	0	intronic	1.577	6	5	15	1	0	0
rs73139104	3	89519229	A	C	0.2602	NA	NA	NA	rs73145312	4	EPHA3	0	intronic	0.708	6	5	15	1	1	0
rs113141104	3	89519238	C	T	0.2609	1.70294e-07	0.0491416	0.00939541	rs73145312	4	EPHA3	0	intronic	2.206	7	5	15	1	1	0
3:89519266:G:GA	3	89519266	GA	G	0.2421	NA	NA	NA	rs73145312	4	EPHA3	0	intronic	0.685	NA	5	15	1	1	0
rs73139105	3	89519651	T	C	0.2613	1.26923e-07	0.0495786	0.00938189	rs73145312	4	EPHA3	0	intronic	3.15	6	5	15	1	1	0
3:89521060:C:CTAT	3	89521060	CTAT	C	0.2613	NA	NA	NA	rs73145312	4	EPHA3	0	intronic	1.216	NA	5	15	1	1	0
rs17026944	3	89521131	G	A	0.2615	1.30216e-07	0.0495115	0.00937751	rs73145312	4	EPHA3	0	intronic	0.216	6	5	15	1	1	0
rs73139110	3	89521509	C	A	0.2612	NA	NA	NA	rs73145312	4	EPHA3	0	intronic	11.37	7	4	15	1	1	0
rs112297761	3	89521602	T	TC	0.2614	NA	NA	NA	rs73145312	4	EPHA3	0	intronic	11.88	NA	4	15	1	1	0
rs1054750	3	89521725	T	C	0.2612	NA	NA	NA	rs73145312	4	EPHA3	0	exonic	10.94	6	4	15	1	1	0
rs752364173	3	89521820	TTG	T	0.2492	NA	NA	NA	rs73145312	4	EPHA3	0	intronic	0.795	NA	4	15	1	1	0
3:89521831:T:TGAAAG	3	89521831	TGAAAG	T	0.2533	NA	NA	NA	rs73145312	4	EPHA3	0	intronic	1.374	NA	4	15	1	1	0
3:89521838:T:TTTG	3	89521838	TTTG	T	0.2533	NA	NA	NA	rs73145312	4	EPHA3	0	intronic	0.799	NA	4	15	1	1	0
rs73139115	3	89521900	G	T	0.2612	NA	NA	NA	rs73145312	4	EPHA3	0	intronic	3.281	7	4	15	1	1	0
rs73139117	3	89521965	T	G	0.2612	NA	NA	NA	rs73145312	4	EPHA3	0	intronic	5.525	6	4	15	1	1	0
rs73139118	3	89522263	A	T	0.2612	NA	NA	NA	rs73145312	4	EPHA3	0	intronic	4.08	6	4	15	1	1	0
rs73139119	3	89522285	C	T	0.2613	1.27922e-07	0.0495589	0.00938071	rs73145312	4	EPHA3	0	intronic	1.474	6	4	15	1	1	0
rs150837250	3	89522314	A	AGTTATAATTAG	0.2418	NA	NA	NA	rs73145312	4	EPHA3	0	intronic	1.329	NA	4	15	1	1	0
rs73139121	3	89522433	A	G	0.2613	1.27922e-07	0.0495589	0.00938071	rs73145312	4	EPHA3	0	intronic	1.369	6	4	15	1	1	0
rs17801380	3	89522483	G	T	0.2612	NA	NA	NA	rs73145312	4	EPHA3	0	intronic	0.198	7	4	15	1	1	0
rs73139125	3	89524056	A	G	0.2615	1.35405e-07	0.049448	0.00937824	rs73145312	4	EPHA3	0	intronic	3.377	5	5	15	1	1	0
rs73139127	3	89524436	T	A	0.2612	NA	NA	NA	rs73145312	4	EPHA3	0	intronic	7.121	6	5	15	1	1	0
rs73139129	3	89524562	A	G	0.2612	NA	NA	NA	rs73145312	4	EPHA3	0	intronic	3.929	7	5	15	1	1	0
rs73139131	3	89524686	A	G	0.2613	1.31208e-07	0.0495202	0.00938164	rs73145312	4	EPHA3	0	intronic	0.292	6	5	15	1	1	0
rs144317613	3	89525080	T	TA	0.2611	NA	NA	NA	rs73145312	4	EPHA3	0	intronic	1.577	NA	5	15	1	1	0
rs112335559	3	89525297	A	T	0.2611	NA	NA	NA	rs73145312	4	EPHA3	0	intronic	0.096	6	5	15	1	0	0
3:89525668:T:TTA	3	89525668	TTA	T	0.261	NA	NA	NA	rs73145312	4	EPHA3	0	intronic	0.141	NA	5	15	1	0	0
rs1499780	3	89526072	G	C	0.2609	NA	NA	NA	rs73145312	4	EPHA3	0	intronic	0.387	6	5	15	1	1	0
rs569866494	3	89526980	G	GA	0.268	NA	NA	NA	rs73145312	4	EPHA3	0	intronic	1.591	NA	5	15	1	0	0
rs73139133	3	89527708	G	A	0.2714	NA	NA	NA	rs73145312	4	EPHA3	0	intronic	0.583	6	4	15	1	1	0
rs73139134	3	89527709	G	C	0.2722	NA	NA	NA	rs73145312	4	EPHA3	0	intronic	1.693	6	4	15	1	1	0
rs73139135	3	89527937	T	C	0.2724	NA	NA	NA	rs73145312	4	EPHA3	0	intronic	4.799	7	4	15	1	1	0
rs73139139	3	89528313	T	G	0.2724	NA	NA	NA	rs73145312	4	EPHA3	0	intronic	2.027	7	4	15	1	1	0
rs12631313	3	89528461	A	T	0.2725	NA	NA	NA	rs73145312	4	EPHA3	0	intronic	7.179	6	4	15	1	1	0
rs12636710	3	89528477	G	A	0.2724	NA	NA	NA	rs73145312	4	EPHA3	0	intronic	1.769	6	4	15	1	1	0
rs3762717	3	89528948	T	C	0.2724	NA	NA	NA	rs73145312	4	EPHA3	0	UTR3	1.435	6	4	15	1	1	0
rs73139144	3	89529177	G	A	0.2724	NA	NA	NA	rs73145312	4	EPHA3	0	UTR3	14.01	6	4	15	1	1	0
rs566480002	3	89529769	T	TA	0.2711	NA	NA	NA	rs73145312	4	EPHA3	0	UTR3	3.97	NA	4	15	1	0	0
rs73139147	3	89530347	G	A	0.2726	NA	NA	NA	rs73145312	4	EPHA3	0	UTR3	7.1	5	4	15	1	1	0
rs7650466	3	89530358	C	T	0.2725	1.44988e-08	0.0525785	0.00927482	rs73145312	4	EPHA3	0	UTR3	14.5	1f	4	15	1	1	0
rs73139148	3	89530956	G	A	0.2727	NA	NA	NA	rs73145312	4	EPHA3	0	UTR3	12.46	7	4	15	1	1	0
rs2117138	3	89531522	A	G	0.2728	1.18855e-08	0.0529204	0.00927948	rs73145312	4	EPHA3	237	downstream	1.714	7	5	15	1	1	0
rs12634269	3	89532768	A	C	0.2731	1.22262e-08	0.0528976	0.00928333	rs73145312	4	EPHA3	1483	intergenic	0.5	6	5	15	1	1	0
rs12629165	3	89533017	G	A	0.2737	NA	NA	NA	rs73145312	4	EPHA3	1732	intergenic	0.77	6	5	15	1	1	0
rs12634341	3	89533031	A	C	0.2738	NA	NA	NA	rs73145312	4	EPHA3	1746	intergenic	0.102	6	5	15	1	1	0
rs2346840	3	89533267	T	G	0.274	NA	NA	NA	rs73145312	4	EPHA3	1982	intergenic	0.844	6	5	15	1	1	0
rs2048518	3	89533905	T	C	0.2838	7.65848e-09	0.0529154	0.00915894	rs73145312	4	EPHA3	2620	intergenic	0.013	1f	5	15	1	1	0
rs2048519	3	89533978	G	A	0.2837	NA	NA	NA	rs73145312	4	EPHA3	2693	intergenic	1.057	7	5	15	1	1	0
rs2048520	3	89534248	T	C	0.2841	1.06861e-08	0.0523971	0.00915863	rs73145312	4	EPHA3	2963	intergenic	5.566	7	5	15	1	1	0
rs2048521	3	89534253	G	A	0.2838	7.66592e-09	0.0529124	0.00915867	rs73145312	4	EPHA3	2968	intergenic	2.973	7	5	15	1	1	0
rs73144998	3	89534592	G	T	0.2839	7.41767e-09	0.0529575	0.0091577	rs73145312	4	EPHA3	3307	intergenic	0.756	7	7	15	1	1	0
rs3762718	3	89535066	T	G	0.2838	NA	NA	NA	rs73145312	4	EPHA3	3781	intergenic	2.64	6	9	15	1	1	0
rs2196083	3	89536546	T	C	0.2838	NA	NA	NA	rs73145312	4	EPHA3	5261	intergenic	14.28	1f	14	15	1	1	0
rs12638777	3	89537160	C	T	0.2839	7.32574e-09	0.0529778	0.00915789	rs73145312	4	EPHA3	5875	intergenic	0.013	7	9	15	1	0	0
rs73145002	3	89537618	T	C	0.2838	7.32574e-09	0.0529778	0.00915789	rs73145312	4	EPHA3	6333	intergenic	3.32	5	14	15	1	1	0
rs12634044	3	89537651	A	G	0.2837	NA	NA	NA	rs73145312	4	EPHA3	6366	intergenic	0.091	1f	14	15	1	1	0
rs972030	3	89538498	G	T	0.2833	NA	NA	NA	rs73145312	4	EPHA3	7213	intergenic	0.729	1f	7	15	1	1	0
rs73146907	3	89538747	G	A	0.2834	NA	NA	NA	rs73145312	4	EPHA3	7462	intergenic	2.589	5	7	15	1	1	0
rs57902683	3	89539011	C	CA	0.2834	NA	NA	NA	rs73145312	4	EPHA3	7726	intergenic	2.772	NA	14	15	1	1	0
rs56371328	3	89539124	G	A	0.2835	1.08746e-08	0.0523917	0.00916245	rs73145312	4	EPHA3	7839	intergenic	1.758	7	14	15	1	1	0
rs55979407	3	89539275	A	G	0.2834	NA	NA	NA	rs73145312	4	EPHA3	7990	intergenic	2.909	7	14	15	1	1	0
rs113675293	3	89539536	C	T	0.2834	NA	NA	NA	rs73145312	4	EPHA3	8251	intergenic	1.889	7	14	15	1	1	0
3:89540269:A:AT	3	89540269	AT	A	0.2829	NA	NA	NA	rs73145312	4	EPHA3	8984	intergenic	0.254	NA	14	15	1	0	0
rs369052772	3	89540272	T	A	0.283	NA	NA	NA	rs73145312	4	EPHA3	8987	intergenic	0.315	6	14	15	1	0	0
rs4857498	3	89540977	G	A	0.2836	1.20236e-08	0.0522519	0.00916543	rs73145312	4	EPHA3	9692	intergenic	0.19	6	14	15	1	1	0
rs4857499	3	89541330	C	A	0.2835	1.15236e-08	0.0523194	0.00916562	rs73145312	4	EPHA3	10045	intergenic	0.42	7	14	15	0	1	0
rs4857500	3	89541486	T	C	0.2833	NA	NA	NA	rs73145312	4	EPHA3	10201	intergenic	5.759	6	14	15	0	1	0
3:89541782:T:TTA	3	89541782	TTA	T	0.2834	NA	NA	NA	rs73145312	4	EPHA3	10497	intergenic	1.077	NA	14	15	0	0	0
rs73146926	3	89542293	A	G	0.2834	NA	NA	NA	rs73145312	4	EPHA3	11008	intergenic	1.351	5	14	15	0	1	0
rs2346837	3	89542599	C	T	0.2807	2.55667e-08	0.0513259	0.00921328	rs73145312	4	EPHA3	11314	intergenic	0.271	7	14	15	0	1	0
rs4035593	3	89542601	T	TAA	0.2806	NA	NA	NA	rs73145312	4	EPHA3	11316	intergenic	3.339	NA	14	15	0	1	0
rs2117136	3	89542699	A	G	0.2834	NA	NA	NA	rs73145312	4	EPHA3	11414	intergenic	2.294	NA	14	15	0	1	0
rs1036285	3	89544061	T	C	0.2834	1.07086e-08	0.0524349	0.00916581	rs73145312	4	EPHA3	12776	intergenic	1.537	NA	14	15	0	1	0
3:89544326:C:CGGTGGAAATCTCCTTATTAAATTGTGGGCAAGAGGCAACCCAT	3	89544326	CGGTGGAAATCTCCTTATTAAATTGTGGGCAAGAGGCAACCCAT	C	0.2833	NA	NA	NA	rs73145312	4	EPHA3	13041	intergenic	14.29	NA	14	15	0	1	0
rs7633599	3	89544591	C	A	0.2831	NA	NA	NA	rs73145312	4	EPHA3	13306	intergenic	0.607	6	14	15	0	1	0
rs7613315	3	89544773	G	C	0.283	NA	NA	NA	rs73145312	4	EPHA3	13488	intergenic	1.861	6	9	15	0	1	0
rs17026984	3	89544978	G	A	0.283	9.77915e-09	0.0526128	0.00917217	rs73145312	4	EPHA3	13693	intergenic	14.72	1f	9	15	0	1	0
rs12633609	3	89545727	T	G	0.2829	9.2226e-09	0.0527006	0.0091716	rs73145312	4	EPHA3	14442	intergenic	5.136	6	9	15	0	1	0
rs1512188	3	89546183	A	G	0.2829	9.2226e-09	0.0527006	0.0091716	rs73145312	4	EPHA3	14898	intergenic	0.838	6	9	15	0	1	0
rs1512189	3	89546332	A	G	0.2818	NA	NA	NA	rs73145312	4	EPHA3	15047	intergenic	1.178	6	14	15	0	1	0
rs73146943	3	89546728	A	G	0.2829	9.2226e-09	0.0527006	0.0091716	rs73145312	4	EPHA3	15443	intergenic	1.043	7	14	15	0	1	0
rs12632281	3	89547621	G	A	0.2829	8.01856e-09	0.0529299	0.00917374	rs73145312	4	EPHA3	16336	intergenic	6.743	6	14	15	0	1	0
rs73146947	3	89548135	T	G	0.2829	8.01856e-09	0.0529299	0.00917374	rs73145312	4	EPHA3	16850	intergenic	3.484	6	14	15	0	1	0
rs73146950	3	89548243	T	C	0.2829	8.01856e-09	0.0529299	0.00917374	rs73145312	4	EPHA3	16958	intergenic	6.06	6	14	15	0	1	0
rs1567657	3	89548519	G	A	0.2829	8.01856e-09	0.0529299	0.00917374	rs73145312	4	EPHA3	17234	intergenic	17.09	6	14	15	0	1	0
rs1567658	3	89548606	T	A	0.2829	NA	NA	NA	rs73145312	4	EPHA3	17321	intergenic	21.5	6	14	15	0	1	0
rs1028012	3	89549422	C	T	0.2828	NA	NA	NA	rs73145312	4	EPHA3	18137	intergenic	0.225	6	14	15	0	1	0
rs73146954	3	89549680	C	G	0.2829	NA	NA	NA	rs73145312	4	EPHA3	18395	intergenic	0.607	6	14	15	0	0	0
rs73146956	3	89549684	G	T	0.2829	8.05603e-09	0.0529255	0.00917424	rs73145312	4	EPHA3	18399	intergenic	1.231	6	14	15	0	0	0
rs17745025	3	89549919	T	C	0.2828	NA	NA	NA	rs73145312	4	EPHA3	18634	intergenic	0.849	6	14	15	0	1	0
rs73146959	3	89549970	A	C	0.2829	8.10003e-09	0.0529155	0.00917396	rs73145312	4	EPHA3	18685	intergenic	5.259	6	14	15	0	1	0
rs73146960	3	89550445	T	C	0.2817	9.83661e-09	0.0528082	0.00920782	rs73145312	4	EPHA3	19160	intergenic	1.705	6	14	15	0	1	0
rs73146961	3	89550459	T	C	0.2829	NA	NA	NA	rs73145312	4	EPHA3	19174	intergenic	4.923	6	14	15	0	1	0
3:89550504:G:GCT	3	89550504	GCT	G	0.2791	NA	NA	NA	rs73145312	4	EPHA3	19219	intergenic	2.002	NA	14	15	0	0	0
rs112404167	3	89550630	C	T	0.2829	8.10003e-09	0.0529155	0.00917396	rs73145312	4	EPHA3	19345	intergenic	6.011	6	14	15	0	1	0
rs12637511	3	89550844	T	C	0.2829	8.10003e-09	0.0529155	0.00917396	rs73145312	4	EPHA3	19559	intergenic	3.142	6	14	15	0	1	0
rs12634697	3	89550993	G	A	0.2828	NA	NA	NA	rs73145312	4	EPHA3	19708	intergenic	0.167	7	14	15	0	1	0
rs12629999	3	89551518	A	G	0.2811	NA	NA	NA	rs73145312	4	EPHA3	20233	intergenic	1.776	7	14	15	0	1	0
rs12638168	3	89551544	T	C	0.2828	NA	NA	NA	rs73145312	4	EPHA3	20259	intergenic	2.675	7	14	15	0	1	0
rs111618480	3	89552134	T	C	0.2829	8.05603e-09	0.0529255	0.00917424	rs73145312	4	EPHA3	20849	intergenic	2.206	7	14	15	0	1	0
rs73146965	3	89552553	A	G	0.277	1.61702e-08	0.0526355	0.00931563	rs73145312	4	EPHA3	21268	intergenic	2.218	6	9	15	0	1	0
rs7619303	3	89552554	G	A	0.277	NA	NA	NA	rs73145312	4	EPHA3	21269	intergenic	1.257	6	9	15	0	1	0
rs73146968	3	89552927	A	G	0.2828	NA	NA	NA	rs73145312	4	EPHA3	21642	intergenic	1.579	6	7	15	0	0	0
rs73146970	3	89553168	A	G	0.2828	NA	NA	NA	rs73145312	4	EPHA3	21883	intergenic	6.794	2b	5	15	0	1	0
rs73146972	3	89553348	A	G	0.2829	8.10003e-09	0.0529155	0.00917396	rs73145312	4	EPHA3	22063	intergenic	2.049	3a	5	15	0	1	0
rs17026990	3	89555257	A	C	0.2829	8.2075e-09	0.0528964	0.0091742	rs73145312	4	EPHA3	23972	intergenic	2.335	7	7	15	0	1	0
rs12629758	3	89556408	A	G	0.283	NA	NA	NA	rs73145312	4	EPHA3	25123	intergenic	1.175	6	7	15	0	1	0
rs73146976	3	89557065	T	C	0.2831	7.96863e-09	0.0529326	0.00917254	rs73145312	4	EPHA3	25780	intergenic	0.013	6	9	15	0	1	0
3:89557699:G:GTA	3	89557699	GTA	G	0.2827	NA	NA	NA	rs73145312	4	EPHA3	26414	intergenic	0.301	NA	9	15	0	0	0
rs1039990	3	89558086	G	A	0.2829	NA	NA	NA	rs73145312	4	EPHA3	26801	intergenic	1.044	1f	9	15	0	1	0
rs1039991	3	89558311	C	G	0.283	NA	NA	NA	rs73145312	4	EPHA3	27026	intergenic	0.615	1f	9	15	0	1	0
rs73146980	3	89558578	C	A	0.283	7.4608e-09	0.0530407	0.00917364	rs73145312	4	EPHA3	27293	intergenic	0.074	5	14	15	0	1	0
rs73146983	3	89559082	A	G	0.283	7.4608e-09	0.0530407	0.00917364	rs73145312	4	EPHA3	27797	intergenic	4.316	7	14	15	0	1	0
rs73146986	3	89560884	A	G	0.2812	NA	NA	NA	rs73145312	4	EPHA3	29599	intergenic	1.893	6	14	15	0	1	0
rs73146988	3	89561044	T	C	0.2826	NA	NA	NA	rs73145312	4	EPHA3	29759	intergenic	2.31	6	14	15	0	1	0
rs138490449	3	89561661	A	AT	0.2829	NA	NA	NA	rs73145312	4	EPHA3	30376	intergenic	1.121	NA	9	15	0	1	0
rs73146992	3	89562178	A	G	0.2829	NA	NA	NA	rs73145312	4	EPHA3	30893	intergenic	4.265	6	9	15	0	1	0
rs73146995	3	89562209	T	C	0.2829	NA	NA	NA	rs73145312	4	EPHA3	30924	intergenic	4.319	6	9	15	0	1	0
rs138183278	3	89564090	C	CT	0.2827	NA	NA	NA	rs73145312	4	EPHA3	32805	intergenic	1.051	NA	9	15	0	1	0
rs6784577	3	89564308	A	G	0.2818	NA	NA	NA	rs73145312	4	EPHA3	33023	intergenic	4.874	7	9	15	0	1	0
rs6774870	3	89564891	C	T	0.283	7.4608e-09	0.0530407	0.00917364	rs73145312	4	EPHA3	33606	intergenic	3.155	6	9	15	0	1	0
rs73147002	3	89565128	T	G	0.2829	NA	NA	NA	rs73145312	4	EPHA3	33843	intergenic	5.754	6	9	15	0	1	0
rs148078210	3	89565641	G	GGTAT	0.2763	NA	NA	NA	rs73145312	4	EPHA3	34356	intergenic	1.625	NA	9	15	0	1	0
rs73149103	3	89565651	G	A	0.2736	NA	NA	NA	rs73145312	4	EPHA3	34366	intergenic	5.013	7	9	15	0	1	0
rs73149107	3	89565849	C	A	0.2827	NA	NA	NA	rs73145312	4	EPHA3	34564	intergenic	0.181	6	9	15	0	1	0
rs12633325	3	89566836	A	C	0.2814	NA	NA	NA	rs73145312	4	EPHA3	35551	intergenic	5.959	6	5	15	0	1	0
rs73149109	3	89567344	G	A	0.2823	NA	NA	NA	rs73145312	4	EPHA3	36059	intergenic	1.872	6	5	15	0	1	0
rs1080592	3	89567568	T	C	0.2822	NA	NA	NA	rs73145312	4	EPHA3	36283	intergenic	2.821	6	5	15	0	1	0
rs113307255	3	89567826	T	C	0.282	8.99105e-09	0.0528694	0.00919407	rs73145312	4	EPHA3	36541	intergenic	11.16	6	5	15	0	1	0
rs73149113	3	89567867	C	T	0.2819	NA	NA	NA	rs73145312	4	EPHA3	36582	intergenic	7.345	7	5	15	0	1	0
rs73149115	3	89568284	C	T	0.282	7.42834e-09	0.0531662	0.00919416	rs73145312	4	EPHA3	36999	intergenic	1.069	7	5	15	0	0	0
rs149898163	3	89568422	T	TTTCC	0.2763	NA	NA	NA	rs73145312	4	EPHA3	37137	intergenic	0.943	NA	5	15	0	0	0
rs73145303	3	89568714	T	C	0.2807	NA	NA	NA	rs73145312	4	EPHA3	37429	intergenic	0.017	7	5	15	0	1	0
rs73145304	3	89568989	C	T	0.2818	9.09727e-09	0.0528245	0.00918945	rs73145312	4	EPHA3	37704	intergenic	1.361	6	5	15	0	1	0
rs73145305	3	89570713	G	T	0.2816	NA	NA	NA	rs73145312	4	EPHA3	39428	intergenic	0.689	5	7	15	0	1	0
3:89571180:T:TAGAG	3	89571180	TAGAG	T	0.2819	NA	NA	NA	rs73145312	4	EPHA3	39895	intergenic	1.062	NA	5	15	0	1	0
rs907548	3	89574852	C	T	0.2817	NA	NA	NA	rs73145312	4	EPHA3	43567	intergenic	14.06	NA	5	15	0	1	0
rs73145307	3	89576040	G	A	0.2817	NA	NA	NA	rs73145312	4	EPHA3	44755	intergenic	3.117	5	5	15	0	1	0
rs73145309	3	89576389	C	T	0.2817	NA	NA	NA	rs73145312	4	EPHA3	45104	intergenic	16.5	6	5	15	0	1	0
rs73145310	3	89578097	T	C	0.2818	7.16206e-09	0.0531983	0.00918996	rs73145312	4	EPHA3	46812	intergenic	0.717	7	5	15	0	1	0
rs559264903	3	89578492	T	TA	0.2689	NA	NA	NA	rs73145312	4	EPHA3	47207	intergenic	0.758	NA	5	15	0	0	0
rs73145312	3	89578575	C	T	0.2818	7.03497e-09	0.0532272	0.00919016	rs73145312	4	EPHA3	47290	intergenic	3.912	7	5	15	0	1	0
rs73145316	3	89580407	C	T	0.2817	NA	NA	NA	rs73145312	4	EPHA3	49122	intergenic	0.867	6	5	15	0	1	0
rs73145317	3	89583712	T	C	0.2053	NA	NA	NA	rs73145312	4	EPHA3	52427	intergenic	2.834	7	14	15	0	1	0
rs12637036	3	89584170	G	A	0.2813	NA	NA	NA	rs73145312	4	RP11-91A15.2	52865	intergenic	0.08	6	14	15	0	1	0
rs73145320	3	89586535	T	C	0.2815	8.60867e-09	0.0529278	0.00919248	rs73145312	4	RP11-91A15.2	50500	intergenic	1.404	7	9	15	0	1	0
rs56082199	3	89586973	A	G	0.2812	NA	NA	NA	rs73145312	4	RP11-91A15.2	50062	intergenic	5.03	6	9	15	0	1	0
rs73145328	3	89587686	T	C	0.2812	NA	NA	NA	rs73145312	4	RP11-91A15.2	49349	intergenic	0.243	5	9	15	0	0	0
rs7613900	3	89588889	A	T	0.282	NA	NA	NA	rs73145312	4	RP11-91A15.2	48146	intergenic	0.807	6	9	15	0	0	0
rs73145332	3	89589327	A	C	0.2812	NA	NA	NA	rs73145312	4	RP11-91A15.2	47708	intergenic	3.406	7	9	15	0	1	0
3:89590098:G:GT	3	89590098	GT	G	0.2728	NA	NA	NA	rs73145312	4	RP11-91A15.2	46937	intergenic	0.878	NA	9	15	0	0	0
rs73145336	3	89593317	A	G	0.2812	NA	NA	NA	rs73145312	4	RP11-91A15.2	43718	intergenic	3.421	6	15	15	0	1	0
rs73145345	3	89598696	C	A	0.2773	NA	NA	NA	rs73145312	4	RP11-91A15.2	38339	intergenic	4.108	6	7	15	0	1	0
rs111835258	3	89601496	G	A	0.2766	NA	NA	NA	rs73145312	4	RP11-91A15.2	35539	intergenic	0.098	7	9	15	0	1	0
rs537614374	3	89606871	T	TA	0.2733	NA	NA	NA	rs73145312	4	RP11-91A15.2	30164	intergenic	0.259	NA	9	15	0	0	0
rs73145351	3	89607237	C	T	0.2773	NA	NA	NA	rs73145312	4	RP11-91A15.2	29798	intergenic	5.708	6	9	15	0	1	0
rs73145353	3	89607824	G	T	0.2773	NA	NA	NA	rs73145312	4	RP11-91A15.2	29211	intergenic	0.417	7	7	15	0	1	0
rs73145357	3	89611766	T	C	0.2773	NA	NA	NA	rs73145312	4	RP11-91A15.2	25269	intergenic	4.946	4	5	15	0	1	0
rs55747880	3	89612941	C	A	0.3524	1.02577e-07	0.0466196	0.00875739	rs73145312	4	RP11-91A15.2	24094	intergenic	0.557	6	5	15	0	0	0
rs819293	3	89613664	G	A	0.2888	NA	NA	NA	rs73145312	4	RP11-91A15.2	23371	intergenic	0.886	5	7	15	0	1	0
rs73153218	3	89619808	G	A	0.2754	NA	NA	NA	rs73145312	4	RP11-91A15.2	17227	intergenic	0.968	7	5	15	0	1	0
3:89626776:A:AT	3	89626776	AT	A	0.2734	NA	NA	NA	rs73145312	4	RP11-91A15.2	10259	intergenic	16.58	NA	5	15	0	1	0
rs2069183	3	89645017	G	A	0.277	NA	NA	NA	rs73145312	4	RP11-91A15.1	5769	intergenic	0.407	5	5	15	0	1	0
rs111215243	3	89687803	T	A	0.2751	NA	NA	NA	rs73145312	4	RP11-91A15.1	48555	intergenic	1.574	6	9	15	0	0	0
rs73153241	3	89695319	C	G	0.2772	NA	NA	NA	rs73145312	4	RP11-91A15.1	56071	intergenic	3.558	6	9	15	0	1	0
rs1915304	3	89704393	C	T	0.2743	8.39232e-08	0.0497725	0.00928623	rs73145312	4	RP11-91A15.1	65145	intergenic	2.796	6	9	15	0	0	0
rs73153252	3	89712192	C	T	0.2742	8.05737e-08	0.0498362	0.00928536	rs73145312	4	RP11-91A15.1	72944	intergenic	1.189	3a	9	15	0	1	0
rs73153258	3	89715585	G	A	0.2743	8.3764e-08	0.0497665	0.00928451	rs73145312	4	RP11-91A15.1	76337	intergenic	0.006	7	9	15	0	1	0
rs73153260	3	89718078	G	A	0.2025	NA	NA	NA	rs73145312	4	RP11-91A15.1	78830	intergenic	1.497	6	9	15	0	1	0
rs73153262	3	89719269	G	T	0.2744	8.81578e-08	0.0496832	0.00928501	rs73145312	4	RP11-91A15.1	80021	intergenic	1.127	6	9	15	0	1	0
rs73153266	3	89720111	A	G	0.2745	5.90361e-08	0.0503398	0.00928253	rs73145312	4	RP11-91A15.1	80863	intergenic	1.421	6	9	15	0	1	0
rs113288647	3	89720352	C	T	0.2734	NA	NA	NA	rs73145312	4	RP11-91A15.1	81104	intergenic	0.075	6	9	15	0	1	0
rs7617395	3	89722541	G	T	0.2734	NA	NA	NA	rs73145312	4	RP11-91A15.1	83293	intergenic	1.939	7	9	15	0	1	0
rs73153279	3	89727968	T	C	0.274	NA	NA	NA	rs73145312	4	RP11-91A15.1	88720	intergenic	0.614	6	9	15	0	1	0
rs73153282	3	89728408	C	T	0.2741	NA	NA	NA	rs73145312	4	RP11-91A15.1	89160	intergenic	0.509	6	9	15	0	1	0
rs73153283	3	89732193	G	T	0.2742	NA	NA	NA	rs73145312	4	RP11-91A15.1	92945	intergenic	0.555	6	7	15	0	1	0
rs12633626	3	89744949	G	A	0.2737	NA	NA	NA	rs73145312	4	RP11-91A15.1	105701	intergenic	0.414	6	5	15	0	1	0
rs73153293	3	89756242	C	T	0.2535	NA	NA	NA	rs73145312	4	RP11-91A15.1	116994	intergenic	5.468	7	9	15	0	1	0
rs112407114	3	89797398	G	C	0.2548	NA	NA	NA	rs73145312	4	RP11-91A15.1	158150	intergenic	0.195	5	9	15	0	1	0
rs73154916	3	89803713	C	T	0.255	6.7616e-07	0.0471499	0.00948852	rs73145312	4	RP11-91A15.1	164465	intergenic	0.299	6	9	15	0	1	0
rs73154925	3	89859312	T	C	0.2555	5.16188e-07	0.0477672	0.00951291	rs73145312	4	RP11-91A15.1	220064	intergenic	2.28	7	5	15	0	1	0
rs73151349	3	89892899	T	G	0.2537	NA	NA	NA	rs73145312	4	U3	186534	intergenic	1.127	7	9	15	0	1	0
rs113895673	3	89917796	G	C	0.2563	NA	NA	NA	rs73145312	4	U3	161637	intergenic	9.713	5	15	15	0	1	0
3:89924704:T:TG	3	89924704	TG	T	0.257	NA	NA	NA	rs73145312	4	U3	154729	intergenic	1.377	NA	9	15	0	1	0
rs145565219	3	89936402	G	A	0.2584	NA	NA	NA	rs73145312	4	U3	143031	intergenic	0.771	7	5	15	0	1	0
rs55787722	3	90012103	C	T	0.2753	NA	NA	NA	rs73145312	4	U3	67330	intergenic	0.541	6	9	15	0	1	0
rs4396913	3	90047036	T	C	0.2949	NA	NA	NA	rs73145312	4	U3	32397	intergenic	0.9	7	5	15	0	1	0
rs73153370	3	90056125	T	A	0.2928	NA	NA	NA	rs73145312	4	U3	23308	intergenic	1.39	6	5	15	0	0	0
rs1464463	3	90056380	G	A	0.2946	NA	NA	NA	rs73145312	4	U3	23053	intergenic	2.259	6	5	15	0	1	0
rs12714734	3	90107488	A	C	0.2939	NA	NA	NA	rs73145312	4	U3	27843	intergenic	14.39	6	5	15	0	1	0
rs9877921	3	90108491	C	T	0.2938	NA	NA	NA	rs73145312	4	U3	28846	intergenic	13.87	6	5	15	0	1	0
rs113450730	3	90135516	T	G	0.2936	NA	NA	NA	rs73145312	4	U3	55871	intergenic	1.201	5	1	15	0	0	0
rs9816940	3	90146579	C	T	0.2939	NA	NA	NA	rs73145312	4	U3	66934	intergenic	0.751	7	4	15	0	1	0
rs9837548	3	90156142	C	T	0.294	NA	NA	NA	rs73145312	4	U3	76497	intergenic	0.308	6	5	15	0	1	0
rs7433880	3	90174960	C	A	0.2945	NA	NA	NA	rs73145312	4	RNU6-712P	58823	intergenic	9.879	6	8	15	0	0	0
rs9857806	3	90189355	G	A	0.2944	NA	NA	NA	rs73145312	4	RNU6-712P	44428	intergenic	0.701	7	5	15	0	0	0
rs9851877	3	90258929	G	A	0.2933	NA	NA	NA	rs73145312	4	PROSP	0	ncRNA_intronic	1.953	6	9	15	0	0	0
rs62277724	3	90281205	G	A	0.2929	NA	NA	NA	rs73145312	4	PROSP	0	ncRNA_intronic	1.648	6	9	15	0	0	0
rs73143703	3	90281792	C	T	0.2937	NA	NA	NA	rs73145312	4	PROSP	0	ncRNA_intronic	8.714	7	9	15	0	0	0
3:90299284:C:CAT	3	90299284	CAT	C	0.2939	NA	NA	NA	rs73145312	4	PROSP	0	ncRNA_intronic	2.046	NA	9	15	0	0	0
3:90306556:G:GC	3	90306556	GC	G	0.293	NA	NA	NA	rs73145312	4	PROSP	0	ncRNA_exonic	10.62	NA	9	15	0	0	0
rs28808578	3	90335353	G	A	0.2939	NA	NA	NA	rs73145312	4	HSPE1P19	24494	intergenic	6.546	6	9	15	0	0	0
rs9713426	3	90338187	C	T	0.2936	NA	NA	NA	rs73145312	4	HSPE1P19	27328	intergenic	6.481	7	8	9	0	0	0
rs9682382	3	90342103	C	A	0.2939	NA	NA	NA	rs73145312	4	HSPE1P19	31244	intergenic	5.756	7	1	9	0	0	0
rs9838264	3	90351314	A	T	0.2946	NA	NA	NA	rs73145312	4	HSPE1P19	40455	intergenic	7.275	7	9	9	0	0	0
rs62275565	3	90351548	C	G	0.2944	NA	NA	NA	rs73145312	4	HSPE1P19	40689	intergenic	5.77	6	7	9	0	0	0
rs62275605	3	90354891	C	T	0.2944	NA	NA	NA	rs73145312	4	HSPE1P19	44032	intergenic	6.558	7	1	9	0	0	0
rs9714360	3	90357513	G	T	0.2937	NA	NA	NA	rs73145312	4	HSPE1P19	46654	intergenic	2.298	7	9	15	0	0	0
rs144184070	3	90358160	G	A	0.2937	NA	NA	NA	rs73145312	4	HSPE1P19	47301	intergenic	3.096	7	9	15	0	0	0
rs56399694	3	90361837	G	A	0.2945	NA	NA	NA	rs73145312	4	HSPE1P19	50978	intergenic	3.308	6	9	15	0	0	0
rs2198954	3	90372187	A	G	0.2942	2.82813e-07	0.0467745	0.00910762	rs73145312	4	HSPE1P19	61328	intergenic	7.324	NA	5	9	0	0	0
rs112433497	3	90376972	C	A	0.294	2.85697e-07	0.0467427	0.00910481	rs73145312	4	HSPE1P19	66113	intergenic	5.698	6	5	9	0	0	0
rs73143751	3	90378437	C	T	0.2936	NA	NA	NA	rs73145312	4	HSPE1P19	67578	intergenic	6.532	NA	5	9	0	0	0
3:90392328:C:CTAGA	3	90392328	CTAGA	C	0.2935	NA	NA	NA	rs73145312	4	HSPE1P19	81469	intergenic	4.174	NA	5	9	0	0	0
rs9799070	3	90400831	G	A	0.2936	NA	NA	NA	rs73145312	4	HSPE1P19	89972	intergenic	6.485	6	5	9	0	0	0
rs9856545	3	90402558	C	A	0.2938	3.14225e-07	0.0465798	0.00910491	rs73145312	4	HSPE1P19	91699	intergenic	5.769	7	8	9	0	0	0
rs79430269	3	90403309	G	A	0.2934	NA	NA	NA	rs73145312	4	HSPE1P19	92450	intergenic	6.387	6	8	9	0	0	0
rs62276658	3	90403891	G	T	0.2937	2.81571e-07	0.0467906	0.00910929	rs73145312	4	HSPE1P19	93032	intergenic	5.624	7	8	9	0	0	0
rs9799179	3	90414184	C	A	0.2921	5.6229e-07	0.0458831	0.0091677	rs73145312	4	HSPE1P19	103325	intergenic	5.778	5	5	9	0	0	0
rs201902007	3	90423228	G	GA	0.286	NA	NA	NA	rs73145312	4	HSPE1P19	112369	intergenic	1.364	NA	9	15	0	0	0
rs9857738	3	90431024	A	G	0.2963	5.62033e-07	0.0456792	0.00912681	rs73145312	4	HSPE1P19	120165	intergenic	7.354	6	5	9	0	0	0
rs9820410	3	90431093	G	A	0.2961	4.03995e-07	0.0462583	0.0091271	rs73145312	4	HSPE1P19	120234	intergenic	6.328	6	5	9	0	0	0
rs62277418	3	90431424	C	A	0.2961	4.03995e-07	0.0462583	0.0091271	rs73145312	4	HSPE1P19	120565	intergenic	5.937	7	5	9	0	0	0
rs62277419	3	90434757	C	T	0.2926	NA	NA	NA	rs73145312	4	HSPE1P19	123898	intergenic	2.966	7	5	15	0	0	0
rs56328245	3	90456144	T	A	0.3107	NA	NA	NA	rs73145312	4	HSPE1P19	145285	intergenic	7.27	7	5	9	0	0	0
rs12638179	3	90456907	C	G	0.2893	NA	NA	NA	rs73145312	4	HSPE1P19	146048	intergenic	5.903	6	8	9	0	0	0
rs1840943	3	90460310	T	A	0.2951	NA	NA	NA	rs73145312	4	HSPE1P19	149451	intergenic	7.436	7	8	9	0	0	0
rs9798932	3	90461784	G	A	0.2959	4.21999e-07	0.0462326	0.00913703	rs73145312	4	HSPE1P19	150925	intergenic	6.626	7	8	9	0	0	0
rs62264901	3	90478305	C	T	0.2902	NA	NA	NA	rs73145312	4	HSPE1P19	167446	intergenic	6.61	7	5	9	0	0	0
rs12629181	3	90483648	C	A	0.2905	4.0015e-07	0.0467846	0.00922761	rs73145312	4	HSPE1P19	172789	intergenic	2.557	6	5	15	0	0	0
rs186005608	3	90483873	C	A	0.292	NA	NA	NA	rs73145312	4	HSPE1P19	173014	intergenic	2.325	7	5	15	0	0	0
rs9682244	3	90484101	A	C	0.2899	3.13962e-06	0.0430846	0.00924088	rs73145312	4	HSPE1P19	173242	intergenic	3.837	7	5	15	0	0	0
rs9798866	3	90490026	G	A	0.2942	1.01124e-06	0.0448478	0.0091704	rs73145312	4	HSPE1P19	179167	intergenic	6.826	7	5	9	0	0	0
rs62266068	3	90497467	A	T	0.2935	NA	NA	NA	rs73145312	4	HSPE1P19	186608	intergenic	7.307	7	5	9	0	0	0
rs35679428	3	190592836	C	A	0.4613	9.90971e-08	0.0436465	0.00818934	rs187620717	5	GMNC	0	intergenic	1.026	5	9	15	1	0	0
rs13323015	3	190595760	C	T	0.4621	8.07033e-08	0.0439032	0.0081804	rs187620717	5	GMNC	0	intergenic	2.615	4	9	15	1	0	0
rs9862175	3	190596086	C	T	0.4615	8.31815e-08	0.0437814	0.00816601	rs187620717	5	GMNC	0	intergenic	1.418	4	9	15	1	0	0
rs6444469	3	190599685	T	A	0.4438	NA	NA	NA	rs187620717	5	GMNC	0	intergenic	2.061	6	14	15	1	0	0
rs56068001	3	190601149	A	C	0.4425	NA	NA	NA	rs187620717	5	GMNC	0	NA	3.836	3a	14	15	1	0	0
rs9838279	3	190601893	T	C	0.4433	1.3716e-08	0.0467346	0.00823013	rs187620717	5	GMNC	0	NA	1.35	5	14	15	1	0	0
rs9849583	3	190604241	T	C	0.443	1.56234e-08	0.0466075	0.00824015	rs187620717	5	GMNC	0	NA	1.862	6	14	15	1	0	0
rs1393060	3	190606963	C	A	0.4429	1.22881e-08	0.046961	0.0082427	rs187620717	5	GMNC	0	NA	0.955	7	14	15	1	0	0
rs771140446	3	190607847	TC	T	0.4424	NA	NA	NA	rs187620717	5	GMNC	0	NA	3.262	NA	14	15	1	0	0
rs749413636	3	190609958	TATGAG	T	0.4425	NA	NA	NA	rs187620717	5	GMNC	0	NA	4.343	NA	14	15	1	0	0
rs6804748	3	190611625	T	C	0.4435	1.26873e-08	0.0469184	0.00824312	rs187620717	5	GMNC	1406	intergenic	3.677	7	9	15	1	0	0
rs2202100	3	190612496	T	C	0.4435	1.38367e-08	0.0467975	0.00824338	rs187620717	5	GMNC	2277	intergenic	1.083	NA	9	15	1	0	0
rs13075101	3	190613450	A	G	0.4422	NA	NA	NA	rs187620717	5	GMNC	3231	intergenic	4.945	6	9	15	1	0	0
rs6799249	3	190613714	G	A	0.4432	1.19779e-08	0.0470128	0.00824548	rs187620717	5	GMNC	3495	intergenic	1.317	7	9	15	1	0	0
rs13083648	3	190616258	T	A	0.4437	NA	NA	NA	rs187620717	5	GMNC	6039	intergenic	3.32	7	9	15	1	0	0
rs28873531	3	190616776	T	C	0.4436	1.42637e-08	0.0467645	0.00824513	rs187620717	5	GMNC	6557	intergenic	4.307	6	9	15	1	0	0
3:190617637:G:GA	3	190617637	GA	G	0.4427	NA	NA	NA	rs187620717	5	GMNC	7418	intergenic	0.886	NA	9	15	1	0	0
rs34113929	3	190620146	G	A	0.4424	NA	NA	NA	rs187620717	5	GMNC	9927	intergenic	12.4	5	9	15	1	0	0
rs6802105	3	190620374	C	T	0.4431	1.84061e-08	0.0464255	0.00824916	rs187620717	5	GMNC	10155	intergenic	1.494	4	9	15	0	0	0
rs1501600	3	190621019	A	C	0.4437	1.99818e-08	0.0463021	0.00824806	rs187620717	5	GMNC	10800	intergenic	8.291	7	9	15	0	0	0
rs34743701	3	190623368	T	TCC	0.4451	NA	NA	NA	rs187620717	5	GMNC	13149	intergenic	1.092	NA	9	15	0	0	0
rs866986	3	190627232	C	T	0.4435	1.82402e-08	0.0464051	0.00824325	rs187620717	5	GMNC	17013	intergenic	0.542	7	13	15	0	0	0
rs9852162	3	190629385	C	T	0.4773	1.07622e-05	0.0358206	0.00813733	rs187620717	5	GMNC	19166	intergenic	7.289	2b	7	15	0	0	0
rs13070564	3	190629975	G	T	0.3838	2.93678e-09	0.0499315	0.00841038	rs187620717	5	GMNC	19756	intergenic	0.412	6	7	15	0	0	0
rs9868693	3	190632775	C	A	0.4771	8.23548e-06	0.0362839	0.00813588	rs187620717	5	GMNC	22556	intergenic	0.822	7	14	15	0	0	0
rs9878648	3	190634325	C	T	0.4771	7.81987e-06	0.0363719	0.00813536	rs187620717	5	GMNC	24106	intergenic	3.023	7	14	15	0	0	0
rs9881265	3	190636430	T	G	0.4774	8.67311e-06	0.0361751	0.00813174	rs187620717	5	GMNC	26211	intergenic	1.106	7	14	15	0	0	0
rs61500084	3	190636749	T	A	0.384	NA	NA	NA	rs187620717	5	GMNC	26530	intergenic	1.323	6	14	15	0	0	0
rs6778263	3	190637833	C	A	0.4772	7.62461e-06	0.0363942	0.00813052	rs187620717	5	GMNC	27614	intergenic	0.714	6	9	15	0	0	0
rs9833898	3	190638289	A	C	0.4775	8.55005e-06	0.0362835	0.00815048	rs187620717	5	GMNC	28070	intergenic	2.774	6	9	15	0	0	0
rs146550622	3	190638421	T	C	0.3849	2.46514e-09	0.0501115	0.00840012	rs187620717	5	GMNC	28202	intergenic	1.731	7	9	15	0	0	0
rs113180518	3	190638818	G	T	0.3848	2.22094e-09	0.0502619	0.00840134	rs187620717	5	GMNC	28599	intergenic	1.654	7	9	15	0	0	0
rs112522420	3	190638851	C	T	0.3848	2.35416e-09	0.0501849	0.00840182	rs187620717	5	GMNC	28632	intergenic	1.913	7	9	15	0	0	0
rs4624605	3	190640121	G	T	0.3749	2.41605e-09	0.0513432	0.00860175	rs187620717	5	GMNC	29902	intergenic	1.575	7	14	15	0	0	0
rs4308324	3	190640134	A	T	0.3746	NA	NA	NA	rs187620717	5	GMNC	29915	intergenic	3.265	7	14	15	0	0	0
rs4308325	3	190640155	A	C	0.3823	3.54644e-09	0.0499038	0.0084499	rs187620717	5	GMNC	29936	intergenic	2.605	7	14	15	0	0	0
rs73193907	3	190640357	G	T	0.3849	2.83883e-09	0.0498622	0.00839084	rs187620717	5	GMNC	30138	intergenic	2.029	7	9	15	0	0	0
rs56234707	3	190640634	T	C	0.3838	1.17023e-09	0.0512131	0.00841462	rs187620717	5	GMNC	30415	intergenic	3.47	7	9	15	0	0	0
rs56036141	3	190640826	C	T	0.4718	4.85876e-06	0.0375374	0.00821093	rs187620717	5	GMNC	30607	intergenic	2.61	6	9	15	0	0	0
rs56268441	3	190640936	G	A	0.3842	9.59592e-10	0.0514651	0.00841214	rs187620717	5	GMNC	30717	intergenic	1.658	7	9	15	0	0	0
rs58531798	3	190641068	T	G	0.3803	1.22103e-09	0.0514069	0.00845592	rs187620717	5	GMNC	30849	intergenic	2.779	7	9	15	0	0	0
rs12727448	3	190641109	A	G	0.3797	9.31592e-10	0.0517884	0.00845843	rs187620717	5	GMNC	30890	intergenic	3.645	7	9	15	0	0	0
rs35865519	3	190641141	G	A	0.4745	7.76612e-06	0.0365583	0.00817433	rs187620717	5	GMNC	30922	intergenic	2.736	7	9	15	0	0	0
rs34796569	3	190641349	G	A	0.4763	6.8858e-06	0.036678	0.00815432	rs187620717	5	GMNC	31130	intergenic	0.579	6	9	15	0	0	0
rs34886272	3	190641719	A	C	0.3851	1.5717e-09	0.0508001	0.0084124	rs187620717	5	GMNC	31500	intergenic	1.185	7	14	15	0	0	0
rs36126498	3	190641908	G	A	0.4755	9.753e-06	0.0360721	0.00815493	rs187620717	5	GMNC	31689	intergenic	0.651	7	14	15	0	0	0
rs35541804	3	190642014	C	A	0.4772	7.93351e-06	0.0363451	0.00813499	rs187620717	5	GMNC	31795	intergenic	0.433	7	14	15	0	0	0
rs58314263	3	190642383	G	A	0.4736	4.52578e-06	0.0374908	0.00817415	rs187620717	5	GMNC	32164	intergenic	1.029	7	14	15	0	0	0
rs61494018	3	190642391	A	G	0.3809	5.14921e-10	0.05268	0.00847413	rs187620717	5	GMNC	32172	intergenic	1.588	7	14	15	0	0	0
rs187620717	3	190642428	A	G	0.3803	3.11718e-10	0.0533112	0.00846883	rs187620717	5	GMNC	32209	intergenic	1.323	7	14	15	0	0	0
rs60386222	3	190643193	G	T	0.3851	2.91524e-09	0.0499016	0.00840363	rs187620717	5	GMNC	32974	intergenic	0.531	7	9	15	0	0	0
rs62288104	3	190643305	C	T	0.384	2.52543e-09	0.0500079	0.00838831	rs187620717	5	GMNC	33086	intergenic	0.899	5	9	15	0	0	0
rs13075182	3	190643358	G	A	0.4773	1.02168e-05	0.0358307	0.00811883	rs187620717	5	GMNC	33139	intergenic	0.834	5	9	15	0	0	0
3:190646282:T:TA	3	190646282	TA	T	0.3843	NA	NA	NA	rs187620717	5	GMNC	36063	intergenic	0.785	NA	9	15	0	0	0
rs9811251	3	190646505	C	A	0.4773	1.01529e-05	0.0358415	0.00811878	rs187620717	5	GMNC	36286	intergenic	1.114	6	9	15	0	0	0
rs13066753	3	190647187	C	T	0.3838	NA	NA	NA	rs187620717	5	GMNC	36968	intergenic	6.055	6	15	15	0	0	0
rs111815843	3	190648865	T	TTTTA	0.4749	NA	NA	NA	rs187620717	5	GMNC	38646	intergenic	1.372	NA	14	15	0	0	0
rs13078126	3	190648889	A	C	0.3843	2.90476e-09	0.0498345	0.00839151	rs187620717	5	GMNC	38670	intergenic	2.694	6	14	15	0	0	0
rs9826603	3	190649021	G	C	0.4773	NA	NA	NA	rs187620717	5	GMNC	38802	intergenic	0.238	6	14	15	0	0	0
3:190650826:T:TG	3	190650826	TG	T	0.3854	NA	NA	NA	rs187620717	5	GMNC	40607	intergenic	0.086	NA	9	15	0	0	0
rs61067594	3	190650833	G	A	0.3889	5.21699e-09	0.0493157	0.00844182	rs187620717	5	GMNC	40614	intergenic	0.771	6	9	15	0	0	0
rs10937450	3	190652328	G	C	0.3798	NA	NA	NA	rs187620717	5	GMNC	42109	intergenic	0.525	7	7	15	0	0	0
rs34859790	3	190652830	C	T	0.3843	2.62728e-09	0.0499466	0.00838713	rs187620717	5	GMNC	42611	intergenic	3.47	6	7	15	0	0	0
rs13060370	3	190653006	G	A	0.3842	2.38026e-09	0.0500885	0.00838821	rs187620717	5	GMNC	42787	intergenic	1.213	6	9	15	0	0	0
rs13089287	3	190654424	T	C	0.3844	1.76302e-09	0.050486	0.0083862	rs187620717	5	GMNC	44205	intergenic	0.471	7	9	15	0	0	0
3:190655448:A:AT	3	190655448	AT	A	0.379	NA	NA	NA	rs187620717	5	GMNC	45229	intergenic	3.681	NA	9	15	0	0	0
rs1909960	3	190655515	A	C	0.3796	1.41255e-09	0.0511409	0.00844474	rs187620717	5	GMNC	45296	intergenic	7.151	6	9	15	0	0	0
rs9835898	3	190656144	G	A	0.4729	6.44791e-06	0.0368221	0.00816102	rs187620717	5	GMNC	45925	intergenic	1.822	7	9	15	0	0	0
rs2363038	3	190656393	G	T	0.3805	1.58473e-09	0.0509833	0.00844459	rs187620717	5	GMNC	46174	intergenic	1.817	7	14	15	0	0	0
rs2088882	3	190656524	A	G	0.3799	1.27667e-09	0.0512609	0.00844186	rs187620717	5	GMNC	46305	intergenic	0.431	7	14	15	0	0	0
rs883842	3	190656984	C	T	0.3796	1.29267e-09	0.0512585	0.00844424	rs187620717	5	GMNC	46765	intergenic	0.969	NA	9	15	0	0	0
rs883841	3	190657094	C	T	0.3795	1.55666e-09	0.0510154	0.00844586	rs187620717	5	GMNC	46875	intergenic	2.316	NA	9	15	0	0	0
rs1316356	3	190657163	T	C	0.3796	1.29267e-09	0.0512585	0.00844424	rs187620717	5	GMNC	46944	intergenic	0.902	NA	9	15	0	0	0
rs905124	3	190657360	T	A	0.3794	NA	NA	NA	rs187620717	5	GMNC	47141	intergenic	2.25	6	9	15	0	0	0
rs34306572	3	190657737	G	A	0.3794	1.75563e-09	0.0509351	0.00845983	rs187620717	5	GMNC	47518	intergenic	1.031	7	9	15	0	0	0
3:190657741:A:AGT	3	190657741	AGT	A	0.3759	NA	NA	NA	rs187620717	5	GMNC	47522	intergenic	0.865	NA	9	15	0	0	0
rs13100545	3	190657895	A	G	0.3804	2.21539e-09	0.050541	0.00844741	rs187620717	5	GMNC	47676	intergenic	0.741	7	9	15	0	0	0
rs35592123	3	190658964	G	A	0.3792	2.16371e-09	0.0505867	0.00844962	rs187620717	5	GMNC	48745	intergenic	1.114	6	9	15	0	0	0
rs13065568	3	190659591	G	A	0.3791	2.01695e-09	0.0506798	0.00844904	rs187620717	5	GMNC	49372	intergenic	10.27	5	7	15	0	0	0
rs1158947	3	190660837	G	A	0.3791	2.15705e-09	0.0505871	0.00844897	rs187620717	5	GMNC	50618	intergenic	1.818	6	14	15	0	0	0
3:190661299:G:GA	3	190661299	GA	G	0.3797	NA	NA	NA	rs187620717	5	GMNC	51080	intergenic	0.171	NA	14	15	0	0	0
rs35955860	3	190661914	T	C	0.3791	2.5981e-09	0.0503469	0.00845174	rs187620717	5	GMNC	51695	intergenic	0.737	6	14	15	0	0	0
rs6775893	3	190661998	C	T	0.4727	7.12396e-06	0.0366619	0.00816386	rs187620717	5	GMNC	51779	intergenic	5.419	6	14	15	0	0	0
rs13083859	3	190662703	G	C	0.3792	NA	NA	NA	rs187620717	5	GMNC	52484	intergenic	0.079	6	14	15	0	0	0
rs61556420	3	190663121	T	C	0.3792	2.26218e-09	0.0505249	0.00844953	rs187620717	5	GMNC	52902	intergenic	2.128	6	14	15	0	0	0
rs35055419	3	190663557	T	C	0.3793	1.78531e-09	0.0508267	0.00844564	rs187620717	5	GMNC	53338	intergenic	2.429	7	14	15	0	0	0
3:190663692:C:CA	3	190663692	CA	C	0.3788	NA	NA	NA	rs187620717	5	GMNC	53473	intergenic	0.527	NA	14	15	0	0	0
rs62288110	3	190663724	T	C	0.3792	1.4943e-09	0.0510718	0.00844598	rs187620717	5	GMNC	53505	intergenic	4.577	7	14	15	0	0	0
rs62288111	3	190663964	T	C	0.3792	1.64869e-09	0.0509507	0.00844815	rs187620717	5	GMNC	53745	intergenic	4.918	7	14	15	0	0	0
rs967512	3	190664073	T	C	0.3792	1.47899e-09	0.0510886	0.00844642	rs187620717	5	GMNC	53854	intergenic	2.756	7	14	15	0	0	0
rs967513	3	190664164	C	A	0.3792	1.40716e-09	0.0511583	0.00844674	rs187620717	5	GMNC	53945	intergenic	12.12	5	14	15	0	0	0
3:190664528:C:CTTT	3	190664528	CTTT	C	0.3848	NA	NA	NA	rs187620717	5	GMNC	54309	intergenic	2.755	NA	14	15	0	0	0
rs13095744	3	190664718	C	T	0.3792	1.74585e-09	0.0508831	0.00844993	rs187620717	5	GMNC	54499	intergenic	9.362	7	14	15	0	0	0
3:190664874:A:AC	3	190664874	AC	A	0.3799	NA	NA	NA	rs187620717	5	GMNC	54655	intergenic	0.951	NA	14	15	0	0	0
rs952990	3	190664971	G	A	0.4726	7.15126e-06	0.0366577	0.00816442	rs187620717	5	GMNC	54752	intergenic	2.066	NA	14	15	0	0	0
rs147618098	3	190665048	T	TTTAA	0.3794	NA	NA	NA	rs187620717	5	GMNC	54829	intergenic	2.128	NA	14	15	0	0	0
3:190665495:G:GTT	3	190665495	GTT	G	0.3799	NA	NA	NA	rs187620717	5	GMNC	55276	intergenic	1.235	NA	14	15	0	0	0
rs2047710	3	190665527	C	T	0.3799	2.4499e-09	0.0506003	0.00848059	rs187620717	5	GMNC	55308	intergenic	1.99	6	14	15	0	0	0
rs2047711	3	190665614	A	G	0.3792	1.69722e-09	0.0509252	0.0084505	rs187620717	5	GMNC	55395	intergenic	0.367	7	14	15	0	0	0
rs2047712	3	190665791	C	T	0.3792	1.79773e-09	0.0508543	0.00845179	rs187620717	5	GMNC	55572	intergenic	0.022	5	14	15	0	0	0
rs35910287	3	190666176	G	A	0.3792	1.9921e-09	0.050713	0.00845172	rs187620717	5	GMNC	55957	intergenic	3.807	6	14	15	0	0	0
rs59351287	3	190666382	A	T	0.3792	NA	NA	NA	rs187620717	5	GMNC	56163	intergenic	1.572	7	14	15	0	0	0
rs57742221	3	190666445	G	C	0.3792	NA	NA	NA	rs187620717	5	GMNC	56226	intergenic	0.205	7	9	15	0	0	0
rs1159211	3	190666643	C	T	0.3795	2.18275e-09	0.0505943	0.00845291	rs187620717	5	GMNC	56424	intergenic	1.158	7	9	15	0	0	0
rs1159212	3	190666734	T	G	0.3791	2.17815e-09	0.0505826	0.00845046	rs187620717	5	GMNC	56515	intergenic	0.905	6	9	15	0	0	0
rs1159213	3	190666876	C	T	0.3791	2.61041e-09	0.0503461	0.00845271	rs187620717	5	GMNC	56657	intergenic	2.564	7	9	15	0	0	0
rs1501603	3	190667550	G	C	0.3793	NA	NA	NA	rs187620717	5	GMNC	57331	intergenic	0.591	6	7	15	0	0	0
rs1501604	3	190667598	G	A	0.3792	3.68235e-09	0.0498726	0.0084535	rs187620717	5	GMNC	57379	intergenic	1.488	7	7	15	0	0	0
rs4686570	3	190667970	G	A	0.3794	3.32251e-09	0.050028	0.00845553	rs187620717	5	GMNC	57751	intergenic	1.738	7	7	15	0	0	0
rs34086510	3	190668132	G	A	0.3793	3.61482e-09	0.0499004	0.00845383	rs187620717	5	GMNC	57913	intergenic	1.567	5	14	15	0	0	0
rs13066848	3	190668204	T	C	0.3792	3.05813e-09	0.0501243	0.00845232	rs187620717	5	GMNC	57985	intergenic	1.309	5	14	15	0	0	0
rs1393057	3	190668377	T	C	0.3793	3.58445e-09	0.0499126	0.00845391	rs187620717	5	GMNC	58158	intergenic	0.68	6	14	15	0	0	0
rs1393058	3	190668617	T	C	0.3793	3.61482e-09	0.0499004	0.00845383	rs187620717	5	GMNC	58398	intergenic	4.791	6	15	15	0	0	0
rs773198357	3	190668849	TCATCCATGTAGTC	T	0.3781	NA	NA	NA	rs187620717	5	GMNC	58630	intergenic	8.928	NA	15	15	0	0	0
rs6782126	3	190669073	G	A	0.3792	3.89352e-09	0.0498055	0.00845534	rs187620717	5	GMNC	58854	intergenic	2.698	7	15	15	0	0	0
rs9877502	3	190669518	G	A	0.3804	3.8135e-09	0.0498131	0.0084517	rs187620717	5	GMNC	59299	intergenic	2.694	6	15	15	0	0	0
rs62288115	3	190669564	C	G	0.3792	NA	NA	NA	rs187620717	5	GMNC	59345	intergenic	2.516	7	15	15	0	0	0
rs62288116	3	190669657	C	A	0.3792	3.59193e-09	0.0499099	0.00845394	rs187620717	5	GMNC	59438	intergenic	2.574	7	9	15	0	0	0
rs557925930	3	190669808	G	A	0.38	1.9622e-09	0.0510163	0.00849877	rs187620717	5	GMNC	59589	intergenic	3.913	NA	9	15	0	0	0
rs577842346	3	190669809	G	A	0.38	2.05523e-09	0.0509535	0.00849897	rs187620717	5	GMNC	59590	intergenic	3.93	NA	9	15	0	0	0
rs540511762	3	190669810	C	G	0.38	NA	NA	NA	rs187620717	5	GMNC	59591	intergenic	3.002	NA	9	15	0	0	0
rs560857329	3	190669811	C	A	0.38	2.05523e-09	0.0509535	0.00849897	rs187620717	5	GMNC	59592	intergenic	3.223	NA	9	15	0	0	0
rs147182970	3	190670179	T	TCAG	0.3804	NA	NA	NA	rs187620717	5	GMNC	59960	intergenic	3.343	NA	9	15	0	0	0
rs67744585	3	190670215	A	G	0.3801	2.31553e-09	0.0507633	0.00849478	rs187620717	5	GMNC	59996	intergenic	13.54	7	9	15	0	0	0
rs66520966	3	190670268	A	T	0.379	NA	NA	NA	rs187620717	5	GMNC	60049	intergenic	12.82	6	9	15	0	0	0
rs200690866	3	190670370	T	C	0.3803	6.79339e-10	0.052613	0.00852324	rs187620717	5	GMNC	60151	intergenic	1.468	6	9	15	0	0	0
rs35595073	3	190670498	A	G	0.379	2.93142e-09	0.0502046	0.00845594	rs187620717	5	GMNC	60279	intergenic	2.834	6	9	15	0	0	0
rs34911650	3	190670658	C	G	0.3789	NA	NA	NA	rs187620717	5	GMNC	60439	intergenic	7.859	6	9	15	0	0	0
rs35327527	3	190670795	C	T	0.379	2.94169e-09	0.0502014	0.00845621	rs187620717	5	GMNC	60576	intergenic	5.4	5	9	15	0	0	0
rs56396731	3	190670977	A	C	0.3788	3.08146e-09	0.0501419	0.00845706	rs187620717	5	GMNC	60758	intergenic	7.207	7	9	15	0	0	0
rs34542080	3	190671057	C	A	0.3788	2.77119e-09	0.050294	0.00845786	rs187620717	5	GMNC	60838	intergenic	10.53	7	9	15	0	0	0
rs763269109	3	190671105	TAA	T	0.38	NA	NA	NA	rs187620717	5	GMNC	60886	intergenic	8.537	NA	9	15	0	0	0
rs35670382	3	190671170	C	T	0.3788	2.80595e-09	0.050282	0.00845875	rs187620717	5	GMNC	60951	intergenic	1.203	6	9	15	0	0	0
rs35989701	3	190671225	A	C	0.3789	2.88522e-09	0.0502483	0.00845958	rs187620717	5	GMNC	61006	intergenic	4.749	6	9	15	0	0	0
rs6804931	3	190671981	T	C	0.4879	6.56012e-05	0.0328675	0.00823276	rs187620717	5	GMNC	61762	intergenic	0.049	6	9	15	0	0	0
3:190672426:C:CT	3	190672426	CT	C	0.3785	NA	NA	NA	rs187620717	5	GMNC	62207	intergenic	11.8	NA	9	15	0	0	0
rs34216926	3	190672785	G	A	0.3789	5.34201e-09	0.0494264	0.00846651	rs187620717	5	GMNC	62566	intergenic	4.187	7	9	15	0	0	0
rs13069243	3	190672837	A	G	0.3789	4.34387e-09	0.049716	0.00846621	rs187620717	5	GMNC	62618	intergenic	9.053	6	9	15	0	0	0
rs35872768	3	190673127	C	T	0.3788	4.11526e-09	0.0497979	0.00846723	rs187620717	5	GMNC	62908	intergenic	8.322	7	9	15	0	0	0
rs34592089	4	102926923	G	A	0.06355	1.01602e-05	-0.0770288	0.0174491	rs13107325	6	BANK1:RP11-498M5.2	00:00:00	ncRNA_intronic	0.701	7	4	15	1	0	0
rs1813006	4	103001649	G	T	0.0543	2.4814e-06	-0.0888146	0.0188543	rs13107325	6	BANK1	5679	intergenic	1.848	5	9	15	1	1	0
rs6855246	4	103112470	A	G	0.07426	NA	NA	NA	rs13107325	6	SLC39A8	59727	intergenic	0.313	7	9	15	0	1	0
rs35225200	4	103146888	A	C	0.07396	1.40814e-07	-0.0856688	0.0162699	rs13107325	6	SLC39A8	25309	intergenic	2.395	7	9	15	0	1	0
rs35518360	4	103146890	A	T	0.07426	NA	NA	NA	rs13107325	6	SLC39A8	25307	intergenic	0.228	7	9	15	0	1	0
rs13107325	4	103188709	C	T	0.0759	1.17915e-12	-0.113293	0.0159325	rs13107325	6	SLC39A8	0	exonic	23.1	5	4	15	1	0	0
rs13135092	4	103198082	A	G	0.0828	3.01739e-11	-0.101463	0.0152617	rs13107325	6	SLC39A8	0	intronic	10.31	6	5	15	1	1	0
rs4343874	5	89731013	A	G	0.4075	NA	NA	NA	rs7721640	7	MBLAC2	23006	intergenic	3.336	6	7	15	0	0	0
rs7721640	5	89732047	G	A	0.407	3.68875e-10	0.0519542	0.0082878	rs7721640	7	MBLAC2	21972	intergenic	11.03	7	7	15	0	1	0
rs2914676	5	89745065	T	C	0.4076	NA	NA	NA	rs7721640	7	MBLAC2	8954	intergenic	2.584	NA	5	15	1	1	0
rs12519370	5	89750439	T	C	0.4078	NA	NA	NA	rs7721640	7	MBLAC2	3580	intergenic	0.212	7	4	15	1	1	0
rs2914674	5	89769194	G	T	0.4071	NA	NA	NA	rs7721640	7	MBLAC2:POLR3G	00:00:00	UTR3	6.666	NA	1	2	1	0	1
rs11741740	5	89871514	T	C	0.3398	3.62205e-08	-0.0475214	0.0086249	rs7732169	7	GPR98	0	intronic	10.86	5	4	15	1	1	0
rs6888355	5	89872545	T	C	0.3415	2.33113e-08	-0.0481677	0.00862149	rs7732169	7	GPR98	0	intronic	2.09	5	5	15	1	1	0
rs498491	5	89881445	G	T	0.34	3.11814e-08	-0.0477195	0.00861966	rs7732169	7	GPR98	0	intronic	1.538	5	5	15	1	1	0
rs688960	5	89881853	A	G	0.3398	2.93662e-08	-0.047826	0.00862251	rs7732169	7	GPR98	0	intronic	11.56	5	5	15	1	1	0
rs645652	5	89882327	A	G	0.34	3.71801e-08	-0.0474278	0.00861512	rs7732169	7	GPR98	0	intronic	8.981	5	5	15	1	1	0
rs491241	5	89888600	C	T	0.3379	5.49653e-08	-0.0469439	0.008636	rs7732169	7	GPR98	0	intronic	1.208	7	4	15	1	1	0
rs370530722	5	89891373	G	A	0.3334	3.81507e-08	-0.0479182	0.00871137	rs7732169	7	GPR98	0	intronic	2.551	6	5	15	1	1	0
rs617379	5	89896143	C	G	0.338	NA	NA	NA	rs7732169	7	GPR98	0	intronic	1.111	6	5	15	1	1	0
5:89899711:G:GCA	5	89899711	GCA	G	0.3387	NA	NA	NA	rs7732169	7	GPR98	0	intronic	0.56	NA	5	15	1	0	0
rs502596	5	89901315	A	G	0.3379	7.16422e-08	-0.0465803	0.00864462	rs7732169	7	GPR98	0	intronic	1.088	NA	5	15	1	1	1
rs637442	5	89902846	T	G	0.3378	5.2186e-08	-0.0470796	0.00864625	rs7732169	7	GPR98	0	intronic	4.77	7	5	15	1	1	1
rs35424289	5	89905335	A	AT	0.3275	NA	NA	NA	rs7732169	7	GPR98	0	intronic	8.286	NA	5	15	1	0	1
rs1700511	5	89908392	G	A	0.3376	5.46675e-08	-0.0470167	0.00864785	rs7732169	7	GPR98	0	intronic	2.824	NA	5	15	1	1	1
rs1673379	5	89914687	A	G	0.3379	7.74185e-08	-0.0464635	0.00864537	rs7732169	7	GPR98	0	intronic	7.193	7	4	15	1	1	0
rs9283788	5	89916261	G	A	0.3374	4.35945e-08	-0.0474256	0.00865896	rs7732169	7	GPR98	0	intronic	2.145	6	5	15	1	1	0
rs6891275	5	89918704	C	T	0.3372	4.43346e-08	-0.0473431	0.00864861	rs7732169	7	GPR98	0	intronic	0.095	6	4	15	1	1	0
rs6870337	5	89918813	C	G	0.3372	NA	NA	NA	rs7732169	7	GPR98	0	intronic	1.28	7	4	15	1	1	0
rs7726624	5	89921811	G	C	0.3378	NA	NA	NA	rs7732169	7	GPR98	0	intronic	1.194	7	4	15	1	1	0
rs2366771	5	89924976	A	C	0.338	2.97001e-08	-0.047944	0.00864687	rs7732169	7	GPR98	0	intronic	1.195	6	4	15	1	1	0
rs4574581	5	89925895	A	G	0.3378	3.10737e-08	-0.0478726	0.00864635	rs7732169	7	GPR98	0	intronic	3.012	7	4	15	1	1	0
rs10072105	5	89928375	C	T	0.3378	3.10737e-08	-0.0478726	0.00864635	rs7732169	7	GPR98	0	intronic	3.047	7	5	15	1	1	0
rs34459046	5	89929215	TA	T	0.3381	NA	NA	NA	rs7732169	7	GPR98	0	intronic	1.076	NA	5	15	1	1	0
rs6878917	5	89932354	A	G	0.3379	2.90907e-08	-0.047971	0.00864609	rs7732169	7	GPR98	0	intronic	5.128	7	4	15	1	1	0
rs6883872	5	89933134	T	C	0.3379	2.90907e-08	-0.047971	0.00864609	rs7732169	7	GPR98	0	intronic	2.601	5	4	15	1	1	0
rs9790907	5	89935158	C	T	0.3378	3.10807e-08	-0.0478706	0.00864605	rs7732169	7	GPR98	0	intronic	3.224	5	1	15	1	1	0
rs2366773	5	89938587	T	C	0.3379	2.17818e-08	-0.0483887	0.0086428	rs7732169	7	GPR98	0	intronic	0.678	3a	1	15	1	1	0
rs2366774	5	89939067	A	G	0.338	2.507e-08	-0.0481712	0.00864171	rs7732169	7	GPR98	0	intronic	4.968	1f	1	15	1	1	0
rs2366777	5	89943571	T	G	0.3686	NA	NA	NA	rs7732169	7	GPR98	0	exonic	14.72	6	3	15	1	1	0
rs6898209	5	89944514	C	T	0.3683	1.00326e-08	-0.0484138	0.00844654	rs7732169	7	GPR98	0	intronic	2.788	3b	3	15	1	1	0
rs963866	5	89953175	T	C	0.3681	1.36411e-08	-0.0480541	0.00846112	rs7732169	7	GPR98	0	intronic	2.903	NA	4	15	1	1	0
rs4916813	5	89956966	C	T	0.3681	5.54364e-09	-0.0493032	0.00845438	rs7732169	7	GPR98	0	intronic	1.154	6	1	15	1	1	0
rs4916814	5	89957090	T	G	0.3681	5.54364e-09	-0.0493032	0.00845438	rs7732169	7	GPR98	0	intronic	4.99	6	1	15	1	1	0
rs4916682	5	89957193	T	C	0.3681	5.45824e-09	-0.0493174	0.00845305	rs7732169	7	GPR98	0	intronic	2.535	6	1	15	1	1	0
rs6883837	5	89963062	C	G	0.3849	NA	NA	NA	rs7732169	7	GPR98	0	intronic	0.793	7	5	15	1	0	0
rs6884466	5	89963428	C	G	0.3717	NA	NA	NA	rs7732169	7	GPR98	0	intronic	0.545	6	5	15	1	1	0
rs6452901	5	89964418	G	A	0.3683	NA	NA	NA	rs7732169	7	GPR98	0	intronic	3.272	5	1	15	1	1	0
rs7729703	5	89964738	G	C	0.3684	NA	NA	NA	rs7732169	7	GPR98	0	intronic	0.833	5	1	15	1	1	0
rs1028191	5	89968626	T	A	0.3683	NA	NA	NA	rs7732169	7	GPR98	0	intronic	0.982	7	4	15	1	1	0
rs1028192	5	89968773	A	G	0.3684	4.08561e-09	-0.0496714	0.00844402	rs7732169	7	GPR98	0	intronic	0.442	7	4	15	1	1	0
rs1033290	5	89973621	A	C	0.3694	5.98487e-09	-0.0491567	0.00844781	rs7732169	7	GPR98	0	intronic	0.584	7	4	15	1	1	0
rs7703530	5	89975009	C	T	0.3694	6.07692e-09	-0.0491362	0.008448	rs7732169	7	GPR98	0	intronic	2.857	7	4	15	1	1	0
rs6863710	5	89975629	A	T	0.3695	NA	NA	NA	rs7732169	7	GPR98	0	intronic	1.831	6	4	15	1	1	0
rs10045394	5	89977642	C	A	0.3695	7.00143e-09	-0.0488862	0.0084395	rs7732169	7	GPR98	0	intronic	2.008	6	1	15	1	0	0
rs4916684	5	89979589	A	G	0.3718	NA	NA	NA	rs7732169	7	GPR98	0	exonic	6.128	5	1	15	1	1	0
rs28517617	5	89981135	C	T	0.3696	4.54239e-09	-0.0495151	0.00844268	rs7732169	7	GPR98	0	intronic	0.896	7	4	15	1	1	0
rs6452903	5	89982721	G	A	0.3708	3.18313e-09	-0.0500848	0.00845506	rs7732169	7	GPR98	0	intronic	0.977	7	5	15	1	1	0
rs1033291	5	89988086	T	A	0.4454	NA	NA	NA	rs7732169	7	GPR98	0	intronic	1.379	6	4	15	1	1	0
rs138813234	5	89988954	GTTTTTTTTTTCT	G	0.3762	NA	NA	NA	rs7732169	7	GPR98	0	intronic	0.571	NA	4	15	1	0	0
rs796249243	5	89989044	CCT	C	0.3699	NA	NA	NA	rs7732169	7	GPR98	0	intronic	1.216	NA	4	15	1	1	0
rs10043836	5	89989158	C	T	0.3698	4.07214e-09	-0.0496554	0.00844051	rs7732169	7	GPR98	0	intronic	3.095	7	4	15	1	1	0
rs1878878	5	89990324	G	A	0.3697	4.48474e-09	-0.0495223	0.00844087	rs7732169	7	GPR98	0	exonic	19.19	7	4	15	1	1	0
rs977906	5	89991389	A	C	0.3697	NA	NA	NA	rs7732169	7	GPR98	0	intronic	0.308	7	4	15	1	1	0
5:89994596:G:GA	5	89994596	G	GA	0.4451	NA	NA	NA	rs7732169	7	GPR98	0	intronic	0.181	NA	4	15	1	1	0
rs6452904	5	89997358	C	T	0.3693	2.83406e-09	-0.0501759	0.00844324	rs7732169	7	GPR98	0	intronic	2.1	7	4	15	1	1	0
rs6452905	5	89997538	G	T	0.3693	4.36099e-09	-0.0496157	0.00845009	rs7732169	7	GPR98	0	intronic	2.268	7	4	15	1	1	0
rs10514333	5	89998454	T	G	0.4446	0.000778131	-0.0275864	0.00820826	rs7732169	7	GPR98	0	intronic	1.308	6	4	15	1	1	0
rs10942605	5	89999954	C	T	0.4438	0.000727626	-0.0277248	0.0082043	rs7732169	7	GPR98	0	intronic	1.036	7	4	15	1	1	0
rs10942606	5	89999968	G	A	0.3694	2.03439e-09	-0.0506655	0.00844865	rs7732169	7	GPR98	0	intronic	2.872	6	4	15	1	1	0
rs1160121	5	90001988	T	G	0.4441	0.000488467	-0.0286057	0.00820264	rs7732169	7	GPR98	0	intronic	0.901	5	4	15	1	1	0
rs776854385	5	90002220	CT	C	0.3691	NA	NA	NA	rs7732169	7	GPR98	0	intronic	3.009	NA	4	15	1	0	0
rs6869935	5	90003131	A	G	0.164	3.72601e-14	0.083463	0.0110198	rs6869935	7	GPR98	0	intronic	7.518	7	4	15	1	0	0
rs2176624	5	90003274	A	G	0.38	2.07506e-09	-0.0505664	0.00843661	rs7732169	7	GPR98	0	intronic	4.474	7	4	15	1	1	0
rs4916686	5	90003594	G	T	0.3689	NA	NA	NA	rs7732169	7	GPR98	0	intronic	3.654	6	4	15	1	1	0
rs2222242	5	90005214	A	G	0.3813	7.5979e-10	-0.0518471	0.00842342	rs7732169	7	GPR98	0	intronic	15.04	4	4	15	1	1	0
rs28587199	5	90005534	T	A	0.3688	NA	NA	NA	rs7732169	7	GPR98	0	intronic	5.167	2b	4	15	1	1	0
rs9293550	5	90005825	A	G	0.3688	1.01955e-09	-0.0517783	0.00847675	rs7732169	7	GPR98	0	intronic	4.622	3a	4	15	1	1	0
rs1993474	5	90006552	G	T	0.4718	0.00329806	-0.0241371	0.00821342	rs7732169	7	GPR98	0	intronic	1.615	NA	4	15	1	0	0
rs7732169	5	90007196	T	C	0.3815	6.79352e-10	-0.0519923	0.00842274	rs7732169	7	GPR98	0	intronic	3.492	5	4	15	1	1	0
rs7714506	5	90007288	A	T	0.3688	NA	NA	NA	rs7732169	7	GPR98	0	intronic	6.446	7	4	15	1	1	0
rs10045236	5	90010486	T	C	0.3689	1.18469e-09	-0.0515648	0.00847515	rs7732169	7	GPR98	0	intronic	8.632	7	4	15	1	1	0
rs7703588	5	90011949	G	A	0.3689	1.18469e-09	-0.0515648	0.00847515	rs7732169	7	GPR98	0	intronic	2.718	6	4	15	1	1	0
rs10067181	5	90012614	T	A	0.3816	NA	NA	NA	rs7732169	7	GPR98	0	intronic	1.902	7	4	15	1	1	0
rs3927265	5	90012703	A	G	0.3689	1.15671e-09	-0.0516001	0.00847561	rs7732169	7	GPR98	0	intronic	0.022	7	4	15	1	1	0
rs13167491	5	90014237	A	C	0.3689	1.20227e-09	-0.0515449	0.00847516	rs7732169	7	GPR98	0	intronic	4.502	7	4	15	1	1	0
rs1014750	5	90014827	C	T	0.3689	1.20227e-09	-0.0515449	0.00847516	rs7732169	7	GPR98	0	intronic	0.281	6	4	15	1	1	0
rs6881412	5	90015792	T	C	0.3689	1.19173e-09	-0.0515584	0.00847542	rs7732169	7	GPR98	0	intronic	7.917	7	4	15	1	1	0
rs6452906	5	90016129	G	A	0.3689	1.19173e-09	-0.0515584	0.00847542	rs7732169	7	GPR98	0	intronic	4.309	6	4	15	1	1	0
rs12657264	5	90017137	C	T	0.3689	1.19173e-09	-0.0515584	0.00847542	rs7732169	7	GPR98	0	intronic	0.115	7	4	15	1	1	0
rs1533603	5	90017416	G	T	0.3689	1.19173e-09	-0.0515584	0.00847542	rs7732169	7	GPR98	0	intronic	1.81	7	4	15	1	1	0
rs12652606	5	90018385	A	G	0.3689	1.19173e-09	-0.0515584	0.00847542	rs7732169	7	GPR98	0	intronic	6.739	6	5	15	1	1	0
rs10036258	5	90018414	A	C	0.3689	1.19173e-09	-0.0515584	0.00847542	rs7732169	7	GPR98	0	intronic	3.124	6	5	15	1	1	0
rs10036980	5	90019080	A	C	0.3689	1.19173e-09	-0.0515584	0.00847542	rs7732169	7	GPR98	0	intronic	0.119	7	4	15	1	1	0
rs13153584	5	90020283	A	T	0.4559	NA	NA	NA	rs7732169	7	GPR98	0	intronic	3.837	6	4	15	1	1	0
rs7723259	5	90020868	C	A	0.3689	1.19173e-09	-0.0515584	0.00847542	rs7732169	7	GPR98	0	intronic	1.176	6	4	15	1	1	0
rs7724806	5	90021691	T	C	0.3687	1.33352e-09	-0.0515184	0.00849406	rs7732169	7	GPR98	0	intronic	2.139	6	4	15	1	1	0
rs11602997	11	20022527	C	A	0.07609	1.52394e-11	-0.106126	0.0157264	rs11602997	8	NAV2	0	intronic	2.684	3a	2	7	1	0	0
rs16937343	11	20022847	T	A	0.07739	NA	NA	NA	rs11602997	8	NAV2	0	intronic	1.777	7	2	5	1	0	0
rs10833219	11	20023504	G	C	0.0674	NA	NA	NA	rs11602997	8	NAV2	0	intronic	3.093	5	2	5	1	0	0
rs11603592	11	20023522	C	T	0.06711	9.61276e-11	-0.107587	0.0166152	rs11602997	8	NAV2	0	intronic	2.821	5	2	5	1	0	0
rs73434177	11	20023995	G	A	0.06603	1.82068e-09	-0.100438	0.0166982	rs11602997	8	NAV2	0	intronic	1.498	7	2	5	1	0	0
rs16937344	11	20024139	A	G	0.06761	1.82825e-10	-0.10548	0.0165398	rs11602997	8	NAV2	0	intronic	4.064	3a	2	5	1	0	0
rs73434181	11	20024254	G	C	0.0678	NA	NA	NA	rs11602997	8	NAV2	0	intronic	0.27	4	2	7	1	0	0
rs11604179	11	20024759	G	A	0.06767	1.81837e-10	-0.105238	0.0164997	rs11602997	8	NAV2	0	intronic	8.358	4	2	7	1	0	0
rs11604212	11	20024894	G	T	0.06755	4.8599e-11	-0.108634	0.0165158	rs11602997	8	NAV2	0	intronic	0.475	5	2	5	1	0	0
rs79690581	11	20026110	G	C	0.06755	NA	NA	NA	rs11602997	8	NAV2	0	intronic	7.929	6	4	5	1	0	0
rs76735151	11	20026419	G	A	0.06738	1.22193e-10	-0.106855	0.0165953	rs11602997	8	NAV2	0	intronic	12.14	5	4	5	1	0	0
rs16937347	11	20026717	A	G	0.06738	1.19826e-10	-0.106893	0.0165935	rs11602997	8	NAV2	0	intronic	2.621	5	4	5	1	0	0
rs146193880	11	20027046	C	T	0.06728	9.20917e-11	-0.107714	0.0166181	rs11602997	8	NAV2	0	intronic	0.816	6	4	5	1	0	0
rs78913308	11	20027477	A	G	0.06724	7.78511e-11	-0.108175	0.0166243	rs11602997	8	NAV2	0	intronic	3.202	4	4	5	1	0	0
rs78249104	11	20027680	G	T	0.06683	3.43421e-11	-0.110336	0.0166441	rs11602997	8	NAV2	0	intronic	0.447	6	4	5	1	0	0
rs74841319	11	20027707	A	T	0.06712	NA	NA	NA	rs11602997	8	NAV2	0	intronic	5.655	7	4	5	1	0	0
rs112832067	11	20028186	A	G	0.06693	6.1222e-11	-0.108735	0.0166183	rs11602997	8	NAV2	0	intronic	2.474	7	4	5	1	0	0
rs76399107	11	20029148	C	T	0.06712	1.70178e-10	-0.105901	0.0165773	rs11602997	8	NAV2	0	intronic	11.35	5	4	5	1	0	0
rs11606785	11	20030430	T	G	0.07929	1.56425e-11	-0.103396	0.0153306	rs11602997	8	NAV2	0	intronic	6.102	4	2	5	1	0	1
rs11604681	11	20031042	G	A	0.06719	1.89861e-10	-0.105701	0.0165896	rs11602997	8	NAV2	0	intronic	4.744	5	4	5	1	0	1
rs77993017	11	20031388	C	G	0.06732	NA	NA	NA	rs11602997	8	NAV2	0	intronic	4.781	5	4	5	1	0	1
rs74809393	11	20031520	C	A	0.06719	1.74883e-10	-0.105924	0.0165917	rs11602997	8	NAV2	0	intronic	3.128	6	4	5	1	0	1
11:20031819:T:TG	11	20031819	TG	T	0.06667	NA	NA	NA	rs11602997	8	NAV2	0	intronic	0.616	NA	4	5	1	0	1
rs11605275	11	20031865	C	T	0.06695	1.48787e-10	-0.106442	0.0166085	rs11602997	8	NAV2	0	intronic	13.41	5	4	5	1	0	1
rs16937352	11	20032010	G	C	0.06714	NA	NA	NA	rs11602997	8	NAV2	0	intronic	6.878	7	4	5	1	0	1
rs11605704	11	20032096	C	T	0.06692	1.50656e-10	-0.106415	0.0166093	rs11602997	8	NAV2	0	intronic	11.02	5	4	5	1	0	1
rs78687006	11	20032176	G	A	0.06693	1.50656e-10	-0.106415	0.0166093	rs11602997	8	NAV2	0	intronic	11.69	4	4	5	1	0	1
rs78091560	11	20032279	G	A	0.06693	1.50656e-10	-0.106415	0.0166093	rs11602997	8	NAV2	0	intronic	7.762	4	4	5	1	0	1
rs76234355	11	20037463	G	C	0.08017	NA	NA	NA	rs11602997	8	NAV2	0	intronic	4.392	4	1	5	1	0	1
rs2568131	11	20046407	A	C	0.1046	NA	NA	NA	rs11602997	8	NAV2	0	intronic	3.492	NA	1	5	1	0	0
rs56334134	11	31040126	A	G	0.3678	5.43563e-16	0.0691892	0.00853567	rs2774406	9	DCDC1	0	intronic	2.608	7	14	15	1	0	0
rs288459	11	31043805	T	C	0.452	1.12763e-16	0.0682018	0.00822171	rs2774406	9	DCDC1	0	intronic	0.332	5	7	15	1	1	0
rs1407259	11	31043939	C	A	0.3674	6.36617e-16	0.0688386	0.0085127	rs2774406	9	DCDC1	0	intronic	10.16	NA	7	15	1	1	0
rs288460	11	31044673	C	T	0.4524	1.10435e-16	0.0682215	0.00822161	rs2774406	9	DCDC1	0	intronic	16.01	6	5	15	1	0	0
rs288461	11	31047835	C	A	0.4523	1.09122e-16	0.0682144	0.00821935	rs2774406	9	DCDC1	0	intronic	10.42	NA	5	15	1	1	0
rs288462	11	31048097	T	C	0.4522	1.14709e-16	0.0681669	0.00821952	rs2774406	9	DCDC1	0	intronic	18.36	NA	5	15	1	0	0
rs1321958	11	31048683	G	A	0.368	2.5763e-16	0.0697051	0.00850442	rs2774406	9	DCDC1	0	intronic	3.827	NA	5	15	1	0	0
rs61878168	11	31050135	T	C	0.3689	3.24311e-16	0.0694563	0.00850291	rs2774406	9	DCDC1	0	intronic	7.115	6	7	15	1	1	0
rs290078	11	31050780	C	T	0.4523	1.07741e-16	0.068225	0.00821913	rs2774406	9	DCDC1	0	intronic	2.115	NA	2	15	1	1	0
rs35693769	11	31051686	A	AT	0.4181	NA	NA	NA	rs2774406	9	DCDC1	0	intronic	9.146	NA	7	15	1	0	0
11:31052407:G:GA	11	31052407	GA	G	0.4533	NA	NA	NA	rs2774406	9	DCDC1	0	intronic	0.144	NA	7	15	1	0	0
rs34691508	11	31055844	T	TA	0.4527	NA	NA	NA	rs2774406	9	DCDC1	0	intronic	2.013	NA	14	15	1	0	0
rs288471	11	31055911	C	G	0.4523	NA	NA	NA	rs2774406	9	DCDC1	0	intronic	0.376	6	14	15	1	1	0
rs78986775	11	31055942	C	T	0.368	2.5763e-16	0.0697051	0.00850442	rs2774406	9	DCDC1	0	intronic	0.101	6	14	15	1	1	0
rs288469	11	31057128	C	T	0.4523	1.07741e-16	0.068225	0.00821913	rs2774406	9	DCDC1	0	intronic	2.678	7	14	15	1	0	0
rs288468	11	31057829	C	T	0.4523	1.09122e-16	0.0682144	0.00821935	rs2774406	9	DCDC1	0	intronic	1.221	NA	14	15	1	0	0
rs61878204	11	31058768	C	T	0.3689	2.71331e-16	0.0696519	0.00850442	rs2774406	9	DCDC1	0	intronic	4.512	6	14	15	1	1	0
rs17333520	11	31058834	C	T	0.3673	5.58928e-16	0.0689844	0.00851401	rs2774406	9	DCDC1	0	intronic	5.963	7	14	15	1	0	0
11:31058971:A:ATTTC	11	31058971	ATTTC	A	0.4565	NA	NA	NA	rs2774406	9	DCDC1	0	intronic	6.267	NA	14	15	1	0	0
11:31059760:T:TTA	11	31059760	TTA	T	0.4568	NA	NA	NA	rs2774406	9	DCDC1	0	intronic	0.565	NA	14	15	1	0	0
rs1407258	11	31059839	T	A	0.368	NA	NA	NA	rs2774406	9	DCDC1	0	intronic	4.018	7	14	15	1	1	0
rs1407257	11	31060561	G	T	0.3689	2.71331e-16	0.0696519	0.00850442	rs2774406	9	DCDC1	0	intronic	0.431	NA	14	15	1	1	0
rs288467	11	31061375	G	A	0.4522	1.14709e-16	0.0681669	0.00821952	rs2774406	9	DCDC1	0	intronic	0.213	7	14	15	1	0	0
rs288466	11	31062175	T	A	0.4522	NA	NA	NA	rs2774406	9	DCDC1	0	intronic	7.282	6	14	15	1	0	0
rs288465	11	31062823	T	C	0.4525	1.05011e-16	0.0682538	0.00821957	rs2774406	9	DCDC1	0	intronic	2.136	NA	14	15	1	1	0
rs288464	11	31062955	C	T	0.4525	1.53411e-16	0.0677676	0.00820573	rs2774406	9	DCDC1	0	intronic	0.077	NA	14	15	1	0	0
rs288463	11	31063901	T	G	0.4521	1.02327e-16	0.0682829	0.00822002	rs2774406	9	DCDC1	0	intronic	6.55	6	14	15	1	0	0
rs581993	11	31064377	C	T	0.4522	1.14709e-16	0.0681669	0.00821952	rs2774406	9	DCDC1	0	intronic	1.221	NA	14	15	1	1	0
rs11824421	11	31064570	T	C	0.3689	3.57159e-16	0.0693581	0.00850303	rs2774406	9	DCDC1	0	intronic	2.627	7	14	15	1	0	0
rs491056	11	31065133	A	G	0.4523	1.07741e-16	0.068225	0.00821913	rs2774406	9	DCDC1	0	intronic	3.243	6	14	15	1	1	0
rs372264773	11	31065370	C	CT	0.3617	NA	NA	NA	rs2774406	9	DCDC1	0	intronic	1.615	NA	14	15	1	0	0
rs520294	11	31066020	A	G	0.4525	1.50059e-16	0.0678118	0.00820846	rs2774406	9	DCDC1	0	intronic	2.718	6	9	15	1	0	0
rs2194923	11	31066611	G	A	0.369	2.71391e-16	0.0696505	0.00850428	rs2774406	9	DCDC1	0	intronic	0.255	NA	14	15	1	1	0
rs4067329	11	31068162	G	GAA	0.4512	NA	NA	NA	rs2774406	9	DCDC1	0	intronic	1.169	NA	14	15	1	0	0
rs34136780	11	31069793	T	C	0.3674	6.40279e-16	0.0688267	0.00851197	rs2774406	9	DCDC1	0	intronic	7.153	7	14	15	1	1	0
rs648905	11	31070670	G	A	0.452	1.09757e-16	0.0682152	0.00822013	rs2774406	9	DCDC1	0	intronic	2.546	NA	14	15	1	1	0
rs666036	11	31071680	T	C	0.452	1.07533e-16	0.0682477	0.00822163	rs2774406	9	DCDC1	0	intronic	3.196	5	5	15	1	0	0
rs498510	11	31073521	A	T	0.4519	NA	NA	NA	rs2774406	9	DCDC1	0	intronic	11.3	6	8	15	1	1	0
rs587493	11	31080865	G	A	0.452	1.04734e-16	0.0682754	0.00822185	rs2774406	9	DCDC1	0	intronic	3.263	6	7	15	1	0	0
rs704686	11	31084514	C	T	0.4523	1.38661e-16	0.0678751	0.00820674	rs2774406	9	DCDC1	0	intronic	1.319	NA	5	15	1	0	0
rs560395	11	31087793	A	G	0.4521	8.6643e-17	0.0684582	0.00822155	rs2774406	9	DCDC1	0	intronic	3.873	6	5	15	1	0	0
rs4067330	11	31087870	T	C	0.3688	3.93585e-16	0.0692648	0.00850386	rs2774406	9	DCDC1	0	intronic	5.397	7	5	15	1	0	0
rs666485	11	31088274	G	A	0.4517	1.03443e-16	0.0682855	0.00822162	rs2774406	9	DCDC1	0	intronic	0.56	NA	5	15	1	1	0
rs638653	11	31089911	G	A	0.4518	9.68148e-17	0.068346	0.0082211	rs2774406	9	DCDC1	0	intronic	2.914	NA	5	15	1	1	0
rs1964699	11	31090390	T	C	0.3672	NA	NA	NA	rs2774406	9	DCDC1	0	intronic	5.355	7	5	15	1	0	0
rs566302	11	31091232	C	T	0.4506	8.85855e-17	0.0684465	0.00822274	rs2774406	9	DCDC1	0	intronic	0.47	3a	1	15	1	0	0
rs621886	11	31091431	A	G	0.4518	1.1483e-16	0.0681818	0.00822143	rs2774406	9	DCDC1	0	intronic	5.977	NA	1	15	1	0	0
rs61878206	11	31091953	T	C	0.3685	3.68541e-16	0.0693564	0.00850679	rs2774406	9	DCDC1	0	intronic	0.472	5	2	15	1	1	0
rs520160	11	31093647	T	G	0.4519	1.07852e-16	0.0682399	0.00822104	rs2774406	9	DCDC1	0	intronic	0.591	NA	5	15	1	1	0
rs597070	11	31098955	T	C	0.4519	1.08224e-16	0.0682376	0.00822116	rs2774406	9	DCDC1	0	intronic	4.742	7	7	15	1	0	0
rs199701861	11	31099781	CA	C	0.4524	NA	NA	NA	rs2774406	9	DCDC1	0	intronic	0.118	NA	14	15	1	0	0
rs657823	11	31102504	T	A	0.4519	NA	NA	NA	rs2774406	9	DCDC1	0	intronic	4.055	7	14	15	1	1	0
11:31104143:G:GATATCT	11	31104143	GATATCT	G	0.4522	NA	NA	NA	rs2774406	9	DCDC1	0	intronic	0.455	NA	9	15	1	0	0
rs56402103	11	31106074	T	G	0.3689	4.39046e-16	0.0691557	0.00850433	rs2774406	9	DCDC1	0	intronic	1.274	6	5	15	1	1	0
rs619745	11	31106725	A	T	0.4512	NA	NA	NA	rs2774406	9	DCDC1	0	intronic	0.584	5	5	15	1	1	0
rs481589	11	31107022	T	C	0.4519	1.07852e-16	0.0682399	0.00822104	rs2774406	9	DCDC1	0	intronic	0.394	NA	14	15	1	1	0
rs34932827	11	31111159	C	CT	0.4373	NA	NA	NA	rs2774406	9	DCDC1	0	intronic	4.951	NA	9	9	1	0	0
rs2093713	11	31111193	C	T	0.4519	1.1483e-16	0.0681818	0.00822143	rs2774406	9	DCDC1	0	intronic	0.311	NA	9	9	1	1	0
rs919045	11	31111810	T	C	0.368	2.94969e-16	0.069575	0.0085055	rs2774406	9	DCDC1	0	intronic	6.892	NA	8	9	1	0	0
rs587492	11	31113273	T	C	0.4522	9.52728e-17	0.0683711	0.00822223	rs2774406	9	DCDC1	0	intronic	14.35	5	7	15	1	0	0
rs61878209	11	31113275	C	T	0.368	2.94969e-16	0.069575	0.0085055	rs2774406	9	DCDC1	0	intronic	16.46	5	7	15	1	1	0
rs621549	11	31114197	G	T	0.4519	1.12361e-16	0.0682069	0.00822189	rs2774406	9	DCDC1	0	intronic	0.509	NA	9	15	1	1	0
rs591329	11	31116320	C	T	0.4519	1.1483e-16	0.0681818	0.00822143	rs2774406	9	DCDC1	0	intronic	0.055	NA	9	15	1	0	0
rs17425442	11	31118715	C	G	0.3689	NA	NA	NA	rs2774406	9	DCDC1	0	intronic	0.059	6	14	15	1	1	0
rs685030	11	31119896	A	G	0.4519	1.19399e-16	0.0681469	0.00822184	rs2774406	9	DCDC1	0	intronic	1.577	NA	14	15	1	1	0
rs654016	11	31122224	C	G	0.4518	NA	NA	NA	rs2774406	9	DCDC1	0	intronic	0.777	7	9	15	1	1	0
11:31122913:G:GA	11	31122913	G	GA	0.3654	NA	NA	NA	rs2774406	9	DCDC1	0	intronic	0.468	NA	14	15	1	0	0
rs35423111	11	31123326	TA	T	0.3688	NA	NA	NA	rs2774406	9	DCDC1	0	intronic	0.481	NA	14	15	1	0	0
rs1834490	11	31123382	G	A	0.3687	3.78075e-16	0.0693203	0.00850559	rs2774406	9	DCDC1	0	intronic	1.544	NA	14	15	1	1	0
rs593920	11	31126465	G	A	0.4515	2.13074e-16	0.0678287	0.00825246	rs2774406	9	DCDC1	0	intronic	8.311	NA	5	15	1	1	0
rs7115522	11	31126745	C	A	0.4516	2.07472e-16	0.0678592	0.00825296	rs2774406	9	DCDC1	0	intronic	9.253	5	5	15	1	0	0
rs208079	11	31128152	C	G	0.4516	NA	NA	NA	rs2774406	9	DCDC1	0	intronic	14.11	5	2	15	1	1	0
rs208078	11	31128721	T	G	0.3675	2.19835e-16	0.0701956	0.00854432	rs2774406	9	DCDC1	0	intronic	18.87	2a	5	15	1	0	0
rs169625	11	31135108	G	T	0.3876	2.37677e-16	0.0689991	0.00840835	rs2774406	9	DCDC1	0	intronic	3.916	7	5	15	1	1	0
rs208077	11	31136441	C	A	0.3876	2.35096e-16	0.0690137	0.00840879	rs2774406	9	DCDC1	0	intronic	5.399	NA	5	15	1	1	0
rs208076	11	31136776	G	A	0.3876	2.37677e-16	0.0689991	0.00840835	rs2774406	9	DCDC1	0	intronic	1.483	NA	5	15	1	1	0
rs176372	11	31138499	G	A	0.3845	1.08049e-16	0.0699072	0.00842214	rs2774406	9	DCDC1	0	intronic	0.12	NA	5	15	1	1	0
rs208075	11	31139214	T	G	0.3845	1.30052e-16	0.0697228	0.00842234	rs2774406	9	DCDC1	0	intronic	5.953	NA	5	15	1	1	0
rs529798508	11	31139252	CA	C	0.3906	NA	NA	NA	rs2774406	9	DCDC1	0	intronic	3.622	NA	5	15	1	0	0
rs208074	11	31140075	G	C	0.3876	NA	NA	NA	rs2774406	9	DCDC1	0	intronic	16.19	7	5	15	1	1	0
rs208073	11	31140754	G	T	0.3876	2.9133e-16	0.0687896	0.00840796	rs2774406	9	DCDC1	0	intronic	2.743	NA	5	15	1	1	0
rs208070	11	31146557	G	A	0.3874	2.94182e-16	0.0687875	0.00840891	rs2774406	9	DCDC1	0	intronic	14.59	6	5	15	1	1	0
rs208069	11	31150302	G	T	0.3847	1.4196e-16	0.0696872	0.00842869	rs2774406	9	DCDC1	0	intronic	1.499	NA	5	15	1	1	0
rs546003154	11	31150721	AAT	A	0.3865	NA	NA	NA	rs2774406	9	DCDC1	0	intronic	1.85	NA	5	15	1	1	0
rs208068	11	31151944	T	C	0.3873	2.57597e-16	0.0689253	0.00840929	rs2774406	9	DCDC1	0	intronic	0.202	NA	5	15	1	1	0
rs545854365	11	31152742	AG	A	0.3846	NA	NA	NA	rs2774406	9	DCDC1	0	intronic	NA	NA	5	15	1	0	0
rs547642761	11	31152746	ATGAG	A	0.3846	NA	NA	NA	rs2774406	9	DCDC1	0	intronic	NA	NA	5	15	1	0	0
rs569858838	11	31152747	AT	A	0.3849	NA	NA	NA	rs2774406	9	DCDC1	0	intronic	NA	NA	5	15	1	0	0
rs208065	11	31157375	A	G	0.3872	3.1368e-16	0.0687276	0.00840957	rs2774406	9	DCDC1	0	intronic	0.258	NA	5	15	1	1	0
rs208064	11	31158395	A	G	0.3872	2.39472e-16	0.0689938	0.00840863	rs2774406	9	DCDC1	0	intronic	12.63	NA	5	15	1	1	0
11:31159645:T:TA	11	31159645	T	TA	0.387	NA	NA	NA	rs2774406	9	DCDC1	0	intronic	0.007	NA	5	15	1	0	0
rs2554044	11	31161235	A	T	0.3872	NA	NA	NA	rs2774406	9	DCDC1	0	intronic	9.81	3a	2	15	1	1	0
rs208109	11	31162595	C	T	0.3872	2.58451e-16	0.0689199	0.00840904	rs2774406	9	DCDC1	0	intronic	2.786	5	5	15	1	1	0
rs208108	11	31163724	T	A	0.3841	NA	NA	NA	rs2774406	9	DCDC1	0	intronic	0.206	5	2	15	1	1	0
rs208107	11	31164999	A	G	0.3872	2.39472e-16	0.0689938	0.00840863	rs2774406	9	DCDC1	0	intronic	0.267	6	7	15	1	1	0
rs208106	11	31165852	A	T	0.3873	NA	NA	NA	rs2774406	9	DCDC1	0	intronic	0.706	6	5	15	1	1	0
rs208104	11	31167203	A	G	0.3872	2.63162e-16	0.0688948	0.00840821	rs2774406	9	DCDC1	0	intronic	1.847	NA	5	15	1	1	0
rs208102	11	31167539	T	C	0.3871	2.60306e-16	0.0689094	0.00840865	rs2774406	9	DCDC1	0	intronic	1.222	7	5	15	1	1	0
rs208101	11	31170443	T	G	0.3873	2.63162e-16	0.0688948	0.00840821	rs2774406	9	DCDC1	0	intronic	1.858	5	9	15	1	1	0
rs208100	11	31171084	C	T	0.3873	2.48525e-16	0.068956	0.00840861	rs2774406	9	DCDC1	0	intronic	1.905	5	9	15	1	1	0
11:31172296:T:TC	11	31172296	T	TC	0.3873	NA	NA	NA	rs2774406	9	DCDC1	0	intronic	0.877	NA	9	15	1	1	0
rs400964	11	31177260	A	T	0.3873	NA	NA	NA	rs2774406	9	DCDC1	0	intronic	6.453	7	9	15	1	1	0
rs208099	11	31177296	C	G	0.387	NA	NA	NA	rs2774406	9	DCDC1	0	intronic	0.362	6	9	15	1	1	0
rs208098	11	31177570	C	T	0.3842	1.13735e-16	0.0698526	0.00842176	rs2774406	9	DCDC1	0	intronic	6.779	5	9	15	1	1	0
rs176374	11	31178560	C	G	0.3873	NA	NA	NA	rs2774406	9	DCDC1	0	intronic	1.164	7	9	15	1	1	0
rs208097	11	31178883	C	A	0.3836	1.51625e-16	0.0696874	0.00843674	rs2774406	9	DCDC1	0	intronic	1.903	7	9	15	1	0	0
11:31179009:C:CAT	11	31179009	C	CAT	0.3873	NA	NA	NA	rs2774406	9	DCDC1	0	intronic	0.385	NA	9	15	1	0	0
rs145332701	11	31179013	C	T	0.3873	2.70316e-16	0.068869	0.00840838	rs2774406	9	DCDC1	0	intronic	3.515	6	9	15	1	0	0
rs208095	11	31179141	C	T	0.3873	2.3331e-16	0.0690101	0.0084074	rs2774406	9	DCDC1	0	intronic	2.531	6	9	15	1	1	0
rs208094	11	31179854	T	C	0.3873	2.70316e-16	0.068869	0.00840838	rs2774406	9	DCDC1	0	intronic	0.311	7	9	15	1	1	0
rs208092	11	31189274	T	A	0.3873	NA	NA	NA	rs2774406	9	DCDC1	0	intronic	5.232	7	9	15	1	1	0
rs381149	11	31190631	A	G	0.3873	2.2494e-16	0.0690494	0.00840768	rs2774406	9	DCDC1	0	intronic	9.859	7	9	15	1	1	0
rs208089	11	31191390	A	G	0.3842	1.1077e-16	0.0698778	0.0084216	rs2774406	9	DCDC1	0	intronic	5.038	7	9	15	1	1	0
11:31192889:G:GA	11	31192889	G	GA	0.3811	NA	NA	NA	rs2774406	9	DCDC1	0	intronic	3.305	NA	14	15	1	0	0
rs208087	11	31193935	G	T	0.3873	2.2494e-16	0.0690494	0.00840768	rs2774406	9	DCDC1	0	intronic	6.01	6	14	15	1	1	0
rs208086	11	31194624	A	T	0.3873	NA	NA	NA	rs2774406	9	DCDC1	0	intronic	4.373	6	14	15	1	1	0
rs208085	11	31195157	C	T	0.3873	2.2494e-16	0.0690494	0.00840768	rs2774406	9	DCDC1	0	intronic	2.852	7	9	15	1	1	0
rs208084	11	31196772	C	T	0.3873	2.45264e-16	0.0689583	0.00840725	rs2774406	9	DCDC1	0	intronic	3.223	7	8	9	1	1	0
rs208082	11	31197885	G	A	0.3873	2.31982e-16	0.0690215	0.00840809	rs2774406	9	DCDC1	0	intronic	0.757	5	9	15	1	1	0
rs208113	11	31198788	C	T	0.3873	2.46195e-16	0.0689533	0.00840711	rs2774406	9	DCDC1	0	intronic	2.35	6	9	15	1	1	0
rs208112	11	31198934	G	T	0.387	3.22906e-16	0.0686989	0.00840966	rs2774406	9	DCDC1	0	intronic	2.67	6	9	15	1	1	0
rs169624	11	31199231	T	C	0.3842	1.06729e-16	0.0699121	0.00842125	rs2774406	9	DCDC1	0	intronic	2.197	6	9	15	1	1	0
rs208111	11	31202087	C	A	0.3835	NA	NA	NA	rs2774406	9	DCDC1	0	intronic	3.264	NA	9	15	1	1	0
rs158149	11	31208954	G	A	0.3873	2.3536e-16	0.0689963	0.0084068	rs2774406	9	DCDC1	0	intronic	12.21	7	14	15	1	1	0
rs158148	11	31209733	T	G	0.3868	2.65493e-16	0.0689203	0.00841242	rs2774406	9	DCDC1	0	intronic	0.549	7	14	15	1	1	0
rs158147	11	31209773	C	A	0.3871	3.6675e-16	0.0685546	0.00840786	rs2774406	9	DCDC1	0	intronic	4.795	6	14	15	1	1	0
rs158145	11	31211625	A	G	0.3871	2.36075e-16	0.0689961	0.00840715	rs2774406	9	DCDC1	0	intronic	2.008	6	14	15	1	1	0
rs158143	11	31212127	T	C	0.3842	8.97242e-17	0.0700819	0.00842077	rs2774406	9	DCDC1	0	intronic	0.163	NA	14	15	1	1	0
rs158142	11	31212293	A	G	0.3871	2.36075e-16	0.0689961	0.00840715	rs2774406	9	DCDC1	0	intronic	1.048	6	14	15	1	1	0
rs158141	11	31212468	G	C	0.3871	NA	NA	NA	rs2774406	9	DCDC1	0	intronic	0.431	7	14	15	1	1	0
rs158138	11	31217646	C	T	0.3842	1.00372e-16	0.0699598	0.00841957	rs2774406	9	DCDC1	0	intronic	3.732	7	13	15	1	1	0
rs158137	11	31217988	A	T	0.3871	NA	NA	NA	rs2774406	9	DCDC1	0	intronic	1.82	7	13	15	1	1	0
rs2616791	11	31225436	C	T	0.3841	NA	NA	NA	rs2774406	9	DCDC1	0	intronic	0.669	NA	14	15	1	1	0
rs471211	11	31225707	A	G	0.387	2.78236e-16	0.0688501	0.00840965	rs2774406	9	DCDC1	0	intronic	0.125	NA	14	15	1	1	0
rs286652	11	31227848	C	T	0.3856	7.92957e-17	0.0701718	0.00841674	rs2774406	9	DCDC1	0	intronic	1.803	7	9	15	1	1	0
rs286651	11	31229804	C	T	0.3842	1.06558e-16	0.0699798	0.0084292	rs2774406	9	DCDC1	0	intronic	5.403	6	9	15	1	1	0
rs286648	11	31231102	A	G	0.3844	8.58134e-17	0.070203	0.00842994	rs2774406	9	DCDC1	0	intronic	6.242	7	9	15	1	1	0
rs2774406	11	31231534	T	C	0.3858	6.91981e-17	0.0703754	0.00842484	rs2774406	9	DCDC1	0	intronic	6.438	2b	2	15	1	1	0
rs374796	11	31233288	G	C	0.3856	NA	NA	NA	rs2774406	9	DCDC1	0	intronic	1.685	7	9	15	1	1	0
rs2554053	11	31233857	C	A	0.3838	1.87465e-16	0.0694725	0.00843669	rs2774406	9	DCDC1	0	intronic	1.447	6	9	15	1	1	0
rs286647	11	31235303	C	T	0.3853	1.88375e-16	0.0694369	0.00843295	rs2774406	9	DCDC1	0	intronic	1.286	NA	9	15	1	1	0
rs2616820	11	31247256	A	G	0.3843	1.09228e-16	0.0699797	0.00843217	rs2774406	9	DCDC1	0	intronic	0.203	NA	14	15	1	1	0
rs2616818	11	31250646	T	A	0.3844	NA	NA	NA	rs2774406	9	DCDC1	0	intronic	0.319	6	14	15	1	1	0
rs1929023	11	31253853	G	T	0.3937	4.0608e-16	0.0683165	0.00839135	rs2774406	9	DCDC1	0	intronic	0.994	NA	5	15	1	1	0
rs2616816	11	31255107	T	C	0.3909	1.39992e-16	0.0695163	0.00840632	rs2774406	9	DCDC1	0	intronic	4.948	NA	7	15	1	1	0
rs2616812	11	31263112	G	A	0.3907	1.35088e-16	0.0696237	0.00841497	rs2774406	9	DCDC1	0	exonic	15.29	NA	5	15	1	1	0
rs1475559	11	31263566	G	C	0.3936	NA	NA	NA	rs2774406	9	DCDC1	0	intronic	5.758	7	5	15	1	1	0
rs2774409	11	31265801	G	T	0.3908	1.48762e-16	0.0694584	0.0084067	rs2774406	9	DCDC1	0	intronic	10.77	7	5	15	1	1	0
rs1929018	11	31270919	C	T	0.3909	1.60522e-16	0.0693873	0.00840736	rs2774406	9	DCDC1	0	intronic	3.5	NA	5	15	1	1	0
rs2616811	11	31278139	T	C	0.3907	1.72488e-16	0.069299	0.00840543	rs2774406	9	DCDC1	0	intronic	2.251	7	5	15	1	1	0
rs2616806	11	31282938	G	C	0.39	NA	NA	NA	rs2774406	9	DCDC1	0	intronic	3.063	6	5	15	1	1	0
rs7116699	11	31283377	C	T	0.3936	4.23887e-16	0.0682794	0.00839216	rs2774406	9	DCDC1	0	intronic	3.256	7	5	15	1	1	0
rs1330715	11	31289597	C	T	0.3912	8.931e-17	0.0699746	0.0084073	rs2774406	9	DCDC1	0	intronic	3.267	7	14	15	1	1	0
rs2225364	11	31293946	A	G	0.3912	9.12454e-17	0.0699637	0.00840856	rs2774406	9	DCDC1	0	intronic	1.375	7	8	15	1	1	0
rs1970028	11	31295440	G	A	0.3939	3.03439e-16	0.0686364	0.00839426	rs2774406	9	DCDC1	0	intronic	3.002	7	9	9	1	1	0
rs7940632	11	31295951	C	T	0.3911	1.00247e-16	0.0698433	0.00840539	rs2774406	9	DCDC1	0	intronic	3.702	7	9	15	1	1	0
rs1929024	11	31304847	T	C	0.3936	2.37898e-16	0.0689952	0.00840796	rs2774406	9	DCDC1	0	intronic	0.714	7	9	15	1	1	0
11:31304912:G:GT	11	31304912	G	GT	0.3947	NA	NA	NA	rs2774406	9	DCDC1	0	intronic	1.24	NA	9	15	1	0	0
rs10767892	11	31306248	T	C	0.3935	3.08604e-16	0.0687366	0.00840861	rs2774406	9	DCDC1	0	intronic	2.284	6	14	15	1	1	0
rs61471641	11	31307753	AG	A	0.3911	NA	NA	NA	rs2774406	9	DCDC1	0	intronic	0.318	NA	14	15	1	1	0
rs1330717	11	31309813	C	A	0.3935	3.01662e-16	0.0687465	0.00840699	rs2774406	9	DCDC1	0	intronic	5.641	NA	14	15	1	1	0
rs2774401	11	31310771	C	T	0.3906	1.03676e-16	0.0699491	0.00842216	rs2774406	9	DCDC1	0	intronic	15.67	7	14	15	1	1	0
rs2761588	11	31313761	A	G	0.3905	NA	NA	NA	rs2774406	9	DCDC1	0	intronic	9.139	NA	14	15	1	1	0
rs2616821	11	31326420	T	C	0.3891	4.51925e-16	0.0684581	0.00842217	rs2774406	9	DCDC1	0	intronic	8.963	NA	7	15	1	1	0
rs2761592	11	31327766	G	A	0.3891	4.82204e-16	0.068386	0.00842147	rs2774406	9	DCDC1:RP1-296L11.1	00:00:00	ncRNA_intronic	12.66	NA	14	15	1	1	0
rs55959949	11	31328189	A	G	0.3863	1.73006e-16	0.0695716	0.00843886	rs2774406	9	DCDC1:RP1-296L11.1	00:00:00	ncRNA_intronic	7.754	6	14	15	1	1	0
rs55937626	11	31328235	T	C	0.3862	1.91148e-16	0.0694412	0.00843527	rs2774406	9	DCDC1:RP1-296L11.1	00:00:00	ncRNA_intronic	0.082	6	14	15	1	1	0
rs2616809	11	31329938	A	G	0.3891	5.19816e-16	0.0683196	0.00842277	rs2774406	9	DCDC1:RP1-296L11.1	00:00:00	ncRNA_intronic	2.969	NA	14	15	1	1	0
rs2761590	11	31330382	G	T	0.3892	5.38533e-16	0.068284	0.00842286	rs2774406	9	DCDC1:RP1-296L11.1	00:00:00	ncRNA_intronic	1.258	NA	14	15	1	1	0
rs72888156	11	31330484	C	G	0.3862	NA	NA	NA	rs2774406	9	DCDC1:RP1-296L11.1	00:00:00	ncRNA_intronic	0.559	6	14	15	1	1	0
rs2616803	11	31331693	T	C	0.3892	5.42169e-16	0.0682835	0.00842365	rs2774406	9	DCDC1:RP1-296L11.1	00:00:00	ncRNA_intronic	5.137	NA	14	15	1	1	0
rs10128579	11	31335146	T	G	0.3891	5.25806e-16	0.0683086	0.00842286	rs2774406	9	DCDC1:RP1-296L11.1	00:00:00	ncRNA_intronic	8.039	7	14	15	1	1	0
rs10128753	11	31335424	C	A	0.3885	4.80156e-16	0.0684326	0.00842666	rs2774406	9	DCDC1:RP1-296L11.1	00:00:00	ncRNA_intronic	0.379	6	14	15	1	1	0
rs61879877	11	31337256	G	C	0.3895	NA	NA	NA	rs2774406	9	DCDC1	0	intronic	1.266	7	14	15	1	0	0
rs17247682	11	31347670	T	G	0.3865	2.21555e-16	0.0693011	0.00843643	rs2774406	9	DCDC1	0	intronic	10.93	5	1	15	1	1	0
rs147247231	11	31347919	T	TA	0.3857	NA	NA	NA	rs2774406	9	DCDC1	0	intronic	0.671	NA	1	15	1	0	0
rs61879884	11	31349483	G	C	0.3858	NA	NA	NA	rs2774406	9	DCDC1	0	intronic	3.575	7	14	15	1	1	0
11:31350941:A:AT	11	31350941	AT	A	0.3563	NA	NA	NA	rs2774406	9	DCDC1	0	intronic	1.136	NA	9	15	1	0	0
rs373120029	11	31353386	C	CT	0.359	NA	NA	NA	rs2774406	9	DCDC1	0	intronic	3.384	NA	9	15	1	1	0
rs7926764	11	31354418	G	C	0.3595	NA	NA	NA	rs2774406	9	DCDC1	0	intronic	8.624	7	5	15	1	1	0
rs11031360	11	31355478	C	T	0.3595	3.1302e-15	0.0674529	0.00854941	rs2774406	9	DCDC1	0	intronic	0.85	6	5	15	1	1	0
rs1853532	11	31356281	C	T	0.3566	1.3068e-15	0.0684916	0.00856328	rs2774406	9	DCDC1	0	intronic	2.87	NA	5	15	1	1	0
rs61879886	11	31364101	C	G	0.3566	NA	NA	NA	rs2774406	9	DCDC1	0	intronic	2.703	6	14	15	1	1	0
rs942271	11	31364488	T	C	0.3567	1.26456e-15	0.0685318	0.00856396	rs2774406	9	DCDC1	0	intronic	7.095	NA	14	15	1	1	0
rs61879887	11	31364587	A	C	0.3567	1.25308e-15	0.0685383	0.00856356	rs2774406	9	DCDC1	0	intronic	9.543	5	14	15	1	1	0
rs61879888	11	31366266	G	A	0.3567	1.47394e-15	0.0683712	0.00856414	rs2774406	9	DCDC1	0	intronic	0.747	7	14	15	1	1	0
rs61879889	11	31366722	T	A	0.3567	NA	NA	NA	rs2774406	9	DCDC1	0	intronic	2.925	6	14	15	1	1	0
rs202072562	11	31370574	A	AT	0.3587	NA	NA	NA	rs2774406	9	DCDC1	0	intronic	2.06	NA	14	15	1	0	0
rs17248064	11	31373936	A	T	0.3567	NA	NA	NA	rs2774406	9	DCDC1	0	intronic	8.884	6	7	15	1	1	0
rs2901953	11	31375560	C	T	0.357	1.89074e-15	0.0680912	0.00856215	rs2774406	9	DCDC1	0	intronic	0.379	5	14	15	1	1	0
rs2209176	11	31381087	T	C	0.3589	2.06061e-15	0.0678969	0.00854922	rs2774406	9	DCDC1	0	intronic	5.011	NA	5	15	1	1	0
rs593837	11	31384233	G	A	0.3598	6.79455e-15	0.066424	0.00852437	rs2774406	9	DCDC1	0	intronic	7.599	7	5	15	1	1	0
11:31387538:A:ATAT	11	31387538	ATAT	A	0.3563	NA	NA	NA	rs2774406	9	DCDC1	0	intronic	6.187	NA	5	15	1	1	0
rs569385	11	31391233	T	C	0.3601	6.38726e-15	0.0664588	0.00852029	rs2774406	9	DCDC1	0	intronic	9.584	4	1	1	1	1	1
rs515591	11	31392755	T	C	0.3601	6.43243e-15	0.0664438	0.00851934	rs2774406	9	DNAJC24	0	intronic	6.025	6	1	5	1	1	1
rs4922860	11	31392995	A	G	0.3569	3.01081e-15	0.0673798	0.00853491	rs2774406	9	DNAJC24	0	intronic	3.828	5	2	5	1	1	1
rs61879923	11	31393424	G	T	0.3569	3.01081e-15	0.0673798	0.00853491	rs2774406	9	DNAJC24	0	intronic	0.43	7	4	5	1	1	1
rs543138	11	31393465	C	G	0.3601	NA	NA	NA	rs2774406	9	DNAJC24	0	intronic	1.781	7	4	5	1	1	1
rs658477	11	31393617	G	A	0.36	6.40879e-15	0.0664534	0.00852006	rs2774406	9	DNAJC24	0	intronic	0.385	7	4	5	1	1	1
rs658106	11	31393662	A	C	0.3605	8.11688e-15	0.0663104	0.00853447	rs2774406	9	DNAJC24	0	intronic	0.402	6	4	5	1	1	1
rs479005	11	31397702	T	C	0.3596	7.98353e-15	0.0662615	0.00852587	rs2774406	9	DNAJC24	0	intronic	3.302	7	4	5	1	1	1
rs483534	11	31398142	C	G	0.3601	NA	NA	NA	rs2774406	9	DNAJC24	0	intronic	11.92	7	1	5	1	1	1
rs632445	11	31401398	A	G	0.3598	7.31369e-15	0.066305	0.0085193	rs2774406	9	DNAJC24	0	intronic	0.135	7	5	5	1	1	0
rs138944123	11	31403147	A	G	0.3613	3.75003e-15	0.0675877	0.00859106	rs2774406	9	DNAJC24	0	intronic	2.691	6	5	5	1	1	0
rs553074	11	31403972	C	T	0.3599	7.2815e-15	0.0663085	0.00851914	rs2774406	9	DNAJC24	0	intronic	1.479	6	5	5	1	1	0
rs61879925	11	31404306	G	T	0.3569	2.89983e-15	0.0674083	0.00853345	rs2774406	9	DNAJC24	0	intronic	5.253	6	5	5	1	1	0
rs481683	11	31407431	T	C	0.3601	7.91654e-15	0.0662021	0.00851707	rs2774406	9	DNAJC24	0	intronic	12.52	7	4	5	1	1	0
rs586208	11	31409998	A	G	0.3599	8.04781e-15	0.0661961	0.00851858	rs2774406	9	DNAJC24	0	intronic	6.148	NA	5	5	1	1	0
rs682539	11	31410242	G	A	0.3603	6.90957e-15	0.0663535	0.00851766	rs2774406	9	DNAJC24	0	intronic	0.107	NA	5	5	1	1	0
rs576990	11	31410873	T	G	0.3601	7.10946e-15	0.0663167	0.00851688	rs2774406	9	DNAJC24	0	intronic	2.831	6	5	15	1	1	0
rs4244477	11	31411647	G	A	0.357	3.1268e-15	0.0673251	0.00853309	rs2774406	9	DNAJC24	0	intronic	9.01	7	5	15	1	1	0
rs508689	11	31416013	T	A	0.3588	NA	NA	NA	rs2774406	9	DNAJC24	0	intronic	1.804	6	5	15	1	1	0
11:31419024:A:ATTT	11	31419024	ATTT	A	0.3599	NA	NA	NA	rs2774406	9	DNAJC24	0	intronic	2.743	NA	4	15	1	0	0
rs1965232	11	31419496	C	T	0.3599	8.28993e-15	0.0661699	0.00851933	rs2774406	9	DNAJC24	0	intronic	1.055	5	4	15	1	1	0
rs2167299	11	31419834	C	G	0.3599	NA	NA	NA	rs2774406	9	DNAJC24	0	intronic	0.465	7	4	15	1	1	0
rs17632324	11	31420580	G	A	0.357	2.88756e-15	0.0674155	0.00853378	rs2774406	9	DNAJC24	0	intronic	0.668	7	4	15	1	1	0
rs12277314	11	31420724	G	A	0.3601	5.81712e-15	0.066545	0.00851844	rs2774406	9	DNAJC24	0	intronic	1.038	7	4	15	1	1	0
11:31421260:C:CT	11	31421260	CT	C	0.3623	NA	NA	NA	rs2774406	9	DNAJC24	0	intronic	1.219	NA	4	15	1	0	0
rs2122681	11	31422898	T	C	0.357	2.83762e-15	0.0674341	0.00853379	rs2774406	9	DNAJC24	0	intronic	2.47	7	5	15	1	1	0
rs11424993	11	31423821	T	TA	0.3562	NA	NA	NA	rs2774406	9	DNAJC24	0	intronic	0.3	NA	5	15	1	1	0
rs6484503	11	31424603	T	G	0.3599	7.12734e-15	0.0663344	0.00851949	rs2774406	9	DNAJC24	0	intronic	8.089	6	5	15	1	1	0
rs3979424	11	31424751	A	G	0.357	2.83762e-15	0.0674341	0.00853379	rs2774406	9	DNAJC24	0	intronic	6.061	7	5	15	1	1	0
rs12272996	11	31425196	A	G	0.3601	6.47749e-15	0.0664262	0.00851805	rs2774406	9	DNAJC24	0	intronic	2.531	5	5	15	1	1	0
rs17705193	11	31426544	A	T	0.3569	NA	NA	NA	rs2774406	9	DNAJC24	0	intronic	1.731	5	5	15	1	1	0
rs61879927	11	31427469	T	G	0.357	3.64218e-15	0.067161	0.00853294	rs2774406	9	DNAJC24	0	intronic	3.713	6	5	15	1	1	0
rs36041740	11	31427570	G	A	0.3601	7.64376e-15	0.0662416	0.00851728	rs2774406	9	DNAJC24	0	intronic	2.598	7	5	15	1	1	0
rs7941347	11	31428202	G	A	0.3599	8.2037e-15	0.0661734	0.00851834	rs2774406	9	DNAJC24	0	intronic	1.867	5	5	15	1	1	0
rs1901252	11	31429466	A	T	0.36	NA	NA	NA	rs2774406	9	DNAJC24	0	intronic	2.423	6	5	15	1	1	0
rs4922864	11	31430229	T	C	0.3602	7.01416e-15	0.0663538	0.00851977	rs2774406	9	DNAJC24	0	intronic	0.926	5	5	15	1	1	0
rs11031378	11	31431189	A	G	0.3601	7.22226e-15	0.0663027	0.00851725	rs2774406	9	DNAJC24	0	intronic	0.497	5	5	15	1	1	0
rs12287643	11	31431418	C	T	0.3601	7.55804e-15	0.0662509	0.00851691	rs2774406	9	DNAJC24	0	intronic	3.152	5	5	15	1	1	0
rs12789219	11	92568633	A	T	0.3866	NA	NA	NA	rs12789841	10	FAT3	0	intronic	4.76	6	4	15	1	0	0
rs12789841	11	92568908	A	G	0.3874	6.05509e-09	0.048974	0.00841922	rs12789841	10	FAT3	0	intronic	2.804	7	4	15	1	0	0
rs11020072	11	92569310	G	A	0.3869	9.82768e-09	0.0483043	0.00842227	rs12789841	10	FAT3	0	intronic	5.512	7	4	15	1	0	0
rs34321934	11	92571146	G	A	0.387	8.63258e-09	0.0484221	0.00841062	rs12789841	10	FAT3	0	intronic	0.285	4	4	15	1	0	0
rs7939598	11	92572504	G	A	0.4007	8.96734e-08	0.044632	0.00834584	rs12789841	10	FAT3	0	intronic	1.286	4	4	15	1	0	0
rs10765565	11	92573911	G	T	0.4014	8.29437e-08	0.0446965	0.0083359	rs12789841	10	FAT3	0	exonic	14.62	NA	4	15	1	0	0
rs34508481	11	92576027	G	A	0.4004	5.27215e-08	0.0454726	0.00835391	rs12789841	10	FAT3	0	intronic	2.967	7	4	15	1	0	0
rs11020079	11	92578169	G	A	0.3978	1.686e-08	0.0472648	0.00837579	rs12789841	10	FAT3	0	intronic	0.095	5	4	15	1	0	0
rs11020080	11	92578985	G	A	0.3873	7.69302e-09	0.0484961	0.00839511	rs12789841	10	FAT3	0	intronic	11.53	2b	4	15	1	0	0
rs3847540	11	92579329	G	A	0.4007	6.45142e-08	0.0451247	0.00834534	rs12789841	10	FAT3	0	intronic	4.27	4	4	15	1	0	0
rs3847541	11	92579416	A	G	0.3881	1.11904e-08	0.0479544	0.00839358	rs12789841	10	FAT3	0	intronic	6.345	5	4	15	1	0	0
rs3847544	11	92580194	G	A	0.4005	5.81145e-08	0.045311	0.0083509	rs12789841	10	FAT3	0	intronic	3.924	7	4	15	1	0	0
rs11020082	11	92582340	G	C	0.3875	NA	NA	NA	rs12789841	10	FAT3	0	intronic	2.186	5	4	15	1	0	0
rs10501798	11	92584875	A	G	0.2837	5.93011e-06	0.0412312	0.00910245	rs12789841	10	FAT3	0	intronic	4.54	5	4	15	1	0	0
11:92592536:G:GT	11	92592536	GT	G	0.4016	NA	NA	NA	rs12789841	10	FAT3	0	intronic	9.693	NA	4	15	1	0	0
rs10765566	11	92598058	A	T	0.3878	NA	NA	NA	rs12789841	10	FAT3	0	intronic	1.824	5	4	15	1	0	0
rs10765567	11	92601909	A	T	0.3777	NA	NA	NA	rs12789841	10	FAT3	0	intronic	11.4	5	4	15	1	0	0
rs10830952	11	92603297	G	C	0.3771	NA	NA	NA	rs12789841	10	FAT3	0	intronic	0.465	5	4	15	1	0	0
rs774113239	11	92604958	CTA	C	0.3781	NA	NA	NA	rs12789841	10	FAT3	0	intronic	1.983	NA	4	15	1	0	0
11:92607295:G:GA	11	92607295	GA	G	0.3778	NA	NA	NA	rs12789841	10	FAT3	0	intronic	0.219	NA	4	15	1	0	0
rs10765568	11	92607866	C	T	0.3771	2.17292e-08	0.0474037	0.00846623	rs12789841	10	FAT3	0	intronic	0.369	6	4	15	1	0	0
rs7101614	11	92623515	G	T	0.3977	2.19289e-07	0.043389	0.00837076	rs12789841	10	FAT3	0	intronic	13.92	7	4	15	1	0	0
rs7118363	11	92623608	A	G	0.3978	2.25229e-07	0.0433537	0.00837201	rs12789841	10	FAT3	0	intronic	0.474	7	4	15	1	0	0
rs201885618	16	54590342	T	TCTC	0.4443	NA	NA	NA	rs8054533	11	AC079412.1	7033	intergenic	1.511	NA	9	15	0	0	0
16:54593652:C:CTTAAG	16	54593652	CTTAAG	C	0.4461	NA	NA	NA	rs8054533	11	AC079412.1	10343	intergenic	1.005	NA	13	15	0	0	0
rs1532304	16	54593848	T	C	0.4466	1.38461e-05	0.0359418	0.00826817	rs8054533	11	AC079412.1	10539	intergenic	1.669	5	13	15	0	0	0
rs878980	16	54594770	A	G	0.4459	1.09326e-05	0.0363789	0.00827054	rs8054533	11	AC079412.1	11461	intergenic	1.688	7	13	15	0	0	0
rs17262302	16	54595315	C	T	0.446	9.15054e-06	0.0366859	0.008268	rs8054533	11	AC079412.1	12006	intergenic	1.816	6	13	15	0	0	0
rs28639468	16	54595333	C	A	0.446	8.57479e-06	0.0368008	0.00826784	rs8054533	11	AC079412.1	12024	intergenic	0.113	6	13	15	0	0	0
rs1882592	16	54596010	T	G	0.4497	8.7246e-06	0.0367099	0.00825431	rs8054533	11	AC079412.1	12701	intergenic	3.22	7	13	15	0	0	0
rs9940371	16	54596082	G	A	0.4497	8.40158e-06	0.0367683	0.00825241	rs8054533	11	AC079412.1	12773	intergenic	4.721	7	13	15	0	0	0
rs7198776	16	54599228	G	A	0.4157	2.11094e-07	0.043069	0.00829765	rs8054533	11	AC079412.1	15919	intergenic	5.455	5	5	15	0	0	0
rs1874025	16	54599743	G	A	0.4157	2.13812e-07	0.0430555	0.00829887	rs8054533	11	AC079412.1	16434	intergenic	16.26	5	5	15	0	0	0
rs11645174	16	54600392	C	A	0.4153	1.98057e-07	0.0431784	0.00829976	rs8054533	11	AC079412.1	17083	intergenic	4.731	5	5	15	0	0	0
rs7190092	16	54601803	G	A	0.4145	1.72371e-07	0.0434794	0.00831642	rs8054533	11	AC079412.1	18494	intergenic	1.916	7	5	15	0	0	0
rs112946517	16	54602769	G	GGGAGAA	0.4199	NA	NA	NA	rs8054533	11	AC079412.1	19460	intergenic	0.622	NA	5	15	0	0	0
16:54603097:C:CT	16	54603097	CT	C	0.3878	NA	NA	NA	rs8054533	11	AC079412.1	19788	intergenic	0.907	NA	5	15	0	0	0
rs8045161	16	54603152	T	C	0.3894	1.27247e-09	0.051139	0.00842103	rs8054533	11	AC079412.1	19843	intergenic	5.838	5	5	15	0	0	0
16:54603232:A:AAAC	16	54603232	AAAC	A	0.3882	NA	NA	NA	rs8054533	11	AC079412.1	19923	intergenic	4.458	NA	5	15	0	0	0
rs1908219	16	54603266	T	C	0.4858	4.38918e-06	0.0378311	0.00823685	rs8054533	11	AC079412.1	19957	intergenic	1.95	NA	5	15	0	0	0
rs9940902	16	54603916	G	A	0.4618	2.22071e-06	0.0390463	0.00824953	rs8054533	11	AC079412.1	20607	intergenic	0.306	3a	5	15	0	0	0
rs9889103	16	54604109	T	C	0.4231	1.30457e-07	0.0439158	0.00831819	rs8054533	11	AC079412.1	20800	intergenic	0.616	5	5	15	0	0	0
rs62031850	16	54604869	G	T	0.3872	1.18021e-08	0.0481945	0.00844897	rs8054533	11	AC079412.1	21560	intergenic	0.934	5	5	15	0	0	0
rs9937498	16	54606056	A	G	0.4614	1.50538e-06	0.0396772	0.00824632	rs8054533	11	AC079412.1	22747	intergenic	2.5	6	5	15	0	0	0
rs8054533	16	54607909	C	T	0.3951	1.2498e-09	0.0511127	0.00841268	rs8054533	11	AC079412.1	24600	intergenic	0.038	6	5	15	0	0	0
rs9928069	16	54611687	G	A	0.4077	1.45453e-09	0.0508542	0.00840388	rs8054533	11	AC079412.1	28378	intergenic	3.909	5	1	15	0	0	0
MAF; minor allele frequency.
IndSigSNPs; independent significant SNPS.
CADD; combined annotation-dependent depletion score. CADD predicts how deleterious the SNP effect is on protein structure and function (higher scores indicate more deleterious effect).
RDB; RegulomeDB. RDB scores predict likelihood of regulatory functionality (lower scores indicate higher likelihood).
minChrState; minimum chromatine state. The chromatine state indicates the accessibility of genomic regions using 15 categorical states.
pos-Mapping; positional gene mapping. 1 = yes, 0 = no.
eqtl-Mapping; expression quantitative trait loci gene mapping. 1 = yes, 0 = no.
ci-Mapping; chromatin interaction gene mapping. 1 = yes, 0 = no.
