# Supplementary material for: The genetic architecture of the human thalamus and its overlap with ten common brain disorders
Source: Nat Commun. 2021 May 18;12:2909. doi: 10.1038/s41467-021-23175-z (PMC8131358; doi:10.1038/s41467-021-23175-z)
Supplement: Supplementary file 9 — Supplementary Data 6 [file 41467_2021_23175_MOESM9_ESM.xlsx]

## Sheet: Suppl. Data 6_Ventral_SNPs
rsID	Chromosome	Position	non_effect_allele	effect_allele	MAF	GWAS P-value	Beta	SE	IndSigSNP	Genomic Locus	Nearest gene	Distance	Function	CADD	RDB	minChrState	commonChrState	posMapFilt	eqtlMapFilt	ciMapFilt
rs112646560	1	39560250	C	T	0.2135	3.79976e-06	0.0467189	0.0101059	rs16826012	1	MACF1	0	intronic	0.793	7	4	15	1	1	0
rs72637903	1	39561884	G	A	0.2128	7.39625e-05	0.0402459	0.0101535	rs16826012	1	MACF1	0	intronic	0.083	6	4	15	1	0	0
rs112566467	1	39562627	C	T	0.2096	7.98032e-06	0.045373	0.0101585	rs16826012	1	MACF1	0	intronic	1.945	7	5	15	1	1	0
rs113603865	1	39564930	C	T	0.2088	4.25964e-06	0.046741	0.010163	rs16826012	1	MACF1	0	intronic	0.033	7	5	5	1	1	0
rs2282231	1	39569571	C	T	0.2105	8.15409e-06	0.0450206	0.0100901	rs16826012	1	MACF1	0	intronic	10.08	NA	1	7	1	0	0
rs72660086	1	39571992	T	G	0.2092	3.75782e-06	0.0467971	0.0101178	rs16826012	1	MACF1	0	intronic	7.192	3a	1	1	1	1	1
rs2036465	1	39575982	C	A	0.2062	5.0463e-06	0.0460722	0.0100954	rs16826012	1	MACF1	0	intronic	4.152	5	2	5	1	1	1
rs67637163	1	39576621	T	G	0.2055	2.69429e-06	0.0474677	0.010113	rs16826012	1	MACF1	0	intronic	7.337	5	2	7	1	1	1
1:39578352:C:CA	1	39578352	CA	C	0.2052	NA	NA	NA	rs16826012	1	MACF1	0	intronic	0.642	NA	4	5	1	0	1
rs4660165	1	39578532	A	G	0.205	2.41046e-06	0.0477272	0.0101193	rs16826012	1	MACF1	0	intronic	0.37	5	4	5	1	0	1
rs4660416	1	39578986	A	G	0.2048	1.8692e-06	0.0483493	0.0101403	rs16826012	1	MACF1	0	intronic	2.157	2b	2	5	1	1	1
rs112205225	1	39587388	A	C	0.2114	1.30275e-07	0.0528998	0.0100194	rs16826012	1	MACF1	0	intronic	0.573	7	4	5	1	1	0
rs1472662	1	39590409	G	T	0.2096	2.06705e-07	0.0522153	0.0100522	rs16826012	1	MACF1	0	intronic	3.815	5	4	5	1	1	0
rs4660443	1	39591779	C	T	0.2115	1.76096e-07	0.0523384	0.0100185	rs16826012	1	MACF1	0	intronic	0.47	6	4	5	1	1	0
rs67916282	1	39602755	T	A	0.2118	NA	NA	NA	rs16826012	1	MACF1	0	intronic	0.885	6	4	5	1	1	1
rs56809193	1	39609298	T	A	0.1684	NA	NA	NA	rs16826012	1	MACF1	0	intronic	7.776	5	5	5	1	0	1
rs537182386	1	39611191	C	CT	0.2302	NA	NA	NA	rs16826012	1	MACF1	0	intronic	1.607	NA	4	5	1	0	0
rs4660475	1	39612240	A	G	0.212	8.42284e-08	0.0535319	0.00998887	rs16826012	1	MACF1	0	intronic	6.543	7	5	5	1	1	0
rs66848709	1	39612557	T	C	0.2131	2.09782e-07	0.0518697	0.00999096	rs16826012	1	MACF1	0	intronic	8.585	6	5	5	1	1	0
rs67452844	1	39616282	A	G	0.2365	6.59921e-06	0.0432393	0.00959376	rs16826012	1	MACF1	0	intronic	0.305	7	5	5	1	1	0
rs67062906	1	39616690	C	G	0.21	NA	NA	NA	rs16826012	1	MACF1	0	intronic	3.486	4	2	5	1	1	0
rs67408364	1	39618556	A	G	0.2107	1.95423e-07	0.0522038	0.0100298	rs16826012	1	MACF1	0	intronic	0.617	5	5	5	1	1	0
rs571945370	1	39620393	A	AT	0.1954	NA	NA	NA	rs16826012	1	MACF1	0	intronic	9.624	NA	2	7	1	0	0
rs67758468	1	39622588	A	G	0.2341	2.1571e-06	0.0457437	0.00965251	rs16826012	1	MACF1	0	intronic	12.52	7	4	5	1	1	0
rs66531516	1	39629062	G	A	0.2081	2.24226e-08	0.0564844	0.0100979	rs16826012	1	MACF1	0	intronic	0.816	7	4	5	1	1	0
rs1537817	1	39639653	C	T	0.2077	2.72602e-08	0.0560974	0.0100901	rs16826012	1	MACF1	0	intronic	4.865	5	2	7	1	1	0
rs1126313	1	39639744	C	A	0.2077	2.76631e-08	0.0560733	0.0100904	rs16826012	1	MACF1	0	intronic	2.057	5	2	7	1	1	0
rs16825887	1	39643382	G	A	0.2078	2.48098e-08	0.0562611	0.0100897	rs16826012	1	MACF1	0	intronic	12.71	5	5	7	1	1	1
rs112672438	1	39646787	C	T	0.2078	2.42369e-08	0.056302	0.0100897	rs16826012	1	MACF1	0	intronic	3.876	7	4	5	1	1	1
rs112824904	1	39647620	C	T	0.2083	2.52831e-08	0.0562769	0.0100985	rs16826012	1	MACF1	0	intronic	2.817	7	4	5	1	1	1
rs16825921	1	39649198	A	T	0.2084	NA	NA	NA	rs16826012	1	MACF1	0	intronic	8.566	4	2	5	1	1	1
rs777197754	1	39652658	A	ATT	0.202	NA	NA	NA	rs16826012	1	MACF1	0	intronic	9.368	NA	5	5	1	0	1
rs57214150	1	39654372	G	C	0.206	NA	NA	NA	rs16826012	1	MACF1	0	intronic	2.25	7	5	5	1	1	1
rs16825939	1	39662508	G	A	0.2082	2.46235e-08	0.056356	0.0101043	rs16826012	1	MACF1	0	intronic	2.625	4	1	7	1	1	0
rs16825942	1	39662618	G	A	0.2068	3.87087e-08	0.0556018	0.010113	rs16826012	1	MACF1	0	intronic	7.215	4	1	7	1	1	0
rs67020650	1	39668015	T	C	0.2078	2.98228e-08	0.0559478	0.0100917	rs16826012	1	MACF1	0	intronic	2.975	7	5	5	1	1	0
rs72637904	1	39668682	C	T	0.1638	3.60734e-09	0.06583	0.0111519	rs16826012	1	MACF1	0	intronic	0.142	7	5	5	1	1	0
rs72661925	1	39669537	T	A	0.2084	NA	NA	NA	rs16826012	1	MACF1	0	intronic	2.939	6	5	5	1	1	0
rs17491275	1	39672545	T	G	0.156	6.872e-08	0.0618219	0.0114573	rs16826012	1	MACF1:RP11-416A14.1	00:00:00	ncRNA_exonic	12.68	7	1	5	1	1	0
rs72661927	1	39675322	A	G	0.2078	3.05694e-08	0.0558997	0.0100909	rs16826012	1	MACF1	0	intronic	2.772	6	4	5	1	1	0
rs4660543	1	39678990	A	G	0.208	3.32844e-08	0.0557344	0.0100883	rs16826012	1	MACF1	0	intronic	5.46	7	5	5	1	1	0
rs4660546	1	39679402	T	C	0.208	2.92308e-08	0.0559554	0.0100867	rs16826012	1	MACF1	0	intronic	6.807	2b	2	7	1	1	0
rs72637905	1	39683298	C	T	0.2077	3.21181e-08	0.0558197	0.0100923	rs16826012	1	MACF1	0	intronic	1.421	4	1	5	1	1	1
rs112139327	1	39686210	A	C	0.2077	3.69966e-08	0.0555801	0.0100944	rs16826012	1	MACF1	0	intronic	2.739	6	4	5	1	1	1
rs2036463	1	39688075	G	A	0.2077	3.44192e-08	0.0557133	0.0100952	rs16826012	1	MACF1	0	intronic	2.589	7	4	5	1	1	1
rs2036464	1	39688242	A	G	0.2077	3.44192e-08	0.0557133	0.0100952	rs16826012	1	MACF1	0	intronic	9.169	7	4	5	1	1	1
rs905381	1	39688552	T	G	0.2077	3.5384e-08	0.0556704	0.0100964	rs16826012	1	MACF1	0	intronic	13.49	6	2	5	1	1	1
rs111701080	1	39694518	G	T	0.2077	3.36901e-08	0.0557486	0.0100947	rs16826012	1	MACF1	0	intronic	0.65	7	4	5	1	1	1
rs547789042	1	39696256	T	TA	0.197	NA	NA	NA	rs16826012	1	MACF1	0	intronic	2.404	NA	2	7	1	0	1
rs16837533	1	39703847	G	A	0.1648	1.60226e-09	0.067108	0.0111187	rs16826012	1	MACF1	0	intronic	0.401	1f	1	5	1	1	0
rs72637906	1	39708302	G	A	0.2076	3.07934e-08	0.0559496	0.0101023	rs16826012	1	MACF1	0	intronic	11.07	7	4	5	1	1	0
rs67886352	1	39708703	G	A	0.2076	3.07934e-08	0.0559496	0.0101023	rs16826012	1	MACF1	0	intronic	0.418	7	4	5	1	1	0
rs60323161	1	39710459	T	C	0.2076	3.23737e-08	0.0558626	0.0101026	rs16826012	1	MACF1	0	intronic	0.396	7	4	5	1	1	0
rs66727439	1	39711930	C	T	0.2076	3.14218e-08	0.0559155	0.0101026	rs16826012	1	MACF1	0	intronic	14.77	5	4	5	1	1	0
rs111254532	1	39713648	T	C	0.2076	3.08477e-08	0.0559454	0.0101021	rs16826012	1	MACF1	0	intronic	1.989	6	4	5	1	1	0
rs16826000	1	39713860	G	T	0.2076	3.08477e-08	0.0559454	0.0101021	rs16826012	1	MACF1	0	intronic	1.882	7	4	5	1	1	0
rs144209197	1	39716844	C	CT	0.2075	NA	NA	NA	rs16826012	1	MACF1:RP11-420K8.1	00:00:00	ncRNA_intronic	2.537	NA	4	5	1	0	0
rs16826009	1	39716902	A	G	0.2077	2.57927e-08	0.0562352	0.0100973	rs16826012	1	MACF1:RP11-420K8.1	00:00:00	ncRNA_intronic	10.9	7	4	5	1	1	0
rs16826012	1	39719519	T	C	0.1649	1.09766e-09	0.0677215	0.0111083	rs16826012	1	MACF1:RP11-420K8.1	00:00:00	ncRNA_intronic	5.356	5	4	5	1	1	0
rs66880209	1	39719812	G	A	0.1647	1.26535e-09	0.0674494	0.0111052	rs16826012	1	MACF1:RP11-420K8.1	00:00:00	ncRNA_splicing	12.89	7	4	4	1	1	0
rs4660208	1	39722214	A	G	0.2074	2.33889e-08	0.0564793	0.0101102	rs16826012	1	MACF1:RP11-420K8.1	00:00:00	ncRNA_intronic	5.352	5	4	4	1	1	0
rs72661940	1	39728647	C	G	0.205	NA	NA	NA	rs16826012	1	MACF1	0	intronic	0.385	2b	2	5	1	0	0
rs4660214	1	39731550	T	C	0.2076	2.30259e-08	0.0564402	0.0100983	rs16826012	1	MACF1	0	intronic	11.37	6	5	5	1	1	0
rs4660603	1	39736334	C	G	0.2093	NA	NA	NA	rs16826012	1	MACF1	0	intronic	8.815	5	1	7	1	1	0
rs56658816	1	39736463	G	GATAT	0.2094	NA	NA	NA	rs16826012	1	MACF1	0	intronic	1.225	NA	1	5	1	1	0
1:39742825:G:GAA	1	39742825	G	GAA	0.2378	NA	NA	NA	rs16826012	1	MACF1	0	intronic	1.806	NA	5	5	1	0	1
rs3818806	1	39748271	G	A	0.2093	1.68308e-08	0.0568466	0.0100733	rs16826012	1	MACF1	0	UTR3	4.314	NA	4	4	1	1	1
rs41270799	1	39748662	G	A	0.2093	1.57705e-08	0.056944	0.0100705	rs16826012	1	MACF1	0	UTR3	2.01	2b	4	4	1	1	1
rs16826036	1	39757799	G	C	0.209	NA	NA	NA	rs16826012	1	MACF1	0	intronic	0.205	7	4	4	1	1	0
rs16826038	1	39758634	G	A	0.209	1.28936e-08	0.0573095	0.0100737	rs16826012	1	MACF1	0	intronic	3.143	6	4	4	1	1	0
rs111797516	1	39762203	A	G	0.209	1.30625e-08	0.0572924	0.0100746	rs16826012	1	MACF1	0	intronic	13.59	7	4	4	1	1	0
rs61782157	1	39762889	C	T	0.209	1.43059e-08	0.0571764	0.0100818	rs16826012	1	MACF1	0	intronic	0.723	7	4	4	1	1	0
rs41270803	1	39766041	A	G	0.2091	1.49201e-08	0.0570612	0.0100743	rs16826012	1	MACF1	0	intronic	10.09	7	4	4	1	1	0
rs61783376	1	39769000	T	C	0.2092	1.36257e-08	0.0572122	0.0100733	rs16826012	1	MACF1	0	intronic	2.257	6	4	4	1	1	0
rs541776198	1	39769224	C	CA	0.1506	NA	NA	NA	rs16826012	1	MACF1	0	intronic	0.84	NA	4	4	1	0	0
rs4660636	1	39770227	T	C	0.2092	1.36257e-08	0.0572122	0.0100733	rs16826012	1	MACF1:HSPE1P8	00:00:00	ncRNA_intronic	3.066	6	4	5	1	1	0
rs4660637	1	39770278	C	T	0.2093	1.33273e-08	0.057251	0.0100734	rs16826012	1	MACF1:HSPE1P8	00:00:00	ncRNA_intronic	2.864	7	4	5	1	1	0
rs149888723	1	39770949	A	AGT	0.2093	NA	NA	NA	rs16826012	1	MACF1	0	intronic	0.083	NA	4	5	1	0	0
rs61783378	1	39777159	G	A	0.2098	9.02669e-09	0.0580003	0.0100875	rs16826012	1	MACF1	0	intronic	2.73	7	4	4	1	1	0
rs72661956	1	39784888	G	C	0.1647	NA	NA	NA	rs16826012	1	MACF1	0	intronic	3.136	6	4	4	1	1	0
rs16826068	1	39791876	G	C	0.1649	NA	NA	NA	rs16826012	1	MACF1	0	intronic	1.11	6	4	4	1	1	1
rs111745074	1	39792369	A	T	0.2084	NA	NA	NA	rs16826012	1	MACF1	0	intronic	1.65	6	4	4	1	0	1
rs16826069	1	39797055	A	G	0.2122	6.84424e-09	0.0580239	0.0100104	rs16826012	1	MACF1	0	exonic	7.303	3a	4	4	1	1	1
rs41270807	1	39801815	A	C	0.2099	1.82567e-08	0.0566423	0.0100621	rs16826012	1	MACF1	0	exonic	6.848	5	4	4	1	1	0
rs111623477	1	39811205	C	T	0.1681	2.51227e-09	0.0661726	0.0110981	rs16826012	1	MACF1	0	intronic	5.467	7	4	4	1	1	0
rs16826087	1	39812518	C	T	0.2103	9.68749e-09	0.0578649	0.010085	rs16826012	1	MACF1	0	intronic	2.782	7	4	4	1	1	0
rs3754346	1	39814960	C	T	0.209	8.07466e-09	0.0581398	0.0100788	rs16826012	1	MACF1	0	intronic	6.507	7	4	4	1	1	0
rs16826093	1	39815143	T	A	0.2089	NA	NA	NA	rs16826012	1	MACF1	0	intronic	15.21	6	4	4	1	1	0
rs41270811	1	39815344	G	A	0.2089	8.2897e-09	0.0581064	0.0100807	rs16826012	1	MACF1	0	intronic	2.603	5	4	4	1	1	0
rs61779274	1	39816941	C	G	0.2091	NA	NA	NA	rs16826012	1	MACF1	0	intronic	3.841	7	4	4	1	1	0
rs17264671	1	39818052	A	C	0.2091	6.98111e-09	0.0583352	0.0100699	rs16826012	1	MACF1	0	intronic	4.708	7	4	4	1	1	0
rs4660690	1	39819503	G	A	0.2101	8.1134e-09	0.0581865	0.0100883	rs16826012	1	MACF1	0	intronic	0.33	5	4	4	1	1	0
rs61779275	1	39820310	C	T	0.2101	2.42209e-08	0.0562713	0.0100839	rs16826012	1	MACF1	0	intronic	0.34	3a	4	4	1	1	0
rs147223845	1	39823032	A	AT	0.2089	NA	NA	NA	rs16826012	1	MACF1	0	intronic	9.77	NA	4	4	1	0	0
rs61779276	1	39825438	C	T	0.2089	7.95738e-09	0.0581907	0.0100833	rs16826012	1	MACF1	0	intronic	0.109	7	4	4	1	1	0
rs149306191	1	39826343	T	TATA	0.2104	NA	NA	NA	rs16826012	1	MACF1	0	intronic	1.35	NA	4	4	1	0	0
rs72661961	1	39831768	A	G	0.2096	7.29354e-09	0.058238	0.0100659	rs16826012	1	MACF1	0	intronic	2.249	7	4	5	1	1	0
rs61779277	1	39833535	G	A	0.2096	7.29354e-09	0.058238	0.0100659	rs16826012	1	MACF1	0	intronic	3.248	5	4	4	1	1	0
rs61779278	1	39834617	A	G	0.2096	7.29354e-09	0.058238	0.0100659	rs16826012	1	MACF1	0	intronic	7.229	6	4	4	1	1	0
rs2296172	1	39835817	A	G	0.2106	6.53332e-09	0.058375	0.0100574	rs16826012	1	MACF1	0	exonic	16.16	7	3	4	1	1	0
rs61779279	1	39837102	C	T	0.2096	7.29325e-09	0.0582391	0.0100661	rs16826012	1	MACF1	0	intronic	0.137	4	4	4	1	1	0
rs61779282	1	39840304	C	G	0.1646	NA	NA	NA	rs16826012	1	MACF1	0	intronic	6.945	6	4	5	1	1	0
rs61779283	1	39840768	C	T	0.2095	6.93451e-09	0.0583284	0.0100667	rs16826012	1	MACF1	0	intronic	0.064	7	4	5	1	1	0
rs76111861	1	39842690	G	T	0.2095	7.39312e-09	0.05823	0.0100685	rs16826012	1	MACF1	0	intronic	7.256	6	4	5	1	1	0
rs72661965	1	39846590	A	C	0.2095	7.35168e-09	0.0582381	0.0100682	rs16826012	1	MACF1	0	intronic	2.349	6	4	4	1	1	0
rs6668369	1	39848347	C	G	0.2101	NA	NA	NA	rs16826012	1	MACF1	0	intronic	0.794	7	4	4	1	1	0
rs61779284	1	39855177	G	A	0.2095	7.1569e-09	0.0582669	0.0100653	rs16826012	1	MACF1	0	intronic	0.47	6	4	4	1	1	1
rs3768299	1	39857192	G	A	0.2092	6.11701e-09	0.0585271	0.0100645	rs16826012	1	MACF1	0	intronic	4.177	4	2	5	1	1	1
rs4660732	1	39863215	C	T	0.2095	5.64172e-09	0.0586664	0.010065	rs16826012	1	MACF1	0	intronic	2.015	7	5	7	1	1	1
rs61779285	1	39867055	C	T	0.2095	5.38302e-09	0.0587408	0.0100643	rs16826012	1	MACF1	0	intronic	1.27	5	4	5	1	1	1
1:39868621:G:GTCTCT	1	39868621	GTCTCT	G	0.2094	NA	NA	NA	rs16826012	1	MACF1	0	intronic	1.664	NA	4	5	1	1	1
rs3768301	1	39870793	C	T	0.2095	5.87345e-09	0.05859	0.0100635	rs16826012	1	MACF1	0	intronic	14.68	4	5	5	1	1	0
rs113214136	1	39874539	G	T	0.2095	5.28696e-09	0.05877	0.0100641	rs16826012	1	MACF1	0	intronic	6.002	2b	1	1	1	1	0
rs3768302	1	39880319	T	G	0.2095	5.28696e-09	0.05877	0.0100641	rs16826012	1	MACF1:KIAA0754	00:00:00	UTR3	12.06	5	1	5	1	1	0
rs17343193	1	39881468	T	A	0.2095	NA	NA	NA	rs16826012	1	MACF1:KIAA0754	00:00:00	UTR3	8.866	5	1	5	1	1	0
1:39883020:G:GA	1	39883020	GA	G	0.2098	NA	NA	NA	rs16826012	1	MACF1	0	intronic	7.282	NA	2	5	1	1	0
rs61779300	1	39885763	G	A	0.2095	5.1355e-09	0.058819	0.0100641	rs16826012	1	MACF1	0	intronic	5.372	5	4	5	1	1	0
rs2018212	1	39905588	T	C	0.2097	6.75612e-09	0.0583717	0.0100666	rs16826012	1	MACF1	0	intronic	5.803	6	4	4	1	1	0
rs4660751	1	39905873	C	T	0.2097	5.04189e-09	0.0588474	0.0100637	rs16826012	1	MACF1	0	intronic	2.137	7	4	4	1	1	0
rs2296173	1	39913351	A	G	0.2098	5.26868e-09	0.0587774	0.0100643	rs16826012	1	MACF1	0	intronic	0.716	6	4	4	1	1	0
rs3118014	1	39914090	G	A	0.2097	5.4146e-09	0.0587311	0.0100643	rs16826012	1	MACF1	0	intronic	0.06	6	4	4	1	1	0
rs1985076	1	39915209	T	C	0.2097	5.43002e-09	0.0587268	0.0100644	rs16826012	1	MACF1	0	intronic	4.008	7	4	4	1	1	0
rs61779306	1	39922426	G	A	0.208	1.27312e-08	0.0575358	0.0101096	rs16826012	1	MACF1	0	intronic	5.015	5	4	4	1	1	0
rs41270821	1	39923732	T	C	0.208	1.25735e-08	0.0575511	0.0101085	rs16826012	1	MACF1	0	intronic	15.14	5	4	4	1	1	0
rs2296175	1	39924398	G	A	0.2083	1.39059e-08	0.057358	0.0101052	rs16826012	1	MACF1	0	intronic	9.209	6	4	4	1	1	0
1:39936799:C:CTG	1	39936799	CTG	C	0.2073	NA	NA	NA	rs16826012	1	MACF1	0	intronic	1.791	NA	4	4	1	1	0
1:39937494:A:AT	1	39937494	AT	A	0.2079	NA	NA	NA	rs16826012	1	MACF1	0	intronic	1.99	NA	4	4	1	0	0
rs61779308	1	39938257	C	T	0.207	2.81023e-08	0.0563983	0.0101539	rs16826012	1	MACF1	0	intronic	2.47	6	4	4	1	1	0
rs61779309	1	39940499	T	C	0.2068	2.14728e-08	0.0569202	0.0101621	rs16826012	1	MACF1	0	intronic	1.9	5	4	4	1	1	0
rs61779314	1	39948339	C	T	0.1899	3.78745e-07	0.0537054	0.0105709	rs16826012	1	MACF1	0	intronic	0.131	7	4	4	1	1	0
rs61779328	1	39953467	A	G	0.1901	6.80608e-07	0.0524717	0.0105622	rs16826012	1	MACF1	617	downstream	0.077	5	4	4	1	1	0
rs375963061	1	39954548	A	AAT	0.2012	NA	NA	NA	rs16826012	1	MACF1	1698	intergenic	0.063	NA	4	5	1	0	0
rs61779330	1	39967223	G	A	0.2288	1.19963e-05	0.0430581	0.00983422	rs16826012	1	BMP8A	0	intronic	9.091	5	5	15	1	1	0
rs72662001	1	39967280	T	C	0.2289	1.19163e-05	0.0430707	0.00983382	rs16826012	1	BMP8A	0	intronic	10.9	5	5	15	1	1	0
rs72663521	1	40005903	G	A	0.187	8.44763e-07	0.0522368	0.0106048	rs16826012	1	RP11-69E11.4:PPIEL	00:00:00	ncRNA_intronic	0.407	6	2	5	0	1	1
rs41270829	1	40011690	G	T	0.187	6.62817e-07	0.0527443	0.0106061	rs16826012	1	RP11-69E11.4:PPIEL	00:00:00	ncRNA_exonic	0.281	5	4	4	0	1	0
rs58302493	1	40033905	G	A	0.1524	3.51073e-08	0.0633563	0.0114874	rs16826012	1	PABPC4:RP11-69E11.8	00:00:00	ncRNA_intronic	1.149	7	4	4	1	1	1
rs41264487	1	40037354	C	G	0.187	NA	NA	NA	rs16826012	1	PABPC4:RP11-69E11.8	00:00:00	exonic	0.128	5	3	4	1	1	1
rs201925786	1	40041699	T	TCGGAGC	0.1933	NA	NA	NA	rs16826012	1	PABPC4	0	UTR5	9.247	NA	1	1	1	1	1
rs61781368	1	40043752	C	G	0.1836	NA	NA	NA	rs16826012	1	PABPC4	1289	intergenic	0.527	7	5	15	1	1	1
rs61781373	1	40053093	A	C	0.1829	3.56403e-06	0.0497847	0.0107383	rs16826012	1	PABPC4	10630	intergenic	1.368	7	5	15	0	1	0
rs796495513	1	40058846	CT	C	0.1817	NA	NA	NA	rs16826012	1	PABPC4	16383	intergenic	1.082	NA	9	15	0	0	0
rs61781377	1	40075458	C	T	0.1834	1.63454e-05	0.0462054	0.0107194	rs16826012	1	HEYL	14366	intergenic	8.106	2a	1	15	0	1	1
rs17343290	1	40088043	G	A	0.1826	8.95613e-06	0.047724	0.0107445	rs16826012	1	HEYL	1781	intergenic	5.088	7	5	14	1	1	0
1:67520059:C:CCA	1	67520059	C	CCA	0.3717	NA	NA	NA	rs2025087	2	SLC35D1	276	upstream	8.66	NA	1	1	1	0	0
rs2025087	1	67520140	G	T	0.2666	1.74939e-10	0.059543	0.00932677	rs2025087	2	SLC35D1	357	upstream	6.628	3a	1	1	1	0	0
rs2755261	1	67520971	G	C	0.371	NA	NA	NA	rs2025087	2	SLC35D1	1188	intergenic	4.17	7	1	15	1	1	0
rs2755262	1	67521736	C	T	0.3711	2.31761e-05	0.0359611	0.00849636	rs2025087	2	SLC35D1	1953	intergenic	0.511	6	5	15	1	1	0
rs772505329	1	67522306	T	TACAG	0.3711	NA	NA	NA	rs2025087	2	SLC35D1	2523	intergenic	3.79	NA	5	15	1	0	0
rs9827566	3	88497998	G	A	0.1202	5.1647e-05	0.0508498	0.0125597	rs57977776	3	Y_RNA	17538	intergenic	2.065	7	9	15	0	0	0
rs7647269	3	88598235	C	T	0.1	NA	NA	NA	rs57977776	3	NDUFA5P5	51975	intergenic	5.722	6	9	15	0	0	0
rs57977776	3	88640845	C	T	0.1003	1.79452e-09	0.0811753	0.0134904	rs57977776	3	NDUFA5P5	9365	intergenic	10.32	7	5	15	0	0	0
rs74539565	3	88645106	A	G	0.06815	2.16376e-06	0.0754607	0.0159253	rs57977776	3	NDUFA5P5	5104	intergenic	0.534	6	7	15	0	0	0
rs139472011	3	88645200	A	AT	0.09695	NA	NA	NA	rs57977776	3	NDUFA5P5	5010	intergenic	2.373	NA	7	15	0	0	0
rs7635206	3	88683798	C	G	0.08391	NA	NA	NA	rs57977776	3	NDUFA5P5	33245	intergenic	0.42	7	9	15	0	0	0
rs7434168	3	88694879	C	A	0.07726	1.63667e-05	0.0662379	0.0153679	rs57977776	3	NDUFA5P5	44326	intergenic	0.667	6	5	15	0	0	0
rs7620535	3	88704003	T	C	0.08579	NA	NA	NA	rs57977776	3	NDUFA5P5	53450	intergenic	0.692	7	5	15	0	0	0
rs9848971	3	89279394	A	G	0.2876	NA	NA	NA	rs73146960	4	EPHA3	0	intronic	2.637	7	5	15	1	1	0
rs6796339	3	89286159	C	T	0.2895	4.50186e-06	-0.0419738	0.00914939	rs73146960	4	EPHA3	0	intronic	2.363	6	5	15	1	1	0
rs1398531	3	89289709	G	T	0.2857	6.8988e-06	-0.0414868	0.00922423	rs73146960	4	EPHA3	0	intronic	3.319	NA	5	15	1	1	0
rs6776281	3	89290164	T	A	0.2898	NA	NA	NA	rs73146960	4	EPHA3	0	intronic	3.429	7	5	15	1	1	0
rs73146387	3	89291564	G	C	0.29	NA	NA	NA	rs73146960	4	EPHA3	0	intronic	0.094	6	5	15	1	0	0
rs62278161	3	89291713	C	G	0.2902	NA	NA	NA	rs73146960	4	EPHA3	0	intronic	1.021	7	5	15	1	1	0
rs62278163	3	89291836	C	T	0.2896	NA	NA	NA	rs73146960	4	EPHA3	0	intronic	1.383	7	5	15	1	1	0
rs58858051	3	89291909	A	T	0.2902	NA	NA	NA	rs73146960	4	EPHA3	0	intronic	0.932	6	5	15	1	1	0
rs59127701	3	89291916	T	TA	0.2901	NA	NA	NA	rs73146960	4	EPHA3	0	intronic	0.509	NA	5	15	1	1	0
rs62278164	3	89292567	T	C	0.2898	NA	NA	NA	rs73146960	4	EPHA3	0	intronic	4.584	6	5	15	1	1	0
rs6794975	3	89292824	G	A	0.2933	1.24683e-06	-0.0440185	0.00907778	rs73146960	4	EPHA3	0	intronic	1.888	7	5	15	1	1	0
rs4857497	3	89294149	T	G	0.2907	4.77331e-06	-0.0415948	0.00909107	rs73146960	4	EPHA3	0	intronic	5.052	7	5	15	1	1	0
rs9883541	3	89294657	T	C	0.2903	NA	NA	NA	rs73146960	4	EPHA3	0	intronic	2.969	6	7	15	1	1	0
rs17738248	3	89296363	C	A	0.2898	NA	NA	NA	rs73146960	4	EPHA3	0	intronic	0.106	7	5	15	1	1	0
rs9847087	3	89297308	C	G	0.2911	NA	NA	NA	rs73146960	4	EPHA3	0	intronic	1.743	6	5	15	1	1	0
rs17026816	3	89297593	A	G	0.2907	5.20476e-06	-0.0414304	0.00909123	rs73146960	4	EPHA3	0	intronic	1.338	7	5	15	1	1	0
rs9851954	3	89297904	G	A	0.2905	3.95625e-06	-0.0419521	0.00909132	rs73146960	4	EPHA3	0	intronic	0.432	7	5	15	1	1	0
rs6786204	3	89298813	A	C	0.2908	4.81151e-06	-0.0415797	0.0090911	rs73146960	4	EPHA3	0	intronic	2.914	7	5	15	1	1	0
rs6786328	3	89298926	A	G	0.2903	NA	NA	NA	rs73146960	4	EPHA3	0	intronic	0.326	5	5	15	1	1	0
rs6773815	3	89299059	C	T	0.2905	3.42652e-06	-0.0422294	0.00909272	rs73146960	4	EPHA3	0	intronic	0.152	5	5	15	1	1	0
rs9862195	3	89299752	C	T	0.2905	3.19288e-06	-0.0423481	0.00908975	rs73146960	4	EPHA3	0	intronic	0.785	7	5	15	1	1	0
rs9829401	3	89300610	A	C	0.2913	NA	NA	NA	rs73146960	4	EPHA3	0	intronic	6.648	5	5	15	1	1	0
rs62278166	3	89300779	A	G	0.2907	4.31678e-06	-0.0417802	0.00908985	rs73146960	4	EPHA3	0	intronic	4.447	7	5	15	1	1	0
rs62278168	3	89301573	A	G	0.2904	NA	NA	NA	rs73146960	4	EPHA3	0	intronic	7.566	7	5	15	1	1	0
rs62278170	3	89302617	G	T	0.2905	3.21566e-06	-0.0423389	0.00909064	rs73146960	4	EPHA3	0	intronic	12.66	7	5	15	1	1	0
rs28834186	3	89305272	G	A	0.2891	4.90643e-06	-0.0416992	0.00912538	rs73146960	4	EPHA3	0	intronic	0.08	7	5	15	1	1	0
rs28620812	3	89305668	C	T	0.2902	NA	NA	NA	rs73146960	4	EPHA3	0	intronic	0.325	7	5	15	1	1	0
rs62278171	3	89305928	G	A	0.2905	3.87612e-06	-0.0420301	0.00909983	rs73146960	4	EPHA3	0	intronic	0.025	5	5	15	1	1	0
rs62278172	3	89306038	G	A	0.2901	NA	NA	NA	rs73146960	4	EPHA3	0	intronic	0.789	5	5	15	1	1	0
rs2137488	3	89308704	A	G	0.2906	NA	NA	NA	rs73146960	4	EPHA3	0	intronic	2.84	NA	5	15	1	1	0
rs13316356	3	89309959	C	A	0.2908	3.57811e-06	-0.0421954	0.00910292	rs73146960	4	EPHA3	0	intronic	9.519	7	2	15	1	1	0
rs62274981	3	89310605	G	T	0.2903	NA	NA	NA	rs73146960	4	EPHA3	0	intronic	0.569	7	2	15	1	1	0
rs62274982	3	89310731	G	A	0.2903	NA	NA	NA	rs73146960	4	EPHA3	0	intronic	2.704	7	2	15	1	1	0
rs17800347	3	89314429	T	G	0.2902	NA	NA	NA	rs73146960	4	EPHA3	0	intronic	0.611	5	5	15	1	1	0
rs993187	3	89314820	A	G	0.2901	NA	NA	NA	rs73146960	4	EPHA3	0	intronic	1.276	NA	5	15	1	1	0
rs993186	3	89314862	T	G	0.2902	NA	NA	NA	rs73146960	4	EPHA3	0	intronic	4.795	7	5	15	1	1	0
rs1567731	3	89316027	C	T	0.2903	NA	NA	NA	rs73146960	4	EPHA3	0	intronic	0.761	NA	5	15	1	1	0
rs17800551	3	89317315	G	T	0.29	NA	NA	NA	rs73146960	4	EPHA3	0	intronic	13.9	1f	2	15	1	1	0
rs62274984	3	89318317	G	A	0.29	NA	NA	NA	rs73146960	4	EPHA3	0	intronic	0.167	6	5	15	1	1	0
3:89318905:T:TC	3	89318905	TC	T	0.2903	NA	NA	NA	rs73146960	4	EPHA3	0	intronic	0.956	NA	5	15	1	0	0
rs9866618	3	89319577	T	C	0.29	NA	NA	NA	rs73146960	4	EPHA3	0	intronic	15.81	1f	5	15	1	1	0
rs9863058	3	89322805	C	T	0.2929	NA	NA	NA	rs73146960	4	EPHA3	0	intronic	0.401	7	5	15	1	1	0
rs2063590	3	89323932	G	C	0.2929	NA	NA	NA	rs73146960	4	EPHA3	0	intronic	1.087	7	5	15	1	1	0
rs4857502	3	89324919	G	A	0.2931	NA	NA	NA	rs73146960	4	EPHA3	0	intronic	0.511	6	5	15	1	1	0
3:89325520:C:G	3	89325520	C	G	0.2932	NA	NA	NA	rs73146960	4	EPHA3	0	intronic	13.68	5	7	15	1	1	0
rs62274986	3	89327148	G	A	0.2932	NA	NA	NA	rs73146960	4	EPHA3	0	intronic	11.93	7	2	15	1	1	0
rs1398534	3	89329307	A	G	0.2944	NA	NA	NA	rs73146960	4	EPHA3	0	intronic	0.416	NA	9	15	1	1	0
3:89333590:C:CT	3	89333590	CT	C	0.2937	NA	NA	NA	rs73146960	4	EPHA3	0	intronic	0.542	NA	9	15	1	0	0
rs9875278	3	89335463	C	T	0.2932	NA	NA	NA	rs73146960	4	EPHA3	0	intronic	0.551	7	9	15	1	1	0
rs9821666	3	89339548	G	T	0.2931	NA	NA	NA	rs73146960	4	EPHA3	0	intronic	0.224	5	9	15	1	1	0
rs1512908	3	89340134	G	A	0.2931	NA	NA	NA	rs73146960	4	EPHA3	0	intronic	1.036	NA	9	15	1	1	0
rs9852380	3	89341738	T	G	0.2932	NA	NA	NA	rs73146960	4	EPHA3	0	intronic	4.795	6	9	15	1	1	0
rs9852722	3	89341946	T	C	0.2932	NA	NA	NA	rs73146960	4	EPHA3	0	intronic	7.027	6	9	15	1	1	0
rs2175670	3	89343044	A	G	0.2934	1.3268e-06	-0.0440935	0.00911648	rs73146960	4	EPHA3	0	intronic	4.108	NA	9	15	1	1	0
rs9863107	3	89343789	T	G	0.2934	1.3268e-06	-0.0440935	0.00911648	rs73146960	4	EPHA3	0	intronic	2.143	6	9	15	1	0	0
rs9868782	3	89384121	G	A	0.2901	6.74666e-08	-0.0494972	0.00916757	rs73146960	4	EPHA3	0	intronic	0.407	6	5	15	1	1	0
rs9832305	3	89392778	T	C	0.2876	7.40349e-09	-0.0531084	0.00918323	rs73146960	4	EPHA3	0	intronic	2.277	6	5	15	1	1	0
rs57670516	3	89419645	T	C	0.2858	1.28308e-08	-0.0519351	0.00912762	rs73146960	4	EPHA3	0	intronic	0.9	7	5	15	1	1	0
3:89420088:T:TGTGCACCTAGAC	3	89420088	TGTGCACCTAGAC	T	0.2834	NA	NA	NA	rs73146960	4	EPHA3	0	intronic	2.322	NA	5	15	1	1	0
rs62275018	3	89423863	A	G	0.2862	9.86496e-09	-0.0522889	0.00911806	rs73146960	4	EPHA3	0	intronic	2.134	7	5	15	1	1	0
rs9854073	3	89426589	C	A	0.2873	1.4732e-08	-0.0516504	0.0091155	rs73146960	4	EPHA3	0	intronic	2.316	7	5	15	1	1	0
rs9864984	3	89428776	C	T	0.2881	NA	NA	NA	rs73146960	4	EPHA3	0	intronic	1.495	6	5	15	1	1	0
rs9825569	3	89431650	T	C	0.2879	NA	NA	NA	rs73146960	4	EPHA3	0	intronic	0.771	7	5	15	1	1	0
rs7615949	3	89432683	C	G	0.2875	NA	NA	NA	rs73146960	4	EPHA3	0	intronic	7.905	6	5	15	1	1	0
rs9849029	3	89433059	A	G	0.2874	1.40644e-08	-0.0517315	0.00911701	rs73146960	4	EPHA3	0	intronic	2.531	6	5	15	1	1	0
rs62275019	3	89433648	T	G	0.2881	NA	NA	NA	rs73146960	4	EPHA3	0	intronic	1.771	6	5	15	1	1	0
rs9844971	3	89440509	T	C	0.2853	1.77806e-08	-0.051818	0.00919758	rs73146960	4	EPHA3	0	intronic	3.81	7	5	15	1	0	0
rs6782527	3	89442369	C	T	0.2837	NA	NA	NA	rs73146960	4	EPHA3	0	intronic	17.51	5	5	15	1	1	0
rs7645408	3	89446132	G	A	0.2854	1.62116e-08	-0.0520894	0.00921968	rs73146960	4	EPHA3	0	intronic	0.332	7	5	15	1	1	0
rs6800041	3	89448196	T	C	0.285	2.10984e-08	-0.051723	0.00922919	rs73146960	4	EPHA3	0	intronic	0.378	7	5	15	1	1	0
rs28623022	3	89448936	T	A	0.2849	NA	NA	NA	rs73146960	4	EPHA3	0	UTR3	1.162	6	5	15	1	1	0
rs73137381	3	89458550	A	G	0.2586	NA	NA	NA	rs73146960	4	EPHA3	0	intronic	5.857	5	5	15	1	1	0
rs73137382	3	89461363	C	G	0.2586	NA	NA	NA	rs73146960	4	EPHA3	0	intronic	0.184	6	5	15	1	1	0
rs73137384	3	89463290	C	T	0.2607	1.27903e-09	-0.057002	0.00938781	rs73146960	4	EPHA3	0	intronic	4.969	6	5	15	1	1	0
rs73137387	3	89464194	T	C	0.2594	NA	NA	NA	rs73146960	4	EPHA3	0	intronic	1.911	7	5	15	1	1	0
rs73137393	3	89471701	T	C	0.2587	NA	NA	NA	rs73146960	4	EPHA3	0	intronic	1.973	7	4	15	1	1	0
rs1512185	3	89473615	G	A	0.2605	1.72842e-09	-0.056642	0.00940374	rs73146960	4	EPHA3	0	intronic	1.246	6	5	15	1	1	0
rs73137395	3	89478753	A	C	0.26	1.50725e-09	-0.0569064	0.00941304	rs73146960	4	EPHA3	0	intronic	5.87	7	4	15	1	1	0
rs12639506	3	89480265	A	G	0.2598	NA	NA	NA	rs73146960	4	EPHA3	0	intronic	4.816	6	4	15	1	1	0
rs73139257	3	89482779	A	G	0.2601	1.26612e-09	-0.0571602	0.00941131	rs73146960	4	EPHA3	0	intronic	2.229	6	5	15	1	1	0
rs1028013	3	89484268	T	C	0.2587	NA	NA	NA	rs73146960	4	EPHA3	0	intronic	4.113	1f	5	15	1	0	0
rs66708608	3	89486373	C	T	0.2487	1.42271e-08	-0.054253	0.00956471	rs73146960	4	EPHA3	0	intronic	0.742	7	5	15	1	1	0
rs73139261	3	89492406	A	G	0.2579	NA	NA	NA	rs73146960	4	EPHA3	0	intronic	6.55	7	4	15	1	1	0
rs7616322	3	89493283	C	T	0.2624	3.74825e-09	-0.0553323	0.00938361	rs73146960	4	EPHA3	0	intronic	2.366	6	5	15	1	1	0
rs6551412	3	89496502	G	A	0.2617	NA	NA	NA	rs73146960	4	EPHA3	0	intronic	0.156	1f	5	15	1	1	0
rs2346836	3	89498096	C	A	0.2598	3.99049e-10	-0.0588257	0.00940235	rs73146960	4	EPHA3	0	intronic	0.288	6	5	15	1	1	0
rs60759140	3	89499848	G	C	0.2599	NA	NA	NA	rs73146960	4	EPHA3	0	intronic	2.456	6	4	15	1	1	0
rs73139276	3	89500196	T	A	0.2592	NA	NA	NA	rs73146960	4	EPHA3	0	intronic	7.52	6	4	15	1	1	0
rs12152372	3	89500365	T	C	0.2602	3.6506e-10	-0.0589071	0.00939449	rs73146960	4	EPHA3	0	intronic	2.173	6	4	15	1	1	0
rs2881488	3	89500488	C	G	0.2602	NA	NA	NA	rs73146960	4	EPHA3	0	intronic	2.041	6	4	15	1	1	0
rs59541469	3	89501671	C	T	0.2599	3.59321e-10	-0.0589748	0.00940159	rs73146960	4	EPHA3	0	intronic	0.613	7	5	15	1	1	0
3:89502123:T:TTAG	3	89502123	TTAG	T	0.2598	NA	NA	NA	rs73146960	4	EPHA3	0	intronic	0.779	NA	5	15	1	1	0
rs73139281	3	89503890	C	T	0.2604	3.16453e-10	-0.0591161	0.00939451	rs73146960	4	EPHA3	0	intronic	0.231	6	4	15	1	1	0
rs73139284	3	89503958	A	G	0.2604	3.85421e-10	-0.0588286	0.00939465	rs73146960	4	EPHA3	0	intronic	2.347	7	4	15	1	1	0
rs73139286	3	89504295	T	A	0.2603	NA	NA	NA	rs73146960	4	EPHA3	0	intronic	8.501	7	5	15	1	1	0
rs1512183	3	89505054	A	T	0.2603	NA	NA	NA	rs73146960	4	EPHA3	0	intronic	0.825	6	5	15	1	1	0
rs73139288	3	89505327	T	G	0.26	NA	NA	NA	rs73146960	4	EPHA3	0	intronic	1.073	7	5	15	1	1	0
rs73139290	3	89505343	G	A	0.2602	3.25069e-10	-0.059111	0.00939994	rs73146960	4	EPHA3	0	intronic	0.626	7	5	15	1	1	0
rs73139296	3	89505734	C	T	0.2604	5.35923e-10	-0.0583073	0.00938888	rs73146960	4	EPHA3	0	intronic	0.537	7	5	15	1	1	0
rs1157607	3	89506364	C	T	0.2608	NA	NA	NA	rs73146960	4	EPHA3	0	intronic	0.12	6	5	15	1	1	0
rs1157608	3	89506464	T	G	0.2609	7.37812e-10	-0.0578331	0.00938886	rs73146960	4	EPHA3	0	intronic	0.193	6	5	15	1	1	0
rs7626735	3	89506958	C	A	0.2608	NA	NA	NA	rs73146960	4	EPHA3	0	intronic	1.187	6	5	15	1	1	0
rs568140553	3	89507219	C	CT	0.2611	NA	NA	NA	rs73146960	4	EPHA3	0	intronic	4.041	NA	5	15	1	1	0
rs73139302	3	89508186	A	G	0.2609	7.37812e-10	-0.0578331	0.00938886	rs73146960	4	EPHA3	0	intronic	2.787	6	5	15	1	1	0
rs73141104	3	89508390	C	T	0.2609	7.71569e-10	-0.0577658	0.00938876	rs73146960	4	EPHA3	0	intronic	0.294	7	5	15	1	1	0
rs112087049	3	89509550	G	T	0.2534	NA	NA	NA	rs73146960	4	EPHA3	0	intronic	0.047	7	5	15	1	1	0
rs6795074	3	89516652	T	C	0.2612	NA	NA	NA	rs73146960	4	EPHA3	0	intronic	4.205	6	5	15	1	1	0
rs73141108	3	89517119	C	T	0.2612	NA	NA	NA	rs73146960	4	EPHA3	0	intronic	21.6	5	5	15	1	1	0
rs1912965	3	89518332	A	G	0.2613	7.90332e-10	-0.0576805	0.00938071	rs73146960	4	EPHA3	0	intronic	2.229	6	5	15	1	1	0
rs1912966	3	89518464	T	A	0.2612	NA	NA	NA	rs73146960	4	EPHA3	0	intronic	4.272	6	5	15	1	1	0
rs73141113	3	89518499	T	C	0.2611	NA	NA	NA	rs73146960	4	EPHA3	0	intronic	1.577	6	5	15	1	0	0
rs73139104	3	89519229	A	C	0.2602	NA	NA	NA	rs73146960	4	EPHA3	0	intronic	0.708	6	5	15	1	1	0
rs113141104	3	89519238	C	T	0.2609	1.26917e-09	-0.057065	0.00939625	rs73146960	4	EPHA3	0	intronic	2.206	7	5	15	1	1	0
3:89519266:G:GA	3	89519266	GA	G	0.2421	NA	NA	NA	rs73146960	4	EPHA3	0	intronic	0.685	NA	5	15	1	1	0
rs73139105	3	89519651	T	C	0.2613	7.38398e-10	-0.0577875	0.00938165	rs73146960	4	EPHA3	0	intronic	3.15	6	5	15	1	1	0
3:89521060:C:CTAT	3	89521060	CTAT	C	0.2613	NA	NA	NA	rs73146960	4	EPHA3	0	intronic	1.216	NA	5	15	1	1	0
rs17026944	3	89521131	G	A	0.2615	7.36385e-10	-0.0577643	0.00937723	rs73146960	4	EPHA3	0	intronic	0.216	6	5	15	1	1	0
rs73139110	3	89521509	C	A	0.2612	NA	NA	NA	rs73146960	4	EPHA3	0	intronic	11.37	7	4	15	1	1	0
rs112297761	3	89521602	T	TC	0.2614	NA	NA	NA	rs73146960	4	EPHA3	0	intronic	11.88	NA	4	15	1	1	0
rs1054750	3	89521725	T	C	0.2612	NA	NA	NA	rs73146960	4	EPHA3	0	exonic	10.94	6	4	15	1	1	0
rs752364173	3	89521820	TTG	T	0.2492	NA	NA	NA	rs73146960	4	EPHA3	0	intronic	0.795	NA	4	15	1	1	0
3:89521831:T:TGAAAG	3	89521831	TGAAAG	T	0.2533	NA	NA	NA	rs73146960	4	EPHA3	0	intronic	1.374	NA	4	15	1	1	0
3:89521838:T:TTTG	3	89521838	TTTG	T	0.2533	NA	NA	NA	rs73146960	4	EPHA3	0	intronic	0.799	NA	4	15	1	1	0
rs73139115	3	89521900	G	T	0.2612	NA	NA	NA	rs73146960	4	EPHA3	0	intronic	3.281	7	4	15	1	1	0
rs73139117	3	89521965	T	G	0.2612	NA	NA	NA	rs73146960	4	EPHA3	0	intronic	5.525	6	4	15	1	1	0
rs73139118	3	89522263	A	T	0.2612	NA	NA	NA	rs73146960	4	EPHA3	0	intronic	4.08	6	4	15	1	1	0
rs73139119	3	89522285	C	T	0.2613	8.05237e-10	-0.0576515	0.00938052	rs73146960	4	EPHA3	0	intronic	1.474	6	4	15	1	1	0
rs150837250	3	89522314	A	AGTTATAATTAG	0.2418	NA	NA	NA	rs73146960	4	EPHA3	0	intronic	1.329	NA	4	15	1	1	0
rs73139121	3	89522433	A	G	0.2613	8.05237e-10	-0.0576515	0.00938052	rs73146960	4	EPHA3	0	intronic	1.369	6	4	15	1	1	0
rs17801380	3	89522483	G	T	0.2612	NA	NA	NA	rs73146960	4	EPHA3	0	intronic	0.198	7	4	15	1	1	0
rs73139125	3	89524056	A	G	0.2615	8.17275e-10	-0.0576144	0.00937809	rs73146960	4	EPHA3	0	intronic	3.377	5	5	15	1	1	0
rs73139127	3	89524436	T	A	0.2612	NA	NA	NA	rs73146960	4	EPHA3	0	intronic	7.121	6	5	15	1	1	0
rs73139129	3	89524562	A	G	0.2612	NA	NA	NA	rs73146960	4	EPHA3	0	intronic	3.929	7	5	15	1	1	0
rs73139131	3	89524686	A	G	0.2613	8.84961e-10	-0.0575155	0.00938132	rs73146960	4	EPHA3	0	intronic	0.292	6	5	15	1	1	0
rs144317613	3	89525080	T	TA	0.2611	NA	NA	NA	rs73146960	4	EPHA3	0	intronic	1.577	NA	5	15	1	1	0
rs112335559	3	89525297	A	T	0.2611	NA	NA	NA	rs73146960	4	EPHA3	0	intronic	0.096	6	5	15	1	0	0
3:89525668:T:TTA	3	89525668	TTA	T	0.261	NA	NA	NA	rs73146960	4	EPHA3	0	intronic	0.141	NA	5	15	1	0	0
rs1499780	3	89526072	G	C	0.2609	NA	NA	NA	rs73146960	4	EPHA3	0	intronic	0.387	6	5	15	1	1	0
rs569866494	3	89526980	G	GA	0.268	NA	NA	NA	rs73146960	4	EPHA3	0	intronic	1.591	NA	5	15	1	0	0
rs73139133	3	89527708	G	A	0.2714	NA	NA	NA	rs73146960	4	EPHA3	0	intronic	0.583	6	4	15	1	1	0
rs73139134	3	89527709	G	C	0.2722	NA	NA	NA	rs73146960	4	EPHA3	0	intronic	1.693	6	4	15	1	1	0
rs73139135	3	89527937	T	C	0.2724	NA	NA	NA	rs73146960	4	EPHA3	0	intronic	4.799	7	4	15	1	1	0
rs73139139	3	89528313	T	G	0.2724	NA	NA	NA	rs73146960	4	EPHA3	0	intronic	2.027	7	4	15	1	1	0
rs12631313	3	89528461	A	T	0.2725	NA	NA	NA	rs73146960	4	EPHA3	0	intronic	7.179	6	4	15	1	1	0
rs12636710	3	89528477	G	A	0.2724	NA	NA	NA	rs73146960	4	EPHA3	0	intronic	1.769	6	4	15	1	1	0
rs3762717	3	89528948	T	C	0.2724	NA	NA	NA	rs73146960	4	EPHA3	0	UTR3	1.435	6	4	15	1	1	0
rs73139144	3	89529177	G	A	0.2724	NA	NA	NA	rs73146960	4	EPHA3	0	UTR3	14.01	6	4	15	1	1	0
rs566480002	3	89529769	T	TA	0.2711	NA	NA	NA	rs73146960	4	EPHA3	0	UTR3	3.97	NA	4	15	1	0	0
rs73139147	3	89530347	G	A	0.2726	NA	NA	NA	rs73146960	4	EPHA3	0	UTR3	7.1	5	4	15	1	1	0
rs7650466	3	89530358	C	T	0.2725	4.36416e-10	-0.0578919	0.00927384	rs73146960	4	EPHA3	0	UTR3	14.5	1f	4	15	1	1	0
rs73139148	3	89530956	G	A	0.2727	NA	NA	NA	rs73146960	4	EPHA3	0	UTR3	12.46	7	4	15	1	1	0
rs2117138	3	89531522	A	G	0.2728	3.8439e-10	-0.0581201	0.0092809	rs73146960	4	EPHA3	237	downstream	1.714	7	5	15	1	1	0
rs12634269	3	89532768	A	C	0.2731	3.82172e-10	-0.0581614	0.00928614	rs73146960	4	EPHA3	1483	intergenic	0.5	6	5	15	1	1	0
rs12629165	3	89533017	G	A	0.2737	NA	NA	NA	rs73146960	4	EPHA3	1732	intergenic	0.77	6	5	15	1	1	0
rs12634341	3	89533031	A	C	0.2738	NA	NA	NA	rs73146960	4	EPHA3	1746	intergenic	0.102	6	5	15	1	1	0
rs2346840	3	89533267	T	G	0.274	NA	NA	NA	rs73146960	4	EPHA3	1982	intergenic	0.844	6	5	15	1	1	0
rs2048518	3	89533905	T	C	0.2838	7.10142e-11	-0.0597129	0.00915722	rs73146960	4	EPHA3	2620	intergenic	0.013	1f	5	15	1	1	0
rs2048519	3	89533978	G	A	0.2837	NA	NA	NA	rs73146960	4	EPHA3	2693	intergenic	1.057	7	5	15	1	1	0
rs2048520	3	89534248	T	C	0.2841	7.15723e-11	-0.0597048	0.00915762	rs73146960	4	EPHA3	2963	intergenic	5.566	7	5	15	1	1	0
rs2048521	3	89534253	G	A	0.2838	7.2003e-11	-0.0596924	0.00915698	rs73146960	4	EPHA3	2968	intergenic	2.973	7	5	15	1	1	0
rs73144998	3	89534592	G	T	0.2839	7.97267e-11	-0.0595506	0.00915677	rs73146960	4	EPHA3	3307	intergenic	0.756	7	7	15	1	1	0
rs3762718	3	89535066	T	G	0.2838	NA	NA	NA	rs73146960	4	EPHA3	3781	intergenic	2.64	6	9	15	1	1	0
rs2196083	3	89536546	T	C	0.2838	NA	NA	NA	rs73146960	4	EPHA3	5261	intergenic	14.28	1f	14	15	1	1	0
rs12638777	3	89537160	C	T	0.2839	7.92062e-11	-0.0595611	0.00915699	rs73146960	4	EPHA3	5875	intergenic	0.013	7	9	15	1	0	0
rs73145002	3	89537618	T	C	0.2838	7.92062e-11	-0.0595611	0.00915699	rs73146960	4	EPHA3	6333	intergenic	3.32	5	14	15	1	1	0
rs12634044	3	89537651	A	G	0.2837	NA	NA	NA	rs73146960	4	EPHA3	6366	intergenic	0.091	1f	14	15	1	1	0
rs972030	3	89538498	G	T	0.2833	NA	NA	NA	rs73146960	4	EPHA3	7213	intergenic	0.729	1f	7	15	1	1	0
rs73146907	3	89538747	G	A	0.2834	NA	NA	NA	rs73146960	4	EPHA3	7462	intergenic	2.589	5	7	15	1	1	0
rs57902683	3	89539011	C	CA	0.2834	NA	NA	NA	rs73146960	4	EPHA3	7726	intergenic	2.772	NA	14	15	1	1	0
rs56371328	3	89539124	G	A	0.2835	9.55417e-11	-0.0593308	0.00916142	rs73146960	4	EPHA3	7839	intergenic	1.758	7	14	15	1	1	0
rs55979407	3	89539275	A	G	0.2834	NA	NA	NA	rs73146960	4	EPHA3	7990	intergenic	2.909	7	14	15	1	1	0
rs113675293	3	89539536	C	T	0.2834	NA	NA	NA	rs73146960	4	EPHA3	8251	intergenic	1.889	7	14	15	1	1	0
3:89540269:A:AT	3	89540269	AT	A	0.2829	NA	NA	NA	rs73146960	4	EPHA3	8984	intergenic	0.254	NA	14	15	1	0	0
rs369052772	3	89540272	T	A	0.283	NA	NA	NA	rs73146960	4	EPHA3	8987	intergenic	0.315	6	14	15	1	0	0
rs4857498	3	89540977	G	A	0.2836	1.13259e-10	-0.0591193	0.00916524	rs73146960	4	EPHA3	9692	intergenic	0.19	6	14	15	1	1	0
rs4857499	3	89541330	C	A	0.2835	1.0871e-10	-0.0591738	0.00916485	rs73146960	4	EPHA3	10045	intergenic	0.42	7	14	15	0	1	0
rs4857500	3	89541486	T	C	0.2833	NA	NA	NA	rs73146960	4	EPHA3	10201	intergenic	5.759	6	14	15	0	1	0
3:89541782:T:TTA	3	89541782	TTA	T	0.2834	NA	NA	NA	rs73146960	4	EPHA3	10497	intergenic	1.077	NA	14	15	0	0	0
rs73146926	3	89542293	A	G	0.2834	NA	NA	NA	rs73146960	4	EPHA3	11008	intergenic	1.351	5	14	15	0	1	0
rs2346837	3	89542599	C	T	0.2807	4.55448e-10	-0.0574824	0.00921811	rs73146960	4	EPHA3	11314	intergenic	0.271	7	14	15	0	1	0
rs4035593	3	89542601	T	TAA	0.2806	NA	NA	NA	rs73146960	4	EPHA3	11316	intergenic	3.339	NA	14	15	0	1	0
rs2117136	3	89542699	A	G	0.2834	NA	NA	NA	rs73146960	4	EPHA3	11414	intergenic	2.294	NA	14	15	0	1	0
rs1036285	3	89544061	T	C	0.2834	1.0461e-10	-0.0592246	0.00916444	rs73146960	4	EPHA3	12776	intergenic	1.537	NA	14	15	0	1	0
3:89544326:C:CGGTGGAAATCTCCTTATTAAATTGTGGGCAAGAGGCAACCCAT	3	89544326	CGGTGGAAATCTCCTTATTAAATTGTGGGCAAGAGGCAACCCAT	C	0.2833	NA	NA	NA	rs73146960	4	EPHA3	13041	intergenic	14.29	NA	14	15	0	1	0
rs7633599	3	89544591	C	A	0.2831	NA	NA	NA	rs73146960	4	EPHA3	13306	intergenic	0.607	6	14	15	0	1	0
rs7613315	3	89544773	G	C	0.283	NA	NA	NA	rs73146960	4	EPHA3	13488	intergenic	1.861	6	9	15	0	1	0
rs17026984	3	89544978	G	A	0.283	1.14131e-10	-0.0591621	0.00917352	rs73146960	4	EPHA3	13693	intergenic	14.72	1f	9	15	0	1	0
rs12633609	3	89545727	T	G	0.2829	1.16072e-10	-0.0591319	0.00917248	rs73146960	4	EPHA3	14442	intergenic	5.136	6	9	15	0	1	0
rs1512188	3	89546183	A	G	0.2829	1.16072e-10	-0.0591319	0.00917248	rs73146960	4	EPHA3	14898	intergenic	0.838	6	9	15	0	1	0
rs1512189	3	89546332	A	G	0.2818	NA	NA	NA	rs73146960	4	EPHA3	15047	intergenic	1.178	6	14	15	0	1	0
rs73146943	3	89546728	A	G	0.2829	1.16072e-10	-0.0591319	0.00917248	rs73146960	4	EPHA3	15443	intergenic	1.043	7	14	15	0	1	0
rs12632281	3	89547621	G	A	0.2829	9.8711e-11	-0.059371	0.00917462	rs73146960	4	EPHA3	16336	intergenic	6.743	6	14	15	0	1	0
rs73146947	3	89548135	T	G	0.2829	9.8711e-11	-0.059371	0.00917462	rs73146960	4	EPHA3	16850	intergenic	3.484	6	14	15	0	1	0
rs73146950	3	89548243	T	C	0.2829	9.8711e-11	-0.059371	0.00917462	rs73146960	4	EPHA3	16958	intergenic	6.06	6	14	15	0	1	0
rs1567657	3	89548519	G	A	0.2829	9.8711e-11	-0.059371	0.00917462	rs73146960	4	EPHA3	17234	intergenic	17.09	6	14	15	0	1	0
rs1567658	3	89548606	T	A	0.2829	NA	NA	NA	rs73146960	4	EPHA3	17321	intergenic	21.5	6	14	15	0	1	0
rs1028012	3	89549422	C	T	0.2828	NA	NA	NA	rs73146960	4	EPHA3	18137	intergenic	0.225	6	14	15	0	1	0
rs73146954	3	89549680	C	G	0.2829	NA	NA	NA	rs73146960	4	EPHA3	18395	intergenic	0.607	6	14	15	0	0	0
rs73146956	3	89549684	G	T	0.2829	9.52099e-11	-0.0594233	0.00917496	rs73146960	4	EPHA3	18399	intergenic	1.231	6	14	15	0	0	0
rs17745025	3	89549919	T	C	0.2828	NA	NA	NA	rs73146960	4	EPHA3	18634	intergenic	0.849	6	14	15	0	1	0
rs73146959	3	89549970	A	C	0.2829	1.00953e-10	-0.0593407	0.00917476	rs73146960	4	EPHA3	18685	intergenic	5.259	6	14	15	0	1	0
rs73146960	3	89550445	T	C	0.2817	6.49824e-11	-0.060184	0.00921064	rs73146960	4	EPHA3	19160	intergenic	1.705	6	14	15	0	1	0
rs73146961	3	89550459	T	C	0.2829	NA	NA	NA	rs73146960	4	EPHA3	19174	intergenic	4.923	6	14	15	0	1	0
3:89550504:G:GCT	3	89550504	GCT	G	0.2791	NA	NA	NA	rs73146960	4	EPHA3	19219	intergenic	2.002	NA	14	15	0	0	0
rs112404167	3	89550630	C	T	0.2829	1.00953e-10	-0.0593407	0.00917476	rs73146960	4	EPHA3	19345	intergenic	6.011	6	14	15	0	1	0
rs12637511	3	89550844	T	C	0.2829	1.00953e-10	-0.0593407	0.00917476	rs73146960	4	EPHA3	19559	intergenic	3.142	6	14	15	0	1	0
rs12634697	3	89550993	G	A	0.2828	NA	NA	NA	rs73146960	4	EPHA3	19708	intergenic	0.167	7	14	15	0	1	0
rs12629999	3	89551518	A	G	0.2811	NA	NA	NA	rs73146960	4	EPHA3	20233	intergenic	1.776	7	14	15	0	1	0
rs12638168	3	89551544	T	C	0.2828	NA	NA	NA	rs73146960	4	EPHA3	20259	intergenic	2.675	7	14	15	0	1	0
rs111618480	3	89552134	T	C	0.2829	9.52099e-11	-0.0594233	0.00917496	rs73146960	4	EPHA3	20849	intergenic	2.206	7	14	15	0	1	0
rs73146965	3	89552553	A	G	0.277	1.79159e-10	-0.0594237	0.00931336	rs73146960	4	EPHA3	21268	intergenic	2.218	6	9	15	0	1	0
rs7619303	3	89552554	G	A	0.277	NA	NA	NA	rs73146960	4	EPHA3	21269	intergenic	1.257	6	9	15	0	1	0
rs73146968	3	89552927	A	G	0.2828	NA	NA	NA	rs73146960	4	EPHA3	21642	intergenic	1.579	6	7	15	0	0	0
rs73146970	3	89553168	A	G	0.2828	NA	NA	NA	rs73146960	4	EPHA3	21883	intergenic	6.794	2b	5	15	0	1	0
rs73146972	3	89553348	A	G	0.2829	1.00953e-10	-0.0593407	0.00917476	rs73146960	4	EPHA3	22063	intergenic	2.049	3a	5	15	0	1	0
rs17026990	3	89555257	A	C	0.2829	9.90059e-11	-0.0593691	0.00917496	rs73146960	4	EPHA3	23972	intergenic	2.335	7	7	15	0	1	0
rs12629758	3	89556408	A	G	0.283	NA	NA	NA	rs73146960	4	EPHA3	25123	intergenic	1.175	6	7	15	0	1	0
rs73146976	3	89557065	T	C	0.2831	8.905e-11	-0.0595053	0.0091733	rs73146960	4	EPHA3	25780	intergenic	0.013	6	9	15	0	1	0
3:89557699:G:GTA	3	89557699	GTA	G	0.2827	NA	NA	NA	rs73146960	4	EPHA3	26414	intergenic	0.301	NA	9	15	0	0	0
rs1039990	3	89558086	G	A	0.2829	NA	NA	NA	rs73146960	4	EPHA3	26801	intergenic	1.044	1f	9	15	0	1	0
rs1039991	3	89558311	C	G	0.283	NA	NA	NA	rs73146960	4	EPHA3	27026	intergenic	0.615	1f	9	15	0	1	0
rs73146980	3	89558578	C	A	0.283	1.04392e-10	-0.0592923	0.00917447	rs73146960	4	EPHA3	27293	intergenic	0.074	5	14	15	0	1	0
rs73146983	3	89559082	A	G	0.283	1.04392e-10	-0.0592923	0.00917447	rs73146960	4	EPHA3	27797	intergenic	4.316	7	14	15	0	1	0
rs73146986	3	89560884	A	G	0.2812	NA	NA	NA	rs73146960	4	EPHA3	29599	intergenic	1.893	6	14	15	0	1	0
rs73146988	3	89561044	T	C	0.2826	NA	NA	NA	rs73146960	4	EPHA3	29759	intergenic	2.31	6	14	15	0	1	0
rs138490449	3	89561661	A	AT	0.2829	NA	NA	NA	rs73146960	4	EPHA3	30376	intergenic	1.121	NA	9	15	0	1	0
rs73146992	3	89562178	A	G	0.2829	NA	NA	NA	rs73146960	4	EPHA3	30893	intergenic	4.265	6	9	15	0	1	0
rs73146995	3	89562209	T	C	0.2829	NA	NA	NA	rs73146960	4	EPHA3	30924	intergenic	4.319	6	9	15	0	1	0
rs138183278	3	89564090	C	CT	0.2827	NA	NA	NA	rs73146960	4	EPHA3	32805	intergenic	1.051	NA	9	15	0	1	0
rs6784577	3	89564308	A	G	0.2818	NA	NA	NA	rs73146960	4	EPHA3	33023	intergenic	4.874	7	9	15	0	1	0
rs6774870	3	89564891	C	T	0.283	1.04392e-10	-0.0592923	0.00917447	rs73146960	4	EPHA3	33606	intergenic	3.155	6	9	15	0	1	0
rs73147002	3	89565128	T	G	0.2829	NA	NA	NA	rs73146960	4	EPHA3	33843	intergenic	5.754	6	9	15	0	1	0
rs148078210	3	89565641	G	GGTAT	0.2763	NA	NA	NA	rs73146960	4	EPHA3	34356	intergenic	1.625	NA	9	15	0	1	0
rs73149103	3	89565651	G	A	0.2736	NA	NA	NA	rs73146960	4	EPHA3	34366	intergenic	5.013	7	9	15	0	1	0
rs73149107	3	89565849	C	A	0.2827	NA	NA	NA	rs73146960	4	EPHA3	34564	intergenic	0.181	6	9	15	0	1	0
rs12633325	3	89566836	A	C	0.2814	NA	NA	NA	rs73146960	4	EPHA3	35551	intergenic	5.959	6	5	15	0	1	0
rs73149109	3	89567344	G	A	0.2823	NA	NA	NA	rs73146960	4	EPHA3	36059	intergenic	1.872	6	5	15	0	1	0
rs1080592	3	89567568	T	C	0.2822	NA	NA	NA	rs73146960	4	EPHA3	36283	intergenic	2.821	6	5	15	0	1	0
rs113307255	3	89567826	T	C	0.282	1.04772e-10	-0.0593968	0.00919141	rs73146960	4	EPHA3	36541	intergenic	11.16	6	5	15	0	1	0
rs73149113	3	89567867	C	T	0.2819	NA	NA	NA	rs73146960	4	EPHA3	36582	intergenic	7.345	7	5	15	0	1	0
rs73149115	3	89568284	C	T	0.282	1.0218e-10	-0.0594379	0.00919238	rs73146960	4	EPHA3	36999	intergenic	1.069	7	5	15	0	0	0
rs149898163	3	89568422	T	TTTCC	0.2763	NA	NA	NA	rs73146960	4	EPHA3	37137	intergenic	0.943	NA	5	15	0	0	0
rs73145303	3	89568714	T	C	0.2807	NA	NA	NA	rs73146960	4	EPHA3	37429	intergenic	0.017	7	5	15	0	1	0
rs73145304	3	89568989	C	T	0.2818	1.53276e-10	-0.0588551	0.0091899	rs73146960	4	EPHA3	37704	intergenic	1.361	6	5	15	0	1	0
rs73145305	3	89570713	G	T	0.2816	NA	NA	NA	rs73146960	4	EPHA3	39428	intergenic	0.689	5	7	15	0	1	0
3:89571180:T:TAGAG	3	89571180	TAGAG	T	0.2819	NA	NA	NA	rs73146960	4	EPHA3	39895	intergenic	1.062	NA	5	15	0	1	0
rs907548	3	89574852	C	T	0.2817	NA	NA	NA	rs73146960	4	EPHA3	43567	intergenic	14.06	NA	5	15	0	1	0
rs73145307	3	89576040	G	A	0.2817	NA	NA	NA	rs73146960	4	EPHA3	44755	intergenic	3.117	5	5	15	0	1	0
rs73145309	3	89576389	C	T	0.2817	NA	NA	NA	rs73146960	4	EPHA3	45104	intergenic	16.5	6	5	15	0	1	0
rs73145310	3	89578097	T	C	0.2818	1.28662e-10	-0.059104	0.00919047	rs73146960	4	EPHA3	46812	intergenic	0.717	7	5	15	0	1	0
rs559264903	3	89578492	T	TA	0.2689	NA	NA	NA	rs73146960	4	EPHA3	47207	intergenic	0.758	NA	5	15	0	0	0
rs73145312	3	89578575	C	T	0.2818	1.26571e-10	-0.0591284	0.00919069	rs73146960	4	EPHA3	47290	intergenic	3.912	7	5	15	0	1	0
rs73145316	3	89580407	C	T	0.2817	NA	NA	NA	rs73146960	4	EPHA3	49122	intergenic	0.867	6	5	15	0	1	0
rs73145317	3	89583712	T	C	0.2053	NA	NA	NA	rs73146960	4	EPHA3	52427	intergenic	2.834	7	14	15	0	1	0
rs12637036	3	89584170	G	A	0.2813	NA	NA	NA	rs73146960	4	RP11-91A15.2	52865	intergenic	0.08	6	14	15	0	1	0
rs73145320	3	89586535	T	C	0.2815	1.17369e-10	-0.0592435	0.00919219	rs73146960	4	RP11-91A15.2	50500	intergenic	1.404	7	9	15	0	1	0
rs56082199	3	89586973	A	G	0.2812	NA	NA	NA	rs73146960	4	RP11-91A15.2	50062	intergenic	5.03	6	9	15	0	1	0
rs73145328	3	89587686	T	C	0.2812	NA	NA	NA	rs73146960	4	RP11-91A15.2	49349	intergenic	0.243	5	9	15	0	0	0
rs7613900	3	89588889	A	T	0.282	NA	NA	NA	rs73146960	4	RP11-91A15.2	48146	intergenic	0.807	6	9	15	0	0	0
rs73145332	3	89589327	A	C	0.2812	NA	NA	NA	rs73146960	4	RP11-91A15.2	47708	intergenic	3.406	7	9	15	0	1	0
3:89590098:G:GT	3	89590098	GT	G	0.2728	NA	NA	NA	rs73146960	4	RP11-91A15.2	46937	intergenic	0.878	NA	9	15	0	0	0
rs73145336	3	89593317	A	G	0.2812	NA	NA	NA	rs73146960	4	RP11-91A15.2	43718	intergenic	3.421	6	15	15	0	1	0
rs73145345	3	89598696	C	A	0.2773	NA	NA	NA	rs73146960	4	RP11-91A15.2	38339	intergenic	4.108	6	7	15	0	1	0
rs111835258	3	89601496	G	A	0.2766	NA	NA	NA	rs73146960	4	RP11-91A15.2	35539	intergenic	0.098	7	9	15	0	1	0
rs537614374	3	89606871	T	TA	0.2733	NA	NA	NA	rs73146960	4	RP11-91A15.2	30164	intergenic	0.259	NA	9	15	0	0	0
rs73145351	3	89607237	C	T	0.2773	NA	NA	NA	rs73146960	4	RP11-91A15.2	29798	intergenic	5.708	6	9	15	0	1	0
rs73145353	3	89607824	G	T	0.2773	NA	NA	NA	rs73146960	4	RP11-91A15.2	29211	intergenic	0.417	7	7	15	0	1	0
rs73145357	3	89611766	T	C	0.2773	NA	NA	NA	rs73146960	4	RP11-91A15.2	25269	intergenic	4.946	4	5	15	0	1	0
rs55747880	3	89612941	C	A	0.3524	8.74095e-06	-0.0389786	0.00876517	rs73146960	4	RP11-91A15.2	24094	intergenic	0.557	6	5	15	0	0	0
rs819293	3	89613664	G	A	0.2888	NA	NA	NA	rs73146960	4	RP11-91A15.2	23371	intergenic	0.886	5	7	15	0	1	0
rs73153218	3	89619808	G	A	0.2754	NA	NA	NA	rs73146960	4	RP11-91A15.2	17227	intergenic	0.968	7	5	15	0	1	0
3:89626776:A:AT	3	89626776	AT	A	0.2734	NA	NA	NA	rs73146960	4	RP11-91A15.2	10259	intergenic	16.58	NA	5	15	0	1	0
rs2069183	3	89645017	G	A	0.277	NA	NA	NA	rs73146960	4	RP11-91A15.1	5769	intergenic	0.407	5	5	15	0	1	0
rs111215243	3	89687803	T	A	0.2751	NA	NA	NA	rs73146960	4	RP11-91A15.1	48555	intergenic	1.574	6	9	15	0	0	0
rs73153241	3	89695319	C	G	0.2772	NA	NA	NA	rs73146960	4	RP11-91A15.1	56071	intergenic	3.558	6	9	15	0	1	0
rs1915304	3	89704393	C	T	0.2743	4.99947e-09	-0.0543236	0.00928782	rs73146960	4	RP11-91A15.1	65145	intergenic	2.796	6	9	15	0	0	0
rs73153252	3	89712192	C	T	0.2742	4.51019e-09	-0.0544773	0.00928689	rs73146960	4	RP11-91A15.1	72944	intergenic	1.189	3a	9	15	0	1	0
rs73153258	3	89715585	G	A	0.2743	4.52409e-09	-0.0544674	0.00928601	rs73146960	4	RP11-91A15.1	76337	intergenic	0.006	7	9	15	0	1	0
rs73153260	3	89718078	G	A	0.2025	NA	NA	NA	rs73146960	4	RP11-91A15.1	78830	intergenic	1.497	6	9	15	0	1	0
rs73153262	3	89719269	G	T	0.2744	5.04289e-09	-0.0543048	0.00928689	rs73146960	4	RP11-91A15.1	80021	intergenic	1.127	6	9	15	0	1	0
rs73153266	3	89720111	A	G	0.2745	2.72007e-09	-0.0552385	0.00928461	rs73146960	4	RP11-91A15.1	80863	intergenic	1.421	6	9	15	0	1	0
rs113288647	3	89720352	C	T	0.2734	NA	NA	NA	rs73146960	4	RP11-91A15.1	81104	intergenic	0.075	6	9	15	0	1	0
rs7617395	3	89722541	G	T	0.2734	NA	NA	NA	rs73146960	4	RP11-91A15.1	83293	intergenic	1.939	7	9	15	0	1	0
rs73153279	3	89727968	T	C	0.274	NA	NA	NA	rs73146960	4	RP11-91A15.1	88720	intergenic	0.614	6	9	15	0	1	0
rs73153282	3	89728408	C	T	0.2741	NA	NA	NA	rs73146960	4	RP11-91A15.1	89160	intergenic	0.509	6	9	15	0	1	0
rs73153283	3	89732193	G	T	0.2742	NA	NA	NA	rs73146960	4	RP11-91A15.1	92945	intergenic	0.555	6	7	15	0	1	0
rs12633626	3	89744949	G	A	0.2737	NA	NA	NA	rs73146960	4	RP11-91A15.1	105701	intergenic	0.414	6	5	15	0	1	0
rs73153293	3	89756242	C	T	0.2535	NA	NA	NA	rs73146960	4	RP11-91A15.1	116994	intergenic	5.468	7	9	15	0	1	0
rs112407114	3	89797398	G	C	0.2548	NA	NA	NA	rs73146960	4	RP11-91A15.1	158150	intergenic	0.195	5	9	15	0	1	0
rs73154916	3	89803713	C	T	0.255	1.00145e-09	-0.0579859	0.00948856	rs73146960	4	RP11-91A15.1	164465	intergenic	0.299	6	9	15	0	1	0
rs73154925	3	89859312	T	C	0.2555	1.64512e-09	-0.0573626	0.00951074	rs73146960	4	RP11-91A15.1	220064	intergenic	2.28	7	5	15	0	1	0
rs73151349	3	89892899	T	G	0.2537	NA	NA	NA	rs73146960	4	U3	186534	intergenic	1.127	7	9	15	0	1	0
rs113895673	3	89917796	G	C	0.2563	NA	NA	NA	rs73146960	4	U3	161637	intergenic	9.713	5	15	15	0	1	0
3:89924704:T:TG	3	89924704	TG	T	0.257	NA	NA	NA	rs73146960	4	U3	154729	intergenic	1.377	NA	9	15	0	1	0
rs145565219	3	89936402	G	A	0.2584	NA	NA	NA	rs73146960	4	U3	143031	intergenic	0.771	7	5	15	0	1	0
rs55787722	3	90012103	C	T	0.2753	NA	NA	NA	rs73146960	4	U3	67330	intergenic	0.541	6	9	15	0	1	0
rs4396913	3	90047036	T	C	0.2949	NA	NA	NA	rs73146960	4	U3	32397	intergenic	0.9	7	5	15	0	1	0
rs73153370	3	90056125	T	A	0.2928	NA	NA	NA	rs73146960	4	U3	23308	intergenic	1.39	6	5	15	0	0	0
rs1464463	3	90056380	G	A	0.2946	NA	NA	NA	rs73146960	4	U3	23053	intergenic	2.259	6	5	15	0	1	0
rs12714734	3	90107488	A	C	0.2939	NA	NA	NA	rs73146960	4	U3	27843	intergenic	14.39	6	5	15	0	1	0
rs9877921	3	90108491	C	T	0.2938	NA	NA	NA	rs73146960	4	U3	28846	intergenic	13.87	6	5	15	0	1	0
rs113450730	3	90135516	T	G	0.2936	NA	NA	NA	rs73146960	4	U3	55871	intergenic	1.201	5	1	15	0	0	0
rs9816940	3	90146579	C	T	0.2939	NA	NA	NA	rs73146960	4	U3	66934	intergenic	0.751	7	4	15	0	1	0
rs9837548	3	90156142	C	T	0.294	NA	NA	NA	rs73146960	4	U3	76497	intergenic	0.308	6	5	15	0	1	0
rs7433880	3	90174960	C	A	0.2945	NA	NA	NA	rs73146960	4	RNU6-712P	58823	intergenic	9.879	6	8	15	0	0	0
rs9857806	3	90189355	G	A	0.2944	NA	NA	NA	rs73146960	4	RNU6-712P	44428	intergenic	0.701	7	5	15	0	0	0
rs9851877	3	90258929	G	A	0.2933	NA	NA	NA	rs73146960	4	PROSP	0	ncRNA_intronic	1.953	6	9	15	0	0	0
rs62277724	3	90281205	G	A	0.2929	NA	NA	NA	rs73146960	4	PROSP	0	ncRNA_intronic	1.648	6	9	15	0	0	0
rs73143703	3	90281792	C	T	0.2937	NA	NA	NA	rs73146960	4	PROSP	0	ncRNA_intronic	8.714	7	9	15	0	0	0
3:90299284:C:CAT	3	90299284	CAT	C	0.2939	NA	NA	NA	rs73146960	4	PROSP	0	ncRNA_intronic	2.046	NA	9	15	0	0	0
3:90306556:G:GC	3	90306556	GC	G	0.293	NA	NA	NA	rs73146960	4	PROSP	0	ncRNA_exonic	10.62	NA	9	15	0	0	0
rs28808578	3	90335353	G	A	0.2939	NA	NA	NA	rs73146960	4	HSPE1P19	24494	intergenic	6.546	6	9	15	0	0	0
rs9713426	3	90338187	C	T	0.2936	NA	NA	NA	rs73146960	4	HSPE1P19	27328	intergenic	6.481	7	8	9	0	0	0
rs9682382	3	90342103	C	A	0.2939	NA	NA	NA	rs73146960	4	HSPE1P19	31244	intergenic	5.756	7	1	9	0	0	0
rs9838264	3	90351314	A	T	0.2946	NA	NA	NA	rs73146960	4	HSPE1P19	40455	intergenic	7.275	7	9	9	0	0	0
rs62275565	3	90351548	C	G	0.2944	NA	NA	NA	rs73146960	4	HSPE1P19	40689	intergenic	5.77	6	7	9	0	0	0
rs62275605	3	90354891	C	T	0.2944	NA	NA	NA	rs73146960	4	HSPE1P19	44032	intergenic	6.558	7	1	9	0	0	0
rs9714360	3	90357513	G	T	0.2937	NA	NA	NA	rs73146960	4	HSPE1P19	46654	intergenic	2.298	7	9	15	0	0	0
rs144184070	3	90358160	G	A	0.2937	NA	NA	NA	rs73146960	4	HSPE1P19	47301	intergenic	3.096	7	9	15	0	0	0
rs56399694	3	90361837	G	A	0.2945	NA	NA	NA	rs73146960	4	HSPE1P19	50978	intergenic	3.308	6	9	15	0	0	0
rs2198954	3	90372187	A	G	0.2942	3.23589e-07	-0.0465332	0.00910568	rs73146960	4	HSPE1P19	61328	intergenic	7.324	NA	5	9	0	0	0
rs112433497	3	90376972	C	A	0.294	4.5201e-07	-0.045937	0.00910223	rs73146960	4	HSPE1P19	66113	intergenic	5.698	6	5	9	0	0	0
rs73143751	3	90378437	C	T	0.2936	NA	NA	NA	rs73146960	4	HSPE1P19	67578	intergenic	6.532	NA	5	9	0	0	0
3:90392328:C:CTAGA	3	90392328	CTAGA	C	0.2935	NA	NA	NA	rs73146960	4	HSPE1P19	81469	intergenic	4.174	NA	5	9	0	0	0
rs9799070	3	90400831	G	A	0.2936	NA	NA	NA	rs73146960	4	HSPE1P19	89972	intergenic	6.485	6	5	9	0	0	0
rs9856545	3	90402558	C	A	0.2938	4.14068e-07	-0.0460903	0.00910241	rs73146960	4	HSPE1P19	91699	intergenic	5.769	7	8	9	0	0	0
rs79430269	3	90403309	G	A	0.2934	NA	NA	NA	rs73146960	4	HSPE1P19	92450	intergenic	6.387	6	8	9	0	0	0
rs62276658	3	90403891	G	T	0.2937	3.80604e-07	-0.0462489	0.00910488	rs73146960	4	HSPE1P19	93032	intergenic	5.624	7	8	9	0	0	0
rs9799179	3	90414184	C	A	0.2921	3.28022e-07	-0.0468008	0.00916265	rs73146960	4	HSPE1P19	103325	intergenic	5.778	5	5	9	0	0	0
rs201902007	3	90423228	G	GA	0.286	NA	NA	NA	rs73146960	4	HSPE1P19	112369	intergenic	1.364	NA	9	15	0	0	0
rs9857738	3	90431024	A	G	0.2963	3.74287e-07	-0.0463509	0.00911922	rs73146960	4	HSPE1P19	120165	intergenic	7.354	6	5	9	0	0	0
rs9820410	3	90431093	G	A	0.2961	3.11512e-07	-0.046667	0.00911903	rs73146960	4	HSPE1P19	120234	intergenic	6.328	6	5	9	0	0	0
rs62277418	3	90431424	C	A	0.2961	3.11512e-07	-0.046667	0.00911903	rs73146960	4	HSPE1P19	120565	intergenic	5.937	7	5	9	0	0	0
rs62277419	3	90434757	C	T	0.2926	NA	NA	NA	rs73146960	4	HSPE1P19	123898	intergenic	2.966	7	5	15	0	0	0
rs12638179	3	90456907	C	G	0.2893	NA	NA	NA	rs73146960	4	HSPE1P19	146048	intergenic	5.903	6	8	9	0	0	0
rs1840943	3	90460310	T	A	0.2951	NA	NA	NA	rs73146960	4	HSPE1P19	149451	intergenic	7.436	7	8	9	0	0	0
rs9798932	3	90461784	G	A	0.2959	3.97573e-07	-0.0463086	0.00913152	rs73146960	4	HSPE1P19	150925	intergenic	6.626	7	8	9	0	0	0
rs62264901	3	90478305	C	T	0.2902	NA	NA	NA	rs73146960	4	HSPE1P19	167446	intergenic	6.61	7	5	9	0	0	0
rs12629181	3	90483648	C	A	0.2905	4.74701e-07	-0.0464649	0.00922395	rs73146960	4	HSPE1P19	172789	intergenic	2.557	6	5	15	0	0	0
rs186005608	3	90483873	C	A	0.292	NA	NA	NA	rs73146960	4	HSPE1P19	173014	intergenic	2.325	7	5	15	0	0	0
rs9682244	3	90484101	A	C	0.2899	6.32328e-07	-0.0460479	0.0092425	rs73146960	4	HSPE1P19	173242	intergenic	3.837	7	5	15	0	0	0
rs9798866	3	90490026	G	A	0.2942	3.5902e-07	-0.0466536	0.00916452	rs73146960	4	HSPE1P19	179167	intergenic	6.826	7	5	9	0	0	0
rs62266068	3	90497467	A	T	0.2935	NA	NA	NA	rs73146960	4	HSPE1P19	186608	intergenic	7.307	7	5	9	0	0	0
rs35679428	3	190592836	C	A	0.4613	2.52986e-09	-0.0488134	0.00818834	rs200690866	5	GMNC	0	intergenic	1.026	5	9	15	1	0	0
rs13323015	3	190595760	C	T	0.4621	1.58303e-09	-0.049403	0.00818262	rs200690866	5	GMNC	0	intergenic	2.615	4	9	15	1	0	0
rs9862175	3	190596086	C	T	0.4615	1.03447e-09	-0.0498567	0.00816528	rs200690866	5	GMNC	0	intergenic	1.418	4	9	15	1	0	0
rs6444469	3	190599685	T	A	0.4438	NA	NA	NA	rs200690866	5	GMNC	0	intergenic	2.061	6	14	15	1	0	0
rs56068001	3	190601149	A	C	0.4425	NA	NA	NA	rs200690866	5	GMNC	0	NA	3.836	3a	14	15	1	0	0
rs9838279	3	190601893	T	C	0.4433	1.56052e-11	-0.0554731	0.00822459	rs200690866	5	GMNC	0	NA	1.35	5	14	15	1	0	0
rs9849583	3	190604241	T	C	0.443	3.38133e-11	-0.0546236	0.00823707	rs200690866	5	GMNC	0	NA	1.862	6	14	15	1	0	0
rs1393060	3	190606963	C	A	0.4429	3.86748e-11	-0.0544808	0.00824024	rs200690866	5	GMNC	0	NA	0.955	7	14	15	1	0	0
rs771140446	3	190607847	TC	T	0.4424	NA	NA	NA	rs200690866	5	GMNC	0	NA	3.262	NA	14	15	1	0	0
rs749413636	3	190609958	TATGAG	T	0.4425	NA	NA	NA	rs200690866	5	GMNC	0	NA	4.343	NA	14	15	1	0	0
rs6804748	3	190611625	T	C	0.4435	4.27411e-11	-0.0543651	0.00824122	rs200690866	5	GMNC	1406	intergenic	3.677	7	9	15	1	0	0
rs2202100	3	190612496	T	C	0.4435	4.50448e-11	-0.0543047	0.00824182	rs200690866	5	GMNC	2277	intergenic	1.083	NA	9	15	1	0	0
rs13075101	3	190613450	A	G	0.4422	NA	NA	NA	rs200690866	5	GMNC	3231	intergenic	4.945	6	9	15	1	0	0
rs6799249	3	190613714	G	A	0.4432	5.98418e-11	-0.0539692	0.00824392	rs200690866	5	GMNC	3495	intergenic	1.317	7	9	15	1	0	0
rs13083648	3	190616258	T	A	0.4437	NA	NA	NA	rs200690866	5	GMNC	6039	intergenic	3.32	7	9	15	1	0	0
rs28873531	3	190616776	T	C	0.4436	4.34206e-11	-0.0543618	0.00824365	rs200690866	5	GMNC	6557	intergenic	4.307	6	9	15	1	0	0
3:190617637:G:GA	3	190617637	GA	G	0.4427	NA	NA	NA	rs200690866	5	GMNC	7418	intergenic	0.886	NA	9	15	1	0	0
rs34113929	3	190620146	G	A	0.4424	NA	NA	NA	rs200690866	5	GMNC	9927	intergenic	12.4	5	9	15	1	0	0
rs6802105	3	190620374	C	T	0.4431	4.09043e-11	-0.0544394	0.00824434	rs200690866	5	GMNC	10155	intergenic	1.494	4	9	15	0	0	0
rs1501600	3	190621019	A	C	0.4437	3.6798e-11	-0.054567	0.00824408	rs200690866	5	GMNC	10800	intergenic	8.291	7	9	15	0	0	0
rs34743701	3	190623368	T	TCC	0.4451	NA	NA	NA	rs200690866	5	GMNC	13149	intergenic	1.092	NA	9	15	0	0	0
rs866986	3	190627232	C	T	0.4435	1.48862e-11	-0.0556298	0.00823944	rs200690866	5	GMNC	17013	intergenic	0.542	7	13	15	0	0	0
rs9852162	3	190629385	C	T	0.4773	7.12336e-07	-0.0403444	0.00813554	rs200690866	5	GMNC	19166	intergenic	7.289	2b	7	15	0	0	0
rs13070564	3	190629975	G	T	0.3838	7.77913e-13	-0.0602811	0.0084096	rs200690866	5	GMNC	19756	intergenic	0.412	6	7	15	0	0	0
rs9868693	3	190632775	C	A	0.4771	8.04887e-07	-0.0401496	0.00813531	rs200690866	5	GMNC	22556	intergenic	0.822	7	14	15	0	0	0
rs9878648	3	190634325	C	T	0.4771	8.04086e-07	-0.0401453	0.00813412	rs200690866	5	GMNC	24106	intergenic	3.023	7	14	15	0	0	0
rs9881265	3	190636430	T	G	0.4774	8.19724e-07	-0.0401006	0.00813126	rs200690866	5	GMNC	26211	intergenic	1.106	7	14	15	0	0	0
rs61500084	3	190636749	T	A	0.384	NA	NA	NA	rs200690866	5	GMNC	26530	intergenic	1.323	6	14	15	0	0	0
rs6778263	3	190637833	C	A	0.4772	7.64637e-07	-0.0402054	0.00813013	rs200690866	5	GMNC	27614	intergenic	0.714	6	9	15	0	0	0
rs9833898	3	190638289	A	C	0.4775	9.34867e-07	-0.0399611	0.00814552	rs200690866	5	GMNC	28070	intergenic	2.774	6	9	15	0	0	0
rs146550622	3	190638421	T	C	0.3849	5.23437e-13	-0.0606688	0.00840024	rs200690866	5	GMNC	28202	intergenic	1.731	7	9	15	0	0	0
rs113180518	3	190638818	G	T	0.3848	5.45478e-13	-0.0606207	0.0084001	rs200690866	5	GMNC	28599	intergenic	1.654	7	9	15	0	0	0
rs112522420	3	190638851	C	T	0.3848	6.13143e-13	-0.0604885	0.00840036	rs200690866	5	GMNC	28632	intergenic	1.913	7	9	15	0	0	0
rs4624605	3	190640121	G	T	0.3749	2.78879e-12	-0.0601488	0.00860377	rs200690866	5	GMNC	29902	intergenic	1.575	7	14	15	0	0	0
rs4308324	3	190640134	A	T	0.3746	NA	NA	NA	rs200690866	5	GMNC	29915	intergenic	3.265	7	14	15	0	0	0
rs4308325	3	190640155	A	C	0.3823	7.1991e-13	-0.0606166	0.00844387	rs200690866	5	GMNC	29936	intergenic	2.605	7	14	15	0	0	0
rs73193907	3	190640357	G	T	0.3849	7.86092e-13	-0.0601273	0.00838984	rs200690866	5	GMNC	30138	intergenic	2.029	7	9	15	0	0	0
rs56234707	3	190640634	T	C	0.3838	3.91692e-13	-0.061084	0.00841185	rs200690866	5	GMNC	30415	intergenic	3.47	7	9	15	0	0	0
rs56036141	3	190640826	C	T	0.4718	9.97497e-08	-0.0437193	0.0082048	rs200690866	5	GMNC	30607	intergenic	2.61	6	9	15	0	0	0
rs56268441	3	190640936	G	A	0.3842	2.62949e-13	-0.0614987	0.00840668	rs200690866	5	GMNC	30717	intergenic	1.658	7	9	15	0	0	0
rs58531798	3	190641068	T	G	0.3803	1.19231e-12	-0.0601113	0.00845525	rs200690866	5	GMNC	30849	intergenic	2.779	7	9	15	0	0	0
rs12727448	3	190641109	A	G	0.3797	1.22161e-12	-0.0601051	0.00845837	rs200690866	5	GMNC	30890	intergenic	3.645	7	9	15	0	0	0
rs35865519	3	190641141	G	A	0.4745	1.01031e-06	-0.0399821	0.00817523	rs200690866	5	GMNC	30922	intergenic	2.736	7	9	15	0	0	0
rs34796569	3	190641349	G	A	0.4763	7.58813e-07	-0.0403299	0.00815284	rs200690866	5	GMNC	31130	intergenic	0.579	6	9	15	0	0	0
rs34886272	3	190641719	A	C	0.3851	3.6338e-13	-0.0611323	0.00840674	rs200690866	5	GMNC	31500	intergenic	1.185	7	14	15	0	0	0
rs36126498	3	190641908	G	A	0.4755	6.73139e-07	-0.0404914	0.00814712	rs200690866	5	GMNC	31689	intergenic	0.651	7	14	15	0	0	0
rs35541804	3	190642014	C	A	0.4772	4.24101e-07	-0.041127	0.00812959	rs200690866	5	GMNC	31795	intergenic	0.433	7	14	15	0	0	0
rs58314263	3	190642383	G	A	0.4736	7.94415e-07	-0.0403383	0.00816931	rs200690866	5	GMNC	32164	intergenic	1.029	7	14	15	0	0	0
rs61494018	3	190642391	A	G	0.3809	4.9871e-13	-0.0612178	0.00846848	rs200690866	5	GMNC	32172	intergenic	1.588	7	14	15	0	0	0
rs187620717	3	190642428	A	G	0.3803	5.17773e-13	-0.0611595	0.00846641	rs200690866	5	GMNC	32209	intergenic	1.323	7	14	15	0	0	0
rs60386222	3	190643193	G	T	0.3851	3.99542e-13	-0.0609785	0.00840044	rs200690866	5	GMNC	32974	intergenic	0.531	7	9	15	0	0	0
rs62288104	3	190643305	C	T	0.384	8.02184e-13	-0.060097	0.00838887	rs200690866	5	GMNC	33086	intergenic	0.899	5	9	15	0	0	0
rs13075182	3	190643358	G	A	0.4773	7.41379e-07	-0.0401931	0.00811777	rs200690866	5	GMNC	33139	intergenic	0.834	5	9	15	0	0	0
3:190646282:T:TA	3	190646282	TA	T	0.3843	NA	NA	NA	rs200690866	5	GMNC	36063	intergenic	0.785	NA	9	15	0	0	0
rs9811251	3	190646505	C	A	0.4773	6.40552e-07	-0.0404272	0.00811849	rs200690866	5	GMNC	36286	intergenic	1.114	6	9	15	0	0	0
rs13066753	3	190647187	C	T	0.3838	NA	NA	NA	rs200690866	5	GMNC	36968	intergenic	6.055	6	15	15	0	0	0
rs111815843	3	190648865	T	TTTTA	0.4749	NA	NA	NA	rs200690866	5	GMNC	38646	intergenic	1.372	NA	14	15	0	0	0
rs13078126	3	190648889	A	C	0.3843	5.28683e-13	-0.0605886	0.00839072	rs200690866	5	GMNC	38670	intergenic	2.694	6	14	15	0	0	0
rs9826603	3	190649021	G	C	0.4773	NA	NA	NA	rs200690866	5	GMNC	38802	intergenic	0.238	6	14	15	0	0	0
3:190650826:T:TG	3	190650826	TG	T	0.3854	NA	NA	NA	rs200690866	5	GMNC	40607	intergenic	0.086	NA	9	15	0	0	0
rs61067594	3	190650833	G	A	0.3889	2.54058e-12	-0.0591227	0.00844127	rs200690866	5	GMNC	40614	intergenic	0.771	6	9	15	0	0	0
rs10937450	3	190652328	G	C	0.3798	NA	NA	NA	rs200690866	5	GMNC	42109	intergenic	0.525	7	7	15	0	0	0
rs34859790	3	190652830	C	T	0.3843	5.19392e-13	-0.0605896	0.00838805	rs200690866	5	GMNC	42611	intergenic	3.47	6	7	15	0	0	0
rs13060370	3	190653006	G	A	0.3842	5.28942e-13	-0.0605653	0.00838758	rs200690866	5	GMNC	42787	intergenic	1.213	6	9	15	0	0	0
rs13089287	3	190654424	T	C	0.3844	2.6748e-13	-0.0613151	0.00838424	rs200690866	5	GMNC	44205	intergenic	0.471	7	9	15	0	0	0
3:190655448:A:AT	3	190655448	AT	A	0.379	NA	NA	NA	rs200690866	5	GMNC	45229	intergenic	3.681	NA	9	15	0	0	0
rs1909960	3	190655515	A	C	0.3796	5.23159e-13	-0.0610002	0.00844602	rs200690866	5	GMNC	45296	intergenic	7.151	6	9	15	0	0	0
rs9835898	3	190656144	G	A	0.4729	6.08404e-07	-0.0407284	0.00816263	rs200690866	5	GMNC	45925	intergenic	1.822	7	9	15	0	0	0
rs2363038	3	190656393	G	T	0.3805	6.85388e-13	-0.0606868	0.00844574	rs200690866	5	GMNC	46174	intergenic	1.817	7	14	15	0	0	0
rs2088882	3	190656524	A	G	0.3799	5.2404e-13	-0.0609906	0.00844496	rs200690866	5	GMNC	46305	intergenic	0.431	7	14	15	0	0	0
rs883842	3	190656984	C	T	0.3796	4.88633e-13	-0.0610751	0.00844553	rs200690866	5	GMNC	46765	intergenic	0.969	NA	9	15	0	0	0
rs883841	3	190657094	C	T	0.3795	5.05799e-13	-0.0610487	0.00844737	rs200690866	5	GMNC	46875	intergenic	2.316	NA	9	15	0	0	0
rs1316356	3	190657163	T	C	0.3796	4.88633e-13	-0.0610751	0.00844553	rs200690866	5	GMNC	46944	intergenic	0.902	NA	9	15	0	0	0
rs905124	3	190657360	T	A	0.3794	NA	NA	NA	rs200690866	5	GMNC	47141	intergenic	2.25	6	9	15	0	0	0
rs34306572	3	190657737	G	A	0.3794	5.42311e-13	-0.0610555	0.0084594	rs200690866	5	GMNC	47518	intergenic	1.031	7	9	15	0	0	0
3:190657741:A:AGT	3	190657741	AGT	A	0.3759	NA	NA	NA	rs200690866	5	GMNC	47522	intergenic	0.865	NA	9	15	0	0	0
rs13100545	3	190657895	A	G	0.3804	5.81488e-13	-0.0608858	0.00844702	rs200690866	5	GMNC	47676	intergenic	0.741	7	9	15	0	0	0
rs35592123	3	190658964	G	A	0.3792	9.31474e-13	-0.0603576	0.00844944	rs200690866	5	GMNC	48745	intergenic	1.114	6	9	15	0	0	0
rs13065568	3	190659591	G	A	0.3791	6.50107e-13	-0.0607748	0.00844949	rs200690866	5	GMNC	49372	intergenic	10.27	5	7	15	0	0	0
rs1158947	3	190660837	G	A	0.3791	6.80057e-13	-0.0607254	0.00844986	rs200690866	5	GMNC	50618	intergenic	1.818	6	14	15	0	0	0
3:190661299:G:GA	3	190661299	GA	G	0.3797	NA	NA	NA	rs200690866	5	GMNC	51080	intergenic	0.171	NA	14	15	0	0	0
rs35955860	3	190661914	T	C	0.3791	1.40102e-12	-0.0599029	0.00845251	rs200690866	5	GMNC	51695	intergenic	0.737	6	14	15	0	0	0
rs6775893	3	190661998	C	T	0.4727	5.63487e-07	-0.0408674	0.00816626	rs200690866	5	GMNC	51779	intergenic	5.419	6	14	15	0	0	0
rs13083859	3	190662703	G	C	0.3792	NA	NA	NA	rs200690866	5	GMNC	52484	intergenic	0.079	6	14	15	0	0	0
rs61556420	3	190663121	T	C	0.3792	1.06253e-12	-0.0602191	0.00845151	rs200690866	5	GMNC	52902	intergenic	2.128	6	14	15	0	0	0
rs35055419	3	190663557	T	C	0.3793	5.77394e-13	-0.0609217	0.00845088	rs200690866	5	GMNC	53338	intergenic	2.429	7	14	15	0	0	0
3:190663692:C:CA	3	190663692	CA	C	0.3788	NA	NA	NA	rs200690866	5	GMNC	53473	intergenic	0.527	NA	14	15	0	0	0
rs62288110	3	190663724	T	C	0.3792	5.84112e-13	-0.0608988	0.00844955	rs200690866	5	GMNC	53505	intergenic	4.577	7	14	15	0	0	0
rs62288111	3	190663964	T	C	0.3792	6.67849e-13	-0.0607553	0.00845111	rs200690866	5	GMNC	53745	intergenic	4.918	7	14	15	0	0	0
rs967512	3	190664073	T	C	0.3792	6.67594e-13	-0.0607461	0.00844976	rs200690866	5	GMNC	53854	intergenic	2.756	7	14	15	0	0	0
rs967513	3	190664164	C	A	0.3792	5.93808e-13	-0.0608894	0.00845088	rs200690866	5	GMNC	53945	intergenic	12.12	5	14	15	0	0	0
3:190664528:C:CTTT	3	190664528	CTTT	C	0.3848	NA	NA	NA	rs200690866	5	GMNC	54309	intergenic	2.755	NA	14	15	0	0	0
rs13095744	3	190664718	C	T	0.3792	8.75585e-13	-0.060456	0.00845315	rs200690866	5	GMNC	54499	intergenic	9.362	7	14	15	0	0	0
3:190664874:A:AC	3	190664874	AC	A	0.3799	NA	NA	NA	rs200690866	5	GMNC	54655	intergenic	0.951	NA	14	15	0	0	0
rs952990	3	190664971	G	A	0.4726	5.27638e-07	-0.0409708	0.00816625	rs200690866	5	GMNC	54752	intergenic	2.066	NA	14	15	0	0	0
rs147618098	3	190665048	T	TTTAA	0.3794	NA	NA	NA	rs200690866	5	GMNC	54829	intergenic	2.128	NA	14	15	0	0	0
3:190665495:G:GTT	3	190665495	GTT	G	0.3799	NA	NA	NA	rs200690866	5	GMNC	55276	intergenic	1.235	NA	14	15	0	0	0
rs2047710	3	190665527	C	T	0.3799	5.40979e-13	-0.0611838	0.00847677	rs200690866	5	GMNC	55308	intergenic	1.99	6	14	15	0	0	0
rs2047711	3	190665614	A	G	0.3792	8.34128e-13	-0.0605162	0.00845368	rs200690866	5	GMNC	55395	intergenic	0.367	7	14	15	0	0	0
rs2047712	3	190665791	C	T	0.3792	9.77033e-13	-0.060339	0.00845461	rs200690866	5	GMNC	55572	intergenic	0.022	5	14	15	0	0	0
rs35910287	3	190666176	G	A	0.3792	9.87689e-13	-0.0603319	0.00845539	rs200690866	5	GMNC	55957	intergenic	3.807	6	14	15	0	0	0
rs59351287	3	190666382	A	T	0.3792	NA	NA	NA	rs200690866	5	GMNC	56163	intergenic	1.572	7	14	15	0	0	0
rs57742221	3	190666445	G	C	0.3792	NA	NA	NA	rs200690866	5	GMNC	56226	intergenic	0.205	7	9	15	0	0	0
rs1159211	3	190666643	C	T	0.3795	8.92101e-13	-0.0604531	0.00845578	rs200690866	5	GMNC	56424	intergenic	1.158	7	9	15	0	0	0
rs1159212	3	190666734	T	G	0.3791	7.73699e-13	-0.0606111	0.00845474	rs200690866	5	GMNC	56515	intergenic	0.905	6	9	15	0	0	0
rs1159213	3	190666876	C	T	0.3791	1.21745e-12	-0.0600913	0.00845589	rs200690866	5	GMNC	56657	intergenic	2.564	7	9	15	0	0	0
rs1501603	3	190667550	G	C	0.3793	NA	NA	NA	rs200690866	5	GMNC	57331	intergenic	0.591	6	7	15	0	0	0
rs1501604	3	190667598	G	A	0.3792	1.29844e-12	-0.0600278	0.00845755	rs200690866	5	GMNC	57379	intergenic	1.488	7	7	15	0	0	0
rs4686570	3	190667970	G	A	0.3794	9.8794e-13	-0.0603569	0.00845893	rs200690866	5	GMNC	57751	intergenic	1.738	7	7	15	0	0	0
rs34086510	3	190668132	G	A	0.3793	1.25087e-12	-0.0600763	0.00845824	rs200690866	5	GMNC	57913	intergenic	1.567	5	14	15	0	0	0
rs13066848	3	190668204	T	C	0.3792	7.99068e-13	-0.0605915	0.00845723	rs200690866	5	GMNC	57985	intergenic	1.309	5	14	15	0	0	0
rs1393057	3	190668377	T	C	0.3793	1.24583e-12	-0.0600832	0.00845854	rs200690866	5	GMNC	58158	intergenic	0.68	6	14	15	0	0	0
rs1393058	3	190668617	T	C	0.3793	1.25087e-12	-0.0600763	0.00845824	rs200690866	5	GMNC	58398	intergenic	4.791	6	15	15	0	0	0
rs773198357	3	190668849	TCATCCATGTAGTC	T	0.3781	NA	NA	NA	rs200690866	5	GMNC	58630	intergenic	8.928	NA	15	15	0	0	0
rs6782126	3	190669073	G	A	0.3792	1.39423e-12	-0.0599601	0.00845977	rs200690866	5	GMNC	58854	intergenic	2.698	7	15	15	0	0	0
rs9877502	3	190669518	G	A	0.3804	7.92234e-13	-0.0605906	0.00845571	rs200690866	5	GMNC	59299	intergenic	2.694	6	15	15	0	0	0
rs62288115	3	190669564	C	G	0.3792	NA	NA	NA	rs200690866	5	GMNC	59345	intergenic	2.516	7	15	15	0	0	0
rs62288116	3	190669657	C	A	0.3792	1.27001e-12	-0.0600586	0.00845824	rs200690866	5	GMNC	59438	intergenic	2.574	7	9	15	0	0	0
rs557925930	3	190669808	G	A	0.38	4.83841e-13	-0.0614441	0.00849494	rs200690866	5	GMNC	59589	intergenic	3.913	NA	9	15	0	0	0
rs577842346	3	190669809	G	A	0.38	5.35414e-13	-0.0613242	0.00849455	rs200690866	5	GMNC	59590	intergenic	3.93	NA	9	15	0	0	0
rs540511762	3	190669810	C	G	0.38	NA	NA	NA	rs200690866	5	GMNC	59591	intergenic	3.002	NA	9	15	0	0	0
rs560857329	3	190669811	C	A	0.38	5.35414e-13	-0.0613242	0.00849455	rs200690866	5	GMNC	59592	intergenic	3.223	NA	9	15	0	0	0
rs147182970	3	190670179	T	TCAG	0.3804	NA	NA	NA	rs200690866	5	GMNC	59960	intergenic	3.343	NA	9	15	0	0	0
rs67744585	3	190670215	A	G	0.3801	4.51884e-13	-0.0614852	0.00848972	rs200690866	5	GMNC	59996	intergenic	13.54	7	9	15	0	0	0
rs66520966	3	190670268	A	T	0.379	NA	NA	NA	rs200690866	5	GMNC	60049	intergenic	12.82	6	9	15	0	0	0
rs200690866	3	190670370	T	C	0.3803	1.11136e-13	-0.0632765	0.00851578	rs200690866	5	GMNC	60151	intergenic	1.468	6	9	15	0	0	0
rs35595073	3	190670498	A	G	0.379	1.07987e-12	-0.0602609	0.00846003	rs200690866	5	GMNC	60279	intergenic	2.834	6	9	15	0	0	0
rs34911650	3	190670658	C	G	0.3789	NA	NA	NA	rs200690866	5	GMNC	60439	intergenic	7.859	6	9	15	0	0	0
rs35327527	3	190670795	C	T	0.379	1.03948e-12	-0.0603047	0.00845993	rs200690866	5	GMNC	60576	intergenic	5.4	5	9	15	0	0	0
rs56396731	3	190670977	A	C	0.3788	1.09771e-12	-0.0602458	0.00846059	rs200690866	5	GMNC	60758	intergenic	7.207	7	9	15	0	0	0
rs34542080	3	190671057	C	A	0.3788	8.27594e-13	-0.0605813	0.00846149	rs200690866	5	GMNC	60838	intergenic	10.53	7	9	15	0	0	0
rs763269109	3	190671105	TAA	T	0.38	NA	NA	NA	rs200690866	5	GMNC	60886	intergenic	8.537	NA	9	15	0	0	0
rs35670382	3	190671170	C	T	0.3788	1.04367e-12	-0.060317	0.00846232	rs200690866	5	GMNC	60951	intergenic	1.203	6	9	15	0	0	0
rs35989701	3	190671225	A	C	0.3789	9.61841e-13	-0.0604196	0.00846334	rs200690866	5	GMNC	61006	intergenic	4.749	6	9	15	0	0	0
rs6804931	3	190671981	T	C	0.4879	6.00867e-07	-0.0411297	0.00823905	rs200690866	5	GMNC	61762	intergenic	0.049	6	9	15	0	0	0
3:190672426:C:CT	3	190672426	CT	C	0.3785	NA	NA	NA	rs200690866	5	GMNC	62207	intergenic	11.8	NA	9	15	0	0	0
rs34216926	3	190672785	G	A	0.3789	9.05772e-13	-0.0605511	0.00847195	rs200690866	5	GMNC	62566	intergenic	4.187	7	9	15	0	0	0
rs13069243	3	190672837	A	G	0.3789	7.26335e-13	-0.0608016	0.00847108	rs200690866	5	GMNC	62618	intergenic	9.053	6	9	15	0	0	0
rs35872768	3	190673127	C	T	0.3788	5.8636e-13	-0.0610547	0.00847179	rs200690866	5	GMNC	62908	intergenic	8.322	7	9	15	0	0	0
MAF; minor allele frequency.
IndSigSNPs; independent significant SNPS.
CADD; combined annotation-dependent depletion score. CADD predicts how deleterious the SNP effect is on protein structure and function (higher scores indicate more deleterious effect).
RDB; RegulomeDB. RDB scores predict likelihood of regulatory functionality (lower scores indicate higher likelihood).
minChrState; minimum chromatine state. The chromatine state indicates the accessibility of genomic regions using 15 categorical states.
pos-Mapping; positional gene mapping. 1 = yes, 0 = no.
eqtl-Mapping; expression quantitative trait loci gene mapping. 1 = yes, 0 = no.
ci-Mapping; chromatin interaction gene mapping. 1 = yes, 0 = no.
