# Supplementary material for: The genetic architecture of the human thalamus and its overlap with ten common brain disorders
Source: Nat Commun. 2021 May 18;12:2909. doi: 10.1038/s41467-021-23175-z (PMC8131358; doi:10.1038/s41467-021-23175-z)
Supplement: Supplementary file 10 — Supplementary Data 7 [file 41467_2021_23175_MOESM10_ESM.xlsx]

## Sheet: Suppl. Data 7_Intralamin_SNPs
rsID	Chromosome	Position	non_effect_allele	effect_allele	MAF	GWAS P-value	Beta	SE	IndSigSNP	Genomic Locus	Nearest gene	Distance	Function	CADD	RDB	minChrState	commonChrState	posMapFilt	eqtlMapFilt	ciMapFilt
rs72630578	1	7739766	A	C	0.2052	4.56044e-12	-0.0698698	0.0100947	rs58333527	1	CAMTA1	0	intronic	4.052	4	2	7	1	1	1
rs78752371	1	7740466	G	T	0.1996	3.39e-11	-0.0677056	0.0102104	rs58333527	1	CAMTA1	0	intronic	8.39	4	1	1	1	1	1
rs72630583	1	7741874	C	T	0.2157	8.0052e-11	-0.0645522	0.00992676	rs58333527	1	CAMTA1	0	intronic	6.035	4	2	14	1	1	1
rs12119962	1	7742501	C	T	0.2053	4.69544e-12	-0.0698077	0.0100918	rs58333527	1	CAMTA1	0	intronic	0.608	5	5	14	1	1	1
rs12126422	1	7764413	C	T	0.1991	1.94394e-11	-0.069286	0.0103215	rs58333527	1	CAMTA1	0	intronic	8.492	4	1	1	1	0	1
rs75630480	1	7765320	C	G	0.1989	NA	NA	NA	rs58333527	1	CAMTA1	0	intronic	3.271	4	1	1	1	1	1
rs7534398	1	7767464	T	A	0.1993	NA	NA	NA	rs58333527	1	CAMTA1	0	intronic	2.776	6	5	14	1	1	1
rs12145723	1	7774775	T	C	0.1942	2.90609e-11	-0.0691845	0.0103978	rs58333527	1	CAMTA1	0	intronic	2.964	7	4	14	1	1	1
rs17461723	1	7776486	T	C	0.1931	2.73069e-12	-0.0729582	0.0104317	rs58333527	1	CAMTA1	0	intronic	4.277	6	4	14	1	1	1
rs113909781	1	7778877	A	G	0.1937	5.13825e-12	-0.0717629	0.0103936	rs58333527	1	CAMTA1	0	intronic	1.038	6	5	15	1	1	1
rs150020973	1	7778956	T	TA	0.1927	NA	NA	NA	rs58333527	1	CAMTA1	0	intronic	0.134	NA	5	15	1	1	1
rs12120887	1	7784658	T	C	0.3811	4.24972e-08	-0.0465945	0.00850016	rs12028339	1	CAMTA1	0	intronic	3.886	7	5	15	1	0	1
rs61772141	1	7784688	T	C	0.3811	6.49591e-08	-0.0459635	0.00850234	rs12028339	1	CAMTA1	0	intronic	1.706	7	5	15	1	0	1
rs12028339	1	7784902	G	A	0.3437	2.72475e-10	-0.0548412	0.00868308	rs12028339	1	CAMTA1	0	intronic	1.032	5	5	15	1	0	1
rs138800110	1	7786277	A	AT	0.3426	NA	NA	NA	rs12028339	1	CAMTA1	0	intronic	1.729	NA	5	15	1	0	1
rs3034110	1	7786524	T	TTGA	0.3448	NA	NA	NA	rs12028339	1	CAMTA1	0	intronic	1.137	NA	5	15	1	0	1
rs10864311	1	7788604	G	C	0.4988	NA	NA	NA	rs2239847	1	CAMTA1	0	intronic	2.998	2b	2	15	1	1	1
rs1986198	1	7789184	C	T	0.327	8.89074e-10	-0.0541326	0.00883051	rs12028339	1	CAMTA1	0	intronic	0.593	5	5	5	1	0	1
rs12137398	1	7790548	C	T	0.1941	8.75135e-12	-0.0712742	0.0104379	rs58333527	1	CAMTA1	0	intronic	1.56	5	5	5	1	1	1
rs12130857	1	7791461	G	A	0.3303	8.09559e-10	-0.0538484	0.00876287	rs12028339	1	CAMTA1	0	intronic	1.617	6	5	5	1	0	1
rs2301488	1	7792411	C	T	0.4971	4.71979e-08	-0.0450026	0.00823772	rs2239847	1	CAMTA1	0	intronic	0.945	5	5	5	1	0	1
rs71567312	1	7793731	CA	C	0.4893	NA	NA	NA	rs2239847	1	CAMTA1	0	intronic	0.866	NA	4	5	1	0	1
rs11121010	1	7793979	G	A	0.4968	2.72489e-08	-0.0458824	0.00825257	rs2239847	1	CAMTA1	0	intronic	1.886	7	4	5	1	0	1
rs12128296	1	7794111	G	A	0.3313	4.98209e-10	-0.0546075	0.00877684	rs12028339	1	CAMTA1	0	intronic	2.08	7	4	5	1	1	1
rs11121011	1	7794226	C	T	0.4968	2.6568e-08	-0.0459181	0.00825244	rs2239847	1	CAMTA1	0	intronic	0.04	7	4	5	1	1	1
rs2071985	1	7796641	G	A	0.4808	2.09406e-08	0.0463007	0.00825972	rs2239847	1	CAMTA1	0	intronic	0.069	7	2	15	1	0	1
rs2239847	1	7798793	C	T	0.4895	7.09532e-09	0.0477527	0.00824694	rs2239847	1	CAMTA1	0	intronic	7.999	5	4	15	1	1	1
rs2071988	1	7798902	G	A	0.4888	2.11427e-08	0.0465337	0.00830372	rs2239847	1	CAMTA1	0	intronic	12.06	5	4	15	1	0	1
rs59214896	1	7799738	A	G	0.2122	1.52654e-13	-0.0752677	0.0101873	rs58333527	1	CAMTA1	0	intronic	3.057	5	4	15	1	1	1
rs58333527	1	7799764	A	G	0.2119	4.37293e-14	-0.0768934	0.0101803	rs58333527	1	CAMTA1	0	intronic	4.766	5	4	15	1	1	1
rs2032563	1	7801288	G	A	0.1932	5.79726e-13	-0.0753443	0.0104523	rs58333527	1	CAMTA1	0	intronic	0.48	7	4	5	1	1	1
rs4649097	1	23887880	A	G	0.4964	5.30247e-07	-0.0410265	0.00817891	rs4649098	2	ID3	1594	intergenic	2.452	5	1	7	1	0	0
rs751078858	1	23888521	TAGGAGG	T	0.4408	NA	NA	NA	rs4649098	2	ID3	2235	intergenic	5	NA	1	7	1	1	0
rs909535	1	23890737	G	A	0.4876	3.5457e-06	0.0377462	0.00813978	rs4649098	2	ID3	4451	intergenic	12.88	2b	2	7	1	1	0
rs909536	1	23890781	T	C	0.4417	NA	NA	NA	rs4649098	2	ID3	4495	intergenic	9.278	4	2	7	1	1	0
rs1883168	1	23891416	A	C	0.4875	3.16853e-06	0.0379304	0.00813876	rs4649098	2	ID3	5130	intergenic	0.562	5	2	5	1	0	0
rs2811939	1	23892350	C	A	0.4414	NA	NA	NA	rs4649098	2	ID3	6064	intergenic	2.264	5	5	5	1	1	0
rs2742950	1	23892450	G	A	0.4416	NA	NA	NA	rs4649098	2	ID3	6164	intergenic	5.587	5	5	5	1	1	0
rs4648907	1	23893497	G	C	0.4416	NA	NA	NA	rs4649098	2	ID3	7211	intergenic	1.344	6	5	5	1	1	0
rs7518539	1	23894233	A	T	0.4876	NA	NA	NA	rs4649098	2	ID3	7947	intergenic	2.953	5	1	2	1	1	0
rs7514535	1	23894578	C	T	0.4875	2.70384e-06	0.0381735	0.00813409	rs4649098	2	ID3	8292	intergenic	8.56	4	1	1	1	1	0
rs2981950	1	23894651	C	A	0.4416	1.85244e-11	-0.0553673	0.00823942	rs4649098	2	ID3	8365	intergenic	11.66	4	1	1	1	0	0
1:23898327:C:CA	1	23898327	C	CA	0.4428	NA	NA	NA	rs4649098	2	MDS2	9657	intergenic	5.64	NA	5	15	1	0	0
rs55919909	1	23899115	C	A	0.4424	2.53911e-11	-0.0546611	0.00819063	rs4649098	2	MDS2	8869	intergenic	0.959	6	5	15	1	0	0
rs2742951	1	23899545	A	T	0.4881	NA	NA	NA	rs4649098	2	MDS2	8439	intergenic	8.641	5	5	15	1	1	0
rs2811941	1	23899706	G	A	0.4428	7.46643e-11	-0.0533224	0.00818667	rs4649098	2	MDS2	8278	intergenic	0.385	6	5	15	1	1	0
rs2811942	1	23899707	G	A	0.4421	3.65209e-11	-0.0542084	0.00818857	rs4649098	2	MDS2	8277	intergenic	5.166	6	5	15	1	1	0
rs2742952	1	23900050	A	G	0.4414	NA	NA	NA	rs4649098	2	MDS2	7934	intergenic	1.307	7	5	15	1	1	0
rs2811944	1	23900159	G	T	0.4422	2.39898e-11	-0.0547369	0.00819175	rs4649098	2	MDS2	7825	intergenic	9.47	5	5	15	1	1	0
rs2742953	1	23900452	A	G	0.4425	2.40056e-11	-0.0547262	0.00819027	rs4649098	2	MDS2	7532	intergenic	3.008	5	5	15	1	1	0
rs2811945	1	23900543	G	A	0.442	3.22067e-11	-0.0543756	0.00819082	rs4649098	2	MDS2	7441	intergenic	0.355	5	5	15	1	1	0
rs2742955	1	23901602	G	A	0.4422	3.39864e-11	-0.0543157	0.00819161	rs4649098	2	MDS2	6382	intergenic	2.332	5	2	15	1	1	0
rs2742956	1	23901964	C	G	0.4426	NA	NA	NA	rs4649098	2	MDS2	6020	intergenic	0.672	2b	5	15	1	1	0
rs2811946	1	23902416	C	A	0.4466	1.99025e-10	-0.0522846	0.00821529	rs4649098	2	MDS2	5568	intergenic	6.231	5	2	7	1	1	0
rs10917395	1	23904345	G	A	0.488	2.89689e-06	0.0379727	0.00811574	rs4649098	2	MDS2	3639	intergenic	1.009	4	1	7	1	0	0
rs2811947	1	23905251	G	A	0.4409	5.06375e-11	-0.0539726	0.00821317	rs4649098	2	MDS2	2733	intergenic	0.596	6	2	5	1	1	0
rs2981951	1	23905601	C	T	0.4402	2.26443e-11	-0.0552061	0.00825147	rs4649098	2	MDS2	2383	intergenic	3.56	5	5	5	1	1	0
rs2981952	1	23905795	G	A	0.4409	1.38247e-11	-0.055925	0.00826998	rs4649098	2	MDS2	2189	intergenic	0.931	7	5	5	1	1	0
rs4649098	1	23906266	T	C	0.4409	3.49504e-12	-0.057829	0.00830976	rs4649098	2	MDS2	1718	intergenic	2.452	7	5	5	1	1	0
rs61777279	1	23906530	T	C	0.4874	4.30101e-07	0.0417074	0.00824862	rs4649098	2	MDS2	1454	intergenic	2.796	7	5	5	1	1	0
rs57210303	1	23906659	G	A	0.4876	5.34677e-07	0.041397	0.00825535	rs4649098	2	MDS2	1325	intergenic	0.348	7	5	5	1	1	0
rs72663242	1	23906993	C	T	0.439	6.9045e-12	-0.057466	0.00837393	rs4649098	2	MDS2	991	intergenic	2.867	6	1	5	1	1	0
rs72663243	1	23907099	G	A	0.4379	1.41633e-11	-0.0567704	0.00839926	rs4649098	2	MDS2	885	intergenic	5.915	4	1	5	1	1	0
rs55878018	1	23907191	G	C	0.4395	NA	NA	NA	rs4649098	2	MDS2	793	intergenic	1	3a	1	5	1	1	0
rs883859	1	180940588	C	T	0.2922	2.08319e-08	-0.0503067	0.00897297	rs10753232	3	RP11-46A10.5	0	ncRNA_intronic	0.422	NA	4	4	1	1	1
rs1044595	1	180943529	T	C	0.3987	1.02028e-11	-0.0566282	0.00831995	rs10753232	3	RP11-46A10.5:AL162431.1:STX6	00:00:00	ncRNA_intronic	0.503	NA	2	5	1	1	1
rs34521831	1	180944532	TAA	T	0.4009	NA	NA	NA	rs10753232	3	RP11-46A10.5:AL162431.1:STX6	00:00:00	ncRNA_intronic	11.91	NA	1	5	1	1	1
rs4652545	1	180947608	G	T	0.4022	1.68091e-11	-0.0558385	0.00829208	rs10753232	3	AL162431.1:STX6	00:00:00	intronic	5.641	4	4	5	1	1	1
rs7516739	1	180948506	T	C	0.4022	1.68091e-11	-0.0558385	0.00829208	rs10753232	3	AL162431.1:STX6	00:00:00	intronic	0.198	5	4	5	1	1	1
rs7528526	1	180948574	G	A	0.4022	1.68091e-11	-0.0558385	0.00829208	rs10753232	3	AL162431.1:STX6	00:00:00	intronic	8.886	5	4	5	1	1	1
1:180948994:A:AAACT	1	180948994	A	AAACT	0.4018	NA	NA	NA	rs10753232	3	AL162431.1:STX6	00:00:00	intronic	9.414	NA	4	5	1	1	1
rs4495657	1	180949131	C	T	0.402	1.4335e-11	-0.0560306	0.00829209	rs10753232	3	AL162431.1:STX6	00:00:00	intronic	7.075	5	4	5	1	1	1
rs55867243	1	180949471	AC	A	0.4013	NA	NA	NA	rs10753232	3	AL162431.1:STX6	00:00:00	intronic	4.91	NA	4	5	1	1	1
rs6665134	1	180949628	A	C	0.4017	1.23894e-11	-0.0562125	0.00829307	rs10753232	3	AL162431.1:STX6	00:00:00	intronic	1.718	4	4	5	1	1	1
rs6680541	1	180949780	G	T	0.4019	1.04622e-11	-0.0564114	0.00829253	rs10753232	3	AL162431.1:STX6	00:00:00	exonic	16.49	7	4	5	1	1	1
rs10753232	1	180950126	C	T	0.4055	5.2253e-12	-0.0573256	0.00830548	rs10753232	3	STX6	0	intronic	1.239	5	4	4	1	1	0
rs2331903	1	180950869	T	C	0.4017	1.2073e-11	-0.0562174	0.00828921	rs10753232	3	STX6	0	intronic	0.667	4	2	4	1	1	0
rs3789364	1	180951043	G	C	0.4017	NA	NA	NA	rs10753232	3	STX6	0	intronic	11.76	3a	2	4	1	1	0
rs3789362	1	180951692	G	A	0.4017	1.21591e-11	-0.0562093	0.00828928	rs10753232	3	STX6	0	intronic	19.39	NA	2	5	1	1	0
rs57113693	1	180952294	T	C	0.3993	7.09446e-12	-0.0573098	0.008356	rs10753232	3	STX6	0	intronic	0.284	6	4	5	1	1	0
rs59145927	1	180952295	G	A	0.3992	5.73208e-12	-0.057567	0.00835639	rs10753232	3	STX6	0	intronic	5.507	6	4	5	1	1	0
rs12744212	1	180952516	A	C	0.4017	1.23199e-11	-0.0561996	0.00829017	rs10753232	3	STX6	0	intronic	2.32	7	4	5	1	1	0
rs7543927	1	180953038	C	A	0.4017	1.24076e-11	-0.0561915	0.00829023	rs10753232	3	STX6	0	intronic	0.502	6	4	5	1	1	0
rs3747957	1	180953853	G	A	0.4017	1.23033e-11	-0.0562021	0.0082903	rs10753232	3	STX6	0	exonic	17.13	NA	4	4	1	1	0
rs4652547	1	180954089	G	A	0.4017	1.23033e-11	-0.0562021	0.0082903	rs10753232	3	STX6	0	intronic	3.654	6	4	4	1	1	0
rs4652548	1	180954130	T	C	0.4017	1.23033e-11	-0.0562021	0.0082903	rs10753232	3	STX6	0	intronic	3.326	7	4	4	1	1	0
1:180954280:G:GA	1	180954280	G	GA	0.4006	NA	NA	NA	rs10753232	3	STX6	0	intronic	0.484	NA	4	4	1	0	0
1:180955460:C:CAA	1	180955460	C	CAA	0.401	NA	NA	NA	rs10753232	3	STX6	0	intronic	4.605	NA	4	4	1	1	0
rs7553330	1	180956015	G	A	0.4018	9.9282e-12	-0.0564712	0.00829211	rs10753232	3	STX6	0	intronic	2.805	5	4	4	1	1	0
rs7556005	1	180956195	C	T	0.2931	1.35555e-08	-0.0508268	0.00894761	rs10753232	3	STX6	0	intronic	4.444	5	4	4	1	1	0
rs6425657	1	180956905	G	A	0.4017	1.23033e-11	-0.0562021	0.0082903	rs10753232	3	STX6	0	intronic	2.943	6	4	4	1	1	0
rs35306826	1	180956936	A	T	0.4084	NA	NA	NA	rs10753232	3	STX6	0	intronic	0.021	6	4	4	1	0	0
rs6425658	1	180956985	A	G	0.4017	1.23033e-11	-0.0562021	0.0082903	rs10753232	3	STX6	0	intronic	2.546	7	4	4	1	1	0
rs7528255	1	180957130	A	C	0.2931	1.27463e-08	-0.0509195	0.00894735	rs10753232	3	STX6	0	intronic	3.138	7	4	4	1	1	0
rs12754041	1	180957962	G	T	0.4015	1.23628e-11	-0.0562055	0.00829166	rs10753232	3	STX6	0	intronic	5.563	5	2	4	1	1	0
rs4111520	1	180958946	G	A	0.4015	9.69028e-12	-0.0564933	0.0082911	rs10753232	3	STX6	0	intronic	4.1	5	4	4	1	1	0
rs5779077	1	180959696	GA	G	0.4013	NA	NA	NA	rs10753232	3	STX6	0	intronic	1.661	NA	4	4	1	1	0
rs11410692	1	180961063	AT	A	0.4018	NA	NA	NA	rs10753232	3	STX6	0	intronic	0.826	NA	4	4	1	0	1
rs71516924	1	180961121	A	G	0.2936	1.06151e-08	-0.0511624	0.00894103	rs10753232	3	STX6	0	intronic	0.637	6	4	4	1	1	1
rs11586493	1	180961245	A	G	0.4021	6.6335e-12	-0.0568579	0.00827856	rs10753232	3	STX6	0	intronic	2.049	5	4	4	1	1	1
rs1411478	1	180962282	G	A	0.4022	7.12549e-12	-0.0567765	0.00827906	rs10753232	3	STX6	0	intronic	2.377	7	4	4	1	1	1
rs534102361	1	180963000	GT	G	0.4291	NA	NA	NA	rs10753232	3	STX6	0	intronic	7.666	NA	4	5	1	1	1
rs58609840	1	180964078	AT	A	0.2947	NA	NA	NA	rs10753232	3	STX6	0	intronic	1.122	NA	4	5	1	1	1
rs6667291	1	181011509	G	A	0.4418	5.56369e-12	-0.0570414	0.00827499	rs10753232	3	MR1	0	intronic	1.141	6	4	5	1	1	0
rs2970883	4	23788801	C	T	0.2082	1.38568e-07	-0.0536731	0.0101877	rs2932974	4	PPARGC1A	0	intergenic	1.524	6	5	15	1	0	0
rs2932965	4	23805486	G	A	0.2388	1.18519e-09	-0.0585	0.00961513	rs2932974	4	PPARGC1A	0	intronic	3.019	7	4	15	1	0	0
rs2970885	4	23806827	A	G	0.2416	1.74907e-09	-0.0575618	0.00955951	rs2932974	4	PPARGC1A	0	intronic	8.105	6	4	15	1	0	0
rs2932967	4	23815125	C	G	0.2394	NA	NA	NA	rs2932974	4	PPARGC1A	0	intronic	12.37	7	4	15	1	0	0
rs2970847	4	23815924	C	T	0.2201	NA	NA	NA	rs2932974	4	PPARGC1A	0	exonic	5.352	7	4	15	1	0	0
rs2932968	4	23817409	A	G	0.2418	NA	NA	NA	rs2932974	4	PPARGC1A	0	intronic	7.97	7	2	15	1	0	0
rs2932973	4	23820516	C	G	0.2416	NA	NA	NA	rs2932974	4	PPARGC1A	0	intronic	2.953	7	1	15	1	0	0
rs2932974	4	23821265	A	G	0.2416	8.134e-10	-0.0586849	0.00955115	rs2932974	4	PPARGC1A	0	intronic	8.327	7	4	15	1	0	0
rs2970853	4	23823519	G	A	0.2816	1.44298e-09	-0.0552557	0.00912939	rs10938964	4	PPARGC1A	0	intronic	1.363	6	4	15	1	0	0
rs2932977	4	23824266	T	A	0.227	NA	NA	NA	rs2932974	4	PPARGC1A	0	intronic	1.519	7	4	15	1	0	0
rs3834209	4	23824745	TA	T	0.2262	NA	NA	NA	rs2932974	4	PPARGC1A	0	intronic	1.634	NA	4	15	1	0	0
rs2290603	4	23826433	G	A	0.2403	3.45562e-09	-0.0566135	0.00957908	rs2932974	4	PPARGC1A	0	intronic	14.7	6	4	15	1	0	0
rs2970855	4	23827245	T	A	0.3632	NA	NA	NA	rs10938964	4	PPARGC1A	0	intronic	13.3	6	4	15	1	0	0
rs2970856	4	23827615	A	G	0.2386	4.01998e-09	-0.0565938	0.00961642	rs2932974	4	PPARGC1A	0	intronic	2.312	6	4	15	1	0	0
rs3774907	4	23829862	A	G	0.2453	3.74719e-09	-0.0561578	0.00952353	rs2932974	4	PPARGC1A	0	intronic	5.079	NA	2	15	1	0	0
rs4619879	4	23834876	A	C	0.3807	8.55775e-09	-0.0487681	0.00846855	rs10938964	4	PPARGC1A	0	intronic	0.716	7	5	15	1	0	0
rs4697046	4	23836400	T	C	0.3652	2.43973e-08	-0.0475264	0.00851879	rs10938964	4	PPARGC1A	0	intronic	3.876	7	5	15	1	0	0
rs6448226	4	23836653	A	G	0.3809	1.54237e-08	-0.0478346	0.00845381	rs10938964	4	PPARGC1A	0	intronic	0.14	6	5	15	1	0	0
rs10755203	4	23839470	C	T	0.227	8.15049e-10	-0.060223	0.00980199	rs2932974	4	PPARGC1A	0	intronic	2.673	4	5	15	1	0	0
rs10938964	4	23840088	A	G	0.3372	2.20299e-09	-0.0519639	0.00868391	rs10938964	4	PPARGC1A	0	intronic	2.674	5	5	15	1	0	0
rs35695071	4	23840530	TA	T	0.3428	NA	NA	NA	rs10938964	4	PPARGC1A	0	intronic	0.687	NA	5	15	1	0	0
rs34249630	4	23841432	GAA	G	0.2248	NA	NA	NA	rs2932974	4	PPARGC1A	0	intronic	0.769	NA	5	15	1	0	0
4:23846498:T:TAC	4	23846498	T	TAC	0.3638	NA	NA	NA	rs10938964	4	PPARGC1A	0	intronic	0.397	NA	5	15	1	0	0
rs6448227	4	23848631	C	T	0.2248	9.29819e-10	-0.0603318	0.00985332	rs2932974	4	PPARGC1A	0	intronic	3.613	6	5	15	1	0	0
rs28600726	4	159651875	A	G	0.4343	7.05256e-08	-0.0450566	0.0083574	rs6536374	5	PPID	7326	intergenic	0.009	6	13	15	1	1	0
rs13151920	4	159651881	G	A	0.3892	4.684e-09	-0.0498628	0.0085093	rs6536374	5	PPID	7332	intergenic	5.255	7	13	15	1	1	0
rs13150139	4	159654812	A	G	0.3839	2.41334e-09	-0.0505243	0.00846437	rs6536374	5	PPID	10263	intergenic	2.836	7	13	15	0	1	0
rs13150337	4	159654901	A	T	0.4276	NA	NA	NA	rs6536374	5	PPID	10352	intergenic	3.932	6	13	15	0	1	0
rs61085211	4	159655405	GT	G	0.4287	NA	NA	NA	rs6536374	5	PPID	10856	intergenic	0.926	NA	14	15	0	0	0
rs3922426	4	159658190	G	A	0.4233	6.36851e-08	-0.0449227	0.00830439	rs6536374	5	PPID	13641	intergenic	2.081	7	5	15	0	1	0
rs11944651	4	159659357	C	G	0.4232	NA	NA	NA	rs6536374	5	PPID	14808	intergenic	0.424	6	5	15	0	1	0
rs62351219	4	159660106	C	T	0.3737	1.09699e-08	-0.0485741	0.00849699	rs6536374	5	PPID	15557	intergenic	3.385	6	5	15	0	1	0
rs34460746	4	159660655	C	G	0.3736	NA	NA	NA	rs6536374	5	PPID	16106	intergenic	0.052	6	5	15	0	1	0
rs11947100	4	159660992	C	T	0.4232	6.76194e-08	-0.0448396	0.00830555	rs6536374	5	PPID	16443	intergenic	2.824	5	5	15	0	1	0
rs112819353	4	159661923	T	TATAC	0.3692	NA	NA	NA	rs6536374	5	PPID	17374	intergenic	1.084	NA	7	15	0	1	0
rs57790660	4	159663894	A	C	0.4227	6.86475e-08	-0.044825	0.00830701	rs6536374	5	PPID	19345	intergenic	1.566	6	9	15	0	1	0
rs34897727	4	159664151	T	C	0.3731	1.36286e-08	-0.0482791	0.00850048	rs6536374	5	PPID	19602	intergenic	6.187	7	9	15	0	1	0
rs28415143	4	159664629	C	T	0.379	2.80982e-09	-0.0503969	0.0084784	rs6536374	5	PPID	20080	intergenic	8.303	7	9	15	0	1	0
rs6858519	4	159667113	T	C	0.379	5.15704e-09	-0.0495178	0.00847364	rs6536374	5	PPID	22564	intergenic	2.944	5	9	15	0	1	0
rs13102839	4	159667718	A	C	0.4225	1.21114e-07	-0.0440346	0.00831925	rs6536374	5	FNIP2	22571	intergenic	2.328	5	9	15	0	0	0
rs11726992	4	159668168	T	C	0.4236	7.61392e-08	-0.0447156	0.00831546	rs6536374	5	FNIP2	22121	intergenic	2.033	6	9	15	0	1	0
4:159669582:C:CA	4	159669582	CA	C	0.3733	NA	NA	NA	rs6536374	5	FNIP2	20707	intergenic	5.639	NA	7	15	0	1	0
rs3924237	4	159669864	G	A	0.3303	4.48218e-07	-0.0443254	0.00878013	rs6536374	5	FNIP2	20425	intergenic	7.043	NA	7	15	0	1	0
rs4690912	4	159672059	T	G	0.4226	6.29456e-08	-0.0449463	0.00830554	rs6536374	5	FNIP2	18230	intergenic	0.807	5	5	15	0	1	0
rs6536367	4	159673403	G	C	0.423	NA	NA	NA	rs6536374	5	FNIP2	16886	intergenic	0.011	7	5	15	0	1	0
rs34033556	4	159674014	G	C	0.3734	NA	NA	NA	rs6536374	5	FNIP2	16275	intergenic	2.643	6	5	15	0	1	0
rs35256409	4	159674815	CA	C	0.419	NA	NA	NA	rs6536374	5	FNIP2	15474	intergenic	1.841	NA	5	15	0	0	0
rs35782846	4	159674887	T	C	0.4223	NA	NA	NA	rs6536374	5	FNIP2	15402	intergenic	0.295	5	5	15	0	1	0
rs6828017	4	159674917	T	A	0.4214	NA	NA	NA	rs6536374	5	FNIP2	15372	intergenic	5.314	5	5	15	0	1	0
rs6850949	4	159674918	C	G	0.4214	NA	NA	NA	rs6536374	5	FNIP2	15371	intergenic	3.901	5	5	15	0	1	0
rs35280105	4	159676255	C	CA	0.3723	NA	NA	NA	rs6536374	5	FNIP2	14034	intergenic	1.407	NA	5	15	0	0	0
rs6815665	4	159676437	A	G	0.4238	1.90314e-08	-0.0464874	0.00826868	rs6536374	5	FNIP2	13852	intergenic	4.967	5	5	15	0	1	0
rs7666007	4	159677712	G	A	0.3801	2.67619e-09	-0.0502192	0.00843719	rs6536374	5	FNIP2	12577	intergenic	0.314	7	5	15	0	1	0
rs75607302	4	159677732	AT	A	0.4302	NA	NA	NA	rs6536374	5	FNIP2	12557	intergenic	4.708	NA	5	15	0	0	0
rs111489196	4	159677861	C	CTATCAATA	0.3677	NA	NA	NA	rs6536374	5	FNIP2	12428	intergenic	2.373	NA	5	15	0	1	0
rs13120341	4	159678563	T	C	0.3792	3.05915e-09	-0.0500035	0.00843205	rs6536374	5	FNIP2	11726	intergenic	6.283	7	5	15	0	1	0
rs2069052	4	159679574	C	T	0.38	2.64436e-09	-0.0502297	0.00843618	rs6536374	5	FNIP2	10715	intergenic	1.31	4	5	15	0	1	0
rs71587477	4	159680010	C	CT	0.3733	NA	NA	NA	rs6536374	5	FNIP2	10279	intergenic	0.901	NA	5	15	0	0	0
rs6814374	4	159680094	A	T	0.4285	NA	NA	NA	rs6536374	5	FNIP2	10195	intergenic	2.617	4	5	15	0	1	0
rs13114888	4	159681559	C	T	0.3854	9.15469e-10	-0.0515322	0.0084128	rs6536374	5	FNIP2	8730	intergenic	1.821	5	5	15	1	1	0
rs12507766	4	159681585	A	C	0.4292	8.72607e-09	-0.0474981	0.00825275	rs6536374	5	FNIP2	8704	intergenic	0.072	5	5	15	1	1	0
rs12500114	4	159681597	C	A	0.4293	7.15389e-09	-0.0477899	0.00825538	rs6536374	5	FNIP2	8692	intergenic	2.868	5	5	15	1	1	0
rs4622954	4	159682651	G	T	0.4288	8.5429e-09	-0.0474927	0.00824666	rs6536374	5	FNIP2	7638	intergenic	4.627	5	5	15	1	1	0
rs62351226	4	159683257	C	T	0.379	NA	NA	NA	rs6536374	5	FNIP2	7032	intergenic	2.715	6	5	15	1	1	0
rs11387185	4	159683414	GT	G	0.4287	NA	NA	NA	rs6536374	5	FNIP2	6875	intergenic	1.39	NA	5	15	1	1	0
rs12504335	4	159683843	T	G	0.4288	8.81465e-09	-0.047452	0.00824718	rs6536374	5	FNIP2	6446	intergenic	0.018	4	5	15	1	1	0
rs35072650	4	159684055	A	G	0.4288	1.18711e-08	-0.047053	0.00825034	rs6536374	5	FNIP2	6234	intergenic	5.396	5	5	15	1	1	0
rs12506223	4	159685197	T	C	0.4288	8.64007e-09	-0.0474757	0.00824646	rs6536374	5	FNIP2	5092	intergenic	1.72	7	5	15	1	1	0
rs11100197	4	159685743	C	T	0.4285	8.28241e-09	-0.0475586	0.00825061	rs6536374	5	FNIP2	4546	intergenic	4.073	6	5	15	1	1	0
rs35350460	4	159687384	A	G	0.3849	1.03888e-09	-0.0513196	0.0084058	rs6536374	5	FNIP2	2905	intergenic	1.39	5	5	15	1	1	0
rs36029896	4	159687760	A	G	0.3792	3.37546e-09	-0.0498638	0.00843151	rs6536374	5	FNIP2	2529	intergenic	7.082	5	5	15	1	1	0
rs4234923	4	159688477	C	A	0.4288	8.43642e-09	-0.0475106	0.00824674	rs6536374	5	FNIP2	1812	intergenic	2.767	5	2	15	1	1	0
rs13133730	4	159689223	A	G	0.3852	7.33514e-10	-0.0518026	0.00840858	rs6536374	5	FNIP2	1066	intergenic	9.673	5	1	7	1	1	0
rs13135442	4	159689895	T	C	0.4298	3.98461e-09	-0.0485587	0.00824905	rs6536374	5	FNIP2	394	upstream	9.135	4	1	1	1	1	0
rs55960593	4	159690622	C	T	0.3798	1.71461e-09	-0.0507904	0.00843045	rs6536374	5	FNIP2	0	intronic	14.55	4	1	1	1	1	0
rs59971723	4	159690640	C	A	0.3799	1.68487e-09	-0.0508007	0.00842819	rs6536374	5	FNIP2	0	intronic	8.717	4	1	1	1	1	0
rs11435067	4	159691333	AC	A	0.4293	NA	NA	NA	rs6536374	5	FNIP2	0	intronic	11.57	NA	1	2	1	1	0
rs13116697	4	159692143	A	G	0.3857	5.88585e-10	-0.0520712	0.0084047	rs6536374	5	FNIP2	0	intronic	8.283	5	1	7	1	1	0
rs35131731	4	159693296	A	C	0.4297	5.07731e-09	-0.0482398	0.00825131	rs6536374	5	FNIP2	0	intronic	2.35	5	1	5	1	1	0
rs12645714	4	159697274	G	A	0.4295	4.09227e-09	-0.0485432	0.00825261	rs6536374	5	FNIP2	0	intronic	8.008	7	5	5	1	1	0
rs6852508	4	159697336	A	T	0.3853	NA	NA	NA	rs6536374	5	FNIP2	0	intronic	6.528	7	5	5	1	1	0
rs6853442	4	159697559	G	T	0.3855	5.82342e-10	-0.0520923	0.00840582	rs6536374	5	FNIP2	0	intronic	14.22	5	5	5	1	1	0
rs10003054	4	159697746	T	A	0.3854	NA	NA	NA	rs6536374	5	FNIP2	0	intronic	7.18	7	5	5	1	1	0
rs7695844	4	159697948	G	A	0.3853	6.49336e-10	-0.0519535	0.00840674	rs6536374	5	FNIP2	0	intronic	0.985	6	5	5	1	1	0
rs4493489	4	159698026	T	C	0.3853	6.3597e-10	-0.0519887	0.00840796	rs6536374	5	FNIP2	0	intronic	14.23	7	5	5	1	1	0
rs4331733	4	159698086	A	G	0.3854	5.99233e-10	-0.0520685	0.0084081	rs6536374	5	FNIP2	0	intronic	3.291	7	5	5	1	1	0
rs12171338	4	159698785	C	T	0.3854	6.81754e-10	-0.0518932	0.00840747	rs6536374	5	FNIP2	0	intronic	3.75	2b	2	7	1	1	0
rs11723981	4	159699676	G	A	0.3854	6.65934e-10	-0.0519228	0.00840721	rs6536374	5	FNIP2	0	intronic	3.042	5	2	7	1	1	0
rs13123982	4	159700060	G	A	0.3854	6.90313e-10	-0.0518781	0.00840772	rs6536374	5	FNIP2	0	intronic	7.75	5	2	7	1	1	0
rs72695428	4	159702306	A	C	0.3838	8.77118e-10	-0.0516314	0.00841961	rs6536374	5	FNIP2	0	intronic	0.609	5	5	5	1	1	0
rs6829398	4	159703225	T	A	0.3839	NA	NA	NA	rs6536374	5	FNIP2	0	intronic	3.77	3a	5	7	1	1	0
rs35723165	4	159704658	G	C	0.3792	NA	NA	NA	rs6536374	5	FNIP2	0	intronic	1.166	7	1	7	1	1	0
rs6536370	4	159705056	A	G	0.4296	NA	NA	NA	rs6536374	5	FNIP2	0	intronic	5.668	4	2	7	1	1	0
rs11933662	4	159705840	G	A	0.3837	9.19804e-10	-0.0516256	0.00842908	rs6536374	5	FNIP2	0	intronic	0.002	5	2	5	1	1	0
rs11942564	4	159705867	A	G	0.3837	8.52968e-10	-0.0517561	0.00843382	rs6536374	5	FNIP2	0	intronic	0.114	5	2	5	1	1	0
4:159705986:C:G	4	159705986	G	C	0.3839	NA	NA	NA	rs6536374	5	FNIP2	0	intronic	0.881	7	2	5	1	1	0
rs4538434	4	159706121	C	G	0.379	NA	NA	NA	rs6536374	5	FNIP2	0	intronic	3.065	5	2	5	1	1	0
rs9884798	4	159706307	A	G	0.3837	1.15616e-09	-0.0513268	0.00843061	rs6536374	5	FNIP2	0	intronic	1.053	7	5	5	1	1	0
rs4334711	4	159707840	C	G	0.429	NA	NA	NA	rs6536374	5	FNIP2	0	intronic	7.508	5	1	7	1	1	0
rs4434197	4	159708160	C	T	0.3824	7.51195e-10	-0.0520029	0.00844625	rs6536374	5	FNIP2	0	intronic	1.132	6	1	7	1	1	0
rs4328866	4	159708176	G	C	0.3841	NA	NA	NA	rs6536374	5	FNIP2	0	intronic	1.033	7	1	7	1	1	0
rs10606269	4	159710473	G	A	0.4434	7.11274e-08	-0.0448408	0.00831974	rs6536374	5	FNIP2	0	intronic	8.14	7	5	15	1	0	0
rs750702981	4	159712270	GA	G	0.3405	NA	NA	NA	rs6536374	5	FNIP2	0	intronic	1.624	NA	5	5	1	0	0
rs35237848	4	159715481	T	A	0.3774	NA	NA	NA	rs6536374	5	FNIP2	0	intronic	4.734	6	5	5	1	0	0
rs4318610	4	159715678	T	G	0.4311	NA	NA	NA	rs6536374	5	FNIP2	0	intronic	2.31	7	5	5	1	1	0
rs756170168	4	159717558	CTTA	C	0.3761	NA	NA	NA	rs6536374	5	FNIP2	0	intronic	6.365	NA	5	5	1	1	0
rs35185176	4	159721767	T	C	0.3804	8.38638e-10	-0.0517776	0.00843363	rs6536374	5	FNIP2	0	intronic	6.069	6	5	5	1	1	1
rs35367187	4	159726284	G	A	0.3792	4.89723e-10	-0.052549	0.00844239	rs6536374	5	FNIP2	0	intronic	0.063	7	5	5	1	1	1
rs4130344	4	159726345	G	T	0.43	1.84289e-09	-0.0497216	0.00826908	rs6536374	5	FNIP2	0	intronic	4.511	NA	5	5	1	1	1
rs35906938	4	159727065	A	G	0.3806	3.26878e-10	-0.0530855	0.0084429	rs6536374	5	FNIP2	0	intronic	8.914	4	2	7	1	1	1
rs4482713	4	159730010	A	C	0.3791	5.63784e-10	-0.0522234	0.00842005	rs6536374	5	FNIP2	0	intronic	6.119	5	1	5	1	1	1
rs13124267	4	159730343	G	A	0.3791	4.73951e-10	-0.0524511	0.00841972	rs6536374	5	FNIP2	0	intronic	0.334	7	1	5	1	1	1
rs11725623	4	159732671	T	C	0.4283	1.84014e-09	-0.0496406	0.00825529	rs6536374	5	FNIP2	0	intronic	2.127	7	1	7	1	1	1
rs56387475	4	159732707	T	TAA	0.381	NA	NA	NA	rs6536374	5	FNIP2	0	intronic	0.263	NA	1	7	1	1	1
rs13152601	4	159732774	G	A	0.3808	4.22724e-10	-0.0525799	0.00841619	rs6536374	5	FNIP2	0	intronic	0.677	7	1	7	1	1	1
rs150831854	4	159732811	T	TAC	0.3793	NA	NA	NA	rs6536374	5	FNIP2	0	intronic	2.284	NA	1	7	1	0	1
rs13106780	4	159733241	C	G	0.3791	NA	NA	NA	rs6536374	5	FNIP2	0	intronic	0.364	4	2	7	1	1	1
rs4131480	4	159737112	A	G	0.3792	6.50091e-10	-0.0520254	0.00841863	rs6536374	5	FNIP2	0	intronic	0.885	NA	5	5	1	1	1
4:159740550:A:AATTAAT	4	159740550	AATTAAT	A	0.3794	NA	NA	NA	rs6536374	5	FNIP2	0	intronic	5.976	NA	5	5	1	1	1
rs35563827	4	159741432	T	G	0.3794	7.22293e-10	-0.0518841	0.00841847	rs6536374	5	FNIP2	0	intronic	1.834	2b	5	7	1	1	1
rs2881547	4	159743186	A	G	0.3809	5.76283e-10	-0.0521543	0.00841359	rs6536374	5	FNIP2	0	intronic	3.308	7	5	5	1	1	1
rs13103926	4	159745169	C	T	0.3809	4.87285e-10	-0.0523778	0.00841384	rs6536374	5	FNIP2	0	intronic	2.407	5	2	5	1	1	1
rs11728672	4	159751055	A	G	0.3794	6.19741e-10	-0.0520897	0.00841875	rs6536374	5	FNIP2	0	intronic	1.389	6	4	5	1	1	1
rs11728711	4	159751153	A	T	0.3811	NA	NA	NA	rs6536374	5	FNIP2	0	intronic	2.948	6	4	5	1	1	1
rs10517696	4	159752665	A	G	0.3793	5.78719e-10	-0.0521839	0.00841927	rs6536374	5	FNIP2	0	intronic	6.313	NA	4	5	1	1	1
rs2347078	4	159753922	T	G	0.3811	5.21598e-10	-0.0522959	0.00841512	rs6536374	5	FNIP2	0	intronic	0.648	6	4	5	1	1	1
4:159757796:C:CA	4	159757796	CA	C	0.3803	NA	NA	NA	rs6536374	5	FNIP2	0	intronic	0.96	NA	4	5	1	0	1
rs60547563	4	159758916	G	A	0.3794	6.86368e-10	-0.0519577	0.00841938	rs6536374	5	FNIP2	0	intronic	0.984	6	4	5	1	1	1
rs35422904	4	159764862	T	C	0.3794	7.48185e-10	-0.0518396	0.00841888	rs6536374	5	FNIP2	0	intronic	0.404	7	1	5	1	1	0
rs66633017	4	159765284	G	C	0.3794	NA	NA	NA	rs6536374	5	FNIP2	0	intronic	7.357	5	1	5	1	1	0
rs34293068	4	159766597	T	C	0.3791	7.32215e-10	-0.0519021	0.00842435	rs6536374	5	FNIP2	0	intronic	2.103	4	1	5	1	1	0
rs28410068	4	159775601	T	G	0.4298	3.91937e-09	-0.0485819	0.00824916	rs6536374	5	FNIP2	0	intronic	1.771	7	4	5	1	1	0
rs11734969	4	159777590	A	C	0.4252	3.22883e-09	-0.048866	0.00825258	rs6536374	5	FNIP2	0	intronic	2.386	6	4	5	1	1	0
rs7663520	4	159777764	C	A	0.4301	NA	NA	NA	rs6536374	5	FNIP2	0	intronic	1.31	7	1	5	1	1	0
4:159778932:C:CA	4	159778932	CA	C	0.3892	NA	NA	NA	rs6536374	5	FNIP2	0	intronic	1.411	NA	5	5	1	0	0
rs6854038	4	159779194	T	C	0.4294	3.03542e-09	-0.0489402	0.00825095	rs6536374	5	FNIP2	0	intronic	1.192	5	5	5	1	1	0
rs34083477	4	159783649	A	C	0.3808	5.1213e-10	-0.052331	0.00841687	rs6536374	5	FNIP2	0	intronic	0.156	6	4	4	1	1	0
4:159784962:T:TC	4	159784962	TC	T	0.3796	NA	NA	NA	rs6536374	5	FNIP2	0	intronic	1.155	NA	4	5	1	1	0
rs34615736	4	159787659	T	C	0.4243	NA	NA	NA	rs6536374	5	FNIP2	0	intronic	2.559	7	4	5	1	1	0
rs35322790	4	159788605	A	G	0.3796	8.89274e-10	-0.0516014	0.00841773	rs6536374	5	FNIP2	0	intronic	6.504	6	4	5	1	1	0
rs6825611	4	159788607	C	G	0.4304	NA	NA	NA	rs6536374	5	FNIP2	0	intronic	2.644	7	4	5	1	1	0
rs11726096	4	159789000	A	C	0.381	5.29936e-10	-0.0522763	0.00841534	rs6536374	5	FNIP2	0	intronic	2.172	5	4	5	1	1	0
rs17286116	4	159792630	C	T	0.3813	4.05098e-10	-0.0526335	0.0084158	rs6536374	5	FNIP2	0	intronic	11.24	4	4	5	1	1	0
rs34680567	4	159795731	A	G	0.3817	5.05315e-10	-0.0523259	0.0084132	rs6536374	5	FNIP2	0	intronic	1.093	7	4	5	1	1	0
rs13143603	4	159796243	A	G	0.3801	7.62724e-10	-0.0518066	0.0084177	rs6536374	5	FNIP2	0	intronic	3.522	6	4	5	1	0	0
rs13143943	4	159796311	C	G	0.3799	NA	NA	NA	rs6536374	5	FNIP2	0	intronic	3.914	5	4	5	1	1	0
rs36024718	4	159796564	C	T	0.3796	6.30081e-10	-0.0521005	0.00842405	rs6536374	5	FNIP2	0	intronic	12.16	7	4	5	1	1	0
rs60358299	4	159796692	A	G	0.3798	NA	NA	NA	rs6536374	5	FNIP2	0	intronic	9.642	6	4	5	1	0	0
rs57108192	4	159796693	T	C	0.3798	NA	NA	NA	rs6536374	5	FNIP2	0	intronic	9.669	6	4	5	1	0	0
rs4619844	4	159798538	A	C	0.3816	4.8426e-10	-0.0523968	0.00841556	rs6536374	5	FNIP2	0	intronic	2.12	5	4	5	1	1	0
rs28718235	4	159798955	A	G	0.4301	3.63356e-09	-0.0487213	0.0082553	rs6536374	5	FNIP2	0	intronic	6.946	7	4	5	1	1	0
rs13115760	4	159799942	C	T	0.3796	7.14874e-10	-0.0519178	0.0084217	rs6536374	5	FNIP2	0	intronic	1.073	6	4	5	1	1	0
rs13129071	4	159801291	C	G	0.398	NA	NA	NA	rs6536374	5	FNIP2	0	intronic	0.228	7	4	5	1	1	0
rs13148521	4	159802111	A	G	0.3815	6.04613e-10	-0.052097	0.00841463	rs6536374	5	FNIP2	0	intronic	2.094	7	4	5	1	1	0
rs4691521	4	159802373	A	G	0.4311	NA	NA	NA	rs6536374	5	FNIP2	0	intronic	0.813	7	4	5	1	0	0
4:159802698:C:CCCTGCCTGATTCT	4	159802698	C	CCCTGCCTGATTCT	0.3868	NA	NA	NA	rs6536374	5	FNIP2	0	intronic	0.99	NA	4	5	1	1	0
rs149170475	4	159803349	C	G	0.38	NA	NA	NA	rs6536374	5	FNIP2	0	intronic	0.429	7	4	5	1	1	0
rs34198529	4	159803720	C	T	0.3801	6.1758e-10	-0.0521068	0.00842076	rs6536374	5	FNIP2	0	intronic	0.456	5	4	5	1	1	0
rs4600878	4	159804265	A	C	0.4388	5.33078e-07	-0.0421734	0.0084092	rs6536374	5	FNIP2	0	intronic	1.114	6	4	5	1	0	0
rs71587483	4	159804395	G	GT	0.3795	NA	NA	NA	rs6536374	5	FNIP2	0	intronic	0.565	NA	4	5	1	0	0
rs10007419	4	159804681	T	C	0.4305	3.50372e-09	-0.0487354	0.00824929	rs6536374	5	FNIP2	0	intronic	6.445	5	4	5	1	1	0
rs35747642	4	159805370	T	G	0.3817	4.92312e-10	-0.0523528	0.008412	rs6536374	5	FNIP2	0	intronic	3.976	4	4	5	1	1	0
rs35613171	4	159809982	C	T	0.3814	3.78064e-10	-0.0527504	0.00841996	rs6536374	5	FNIP2	0	intronic	0.807	7	4	5	1	1	0
rs11726311	4	159812399	C	A	0.3797	5.96992e-10	-0.0521781	0.008425	rs6536374	5	FNIP2	0	intronic	0.47	4	4	5	1	1	0
rs11734388	4	159819256	C	T	0.3368	NA	NA	NA	rs6536374	5	FNIP2:C4orf45	00:00:00	intronic	2.3	6	5	5	1	0	0
rs11726165	4	159819328	A	T	0.43	NA	NA	NA	rs6536374	5	FNIP2:C4orf45	00:00:00	intronic	3.132	7	5	5	1	1	0
rs10857320	4	159819526	A	G	0.4305	3.31219e-09	-0.0488205	0.00825074	rs6536374	5	FNIP2:C4orf45	00:00:00	intronic	1.647	7	5	5	1	1	0
rs35703448	4	159822786	G	A	0.3799	5.90809e-10	-0.0521838	0.00842369	rs6536374	5	FNIP2:C4orf45	00:00:00	intronic	4.664	7	4	5	1	1	0
rs11732990	4	159823571	C	T	0.3801	7.62101e-10	-0.0518549	0.00842537	rs6536374	5	FNIP2:C4orf45	00:00:00	intronic	9.882	7	4	5	1	1	0
rs2279153	4	159826379	T	C	0.3806	7.46014e-10	-0.051869	0.00842303	rs6536374	5	FNIP2:C4orf45	00:00:00	UTR3	13.11	5	4	5	1	1	0
rs10589	4	159827313	T	C	0.3804	8.06007e-10	-0.0517902	0.00842703	rs6536374	5	FNIP2:C4orf45	00:00:00	UTR3	13.68	3a	4	5	1	1	0
rs2291007	4	159828328	C	T	0.43	4.42681e-09	-0.0484832	0.00826071	rs6536374	5	FNIP2:C4orf45	00:00:00	UTR3	21.8	NA	4	5	1	1	0
rs1835863	4	159830838	A	G	0.4301	2.21946e-09	-0.0493639	0.0082511	rs6536374	5	C4orf45	0	intronic	8.372	NA	5	5	1	1	0
rs7656173	4	159830899	A	T	0.426	NA	NA	NA	rs6536374	5	C4orf45	0	intronic	0.085	6	5	5	1	1	0
rs6536374	4	159831397	C	T	0.3811	2.06425e-10	-0.0535481	0.00842127	rs6536374	5	C4orf45	0	intronic	6.645	6	5	5	1	1	0
rs56810678	4	159832732	CCT	C	0.38	NA	NA	NA	rs6536374	5	C4orf45	0	intronic	7.821	NA	2	15	1	1	0
rs4691522	4	159833055	G	A	0.3809	2.58285e-10	-0.0532868	0.00842599	rs6536374	5	C4orf45	0	intronic	4.972	6	5	15	1	1	0
rs7698561	4	159834157	A	G	0.3813	4.16387e-10	-0.0526543	0.0084249	rs6536374	5	C4orf45	0	intronic	0.129	5	5	15	1	1	0
rs4690915	4	159834341	T	C	0.4299	2.26488e-09	-0.0493736	0.00825728	rs6536374	5	C4orf45	0	intronic	0.892	4	5	15	1	1	0
rs9998057	4	159835140	A	C	0.3811	4.06646e-10	-0.0526409	0.00841778	rs6536374	5	C4orf45	0	intronic	1.892	5	5	15	1	1	0
rs9998332	4	159835412	T	C	0.3826	1.44341e-09	-0.0508623	0.00840358	rs6536374	5	C4orf45	0	intronic	0.132	4	2	15	1	1	0
rs10020775	4	159835493	G	A	0.381	3.87272e-10	-0.0527018	0.00841725	rs6536374	5	C4orf45	0	intronic	6.243	2b	2	15	1	1	0
rs9998816	4	159835698	C	G	0.3811	NA	NA	NA	rs6536374	5	C4orf45	0	intronic	2.496	2b	5	15	1	1	0
rs6846784	4	159835744	T	C	0.3812	1.9598e-09	-0.0504742	0.00840823	rs6536374	5	C4orf45	0	intronic	1.014	5	5	15	1	1	0
rs28530562	4	159838469	A	C	0.3832	1.33639e-09	-0.0509863	0.00840683	rs6536374	5	C4orf45	0	intronic	0.77	6	5	15	1	1	0
rs10010963	4	159839313	T	C	0.3832	5.11004e-10	-0.0524096	0.00842903	rs6536374	5	C4orf45	0	intronic	1.916	5	5	15	1	1	0
rs10011224	4	159839410	A	G	0.382	3.46248e-10	-0.0528659	0.00841997	rs6536374	5	C4orf45	0	intronic	2.451	5	5	15	1	1	0
rs4690916	4	159840477	T	C	0.3834	1.16313e-09	-0.0511674	0.00840577	rs6536374	5	C4orf45	0	intronic	2.454	5	5	15	1	1	0
rs1820512	4	159841684	G	T	0.3814	1.30505e-09	-0.0510698	0.00841529	rs6536374	5	C4orf45	0	intronic	1.462	3a	5	15	1	1	0
rs1821199	4	159841792	G	A	0.3814	1.30505e-09	-0.0510698	0.00841529	rs6536374	5	C4orf45	0	intronic	0.227	NA	5	15	1	1	0
rs1820513	4	159841856	G	A	0.4275	1.31342e-08	-0.0469564	0.00825841	rs6536374	5	C4orf45	0	intronic	0.322	4	5	15	1	1	0
rs1821198	4	159841864	T	G	0.3834	1.11164e-09	-0.0512322	0.0084064	rs6536374	5	C4orf45	0	intronic	0.094	NA	5	15	1	1	0
rs1820514	4	159842155	T	G	0.4276	1.14113e-08	-0.0471216	0.00825262	rs6536374	5	C4orf45	0	intronic	2.024	5	5	15	1	1	0
rs3031321	4	159842303	AGT	A	0.3828	NA	NA	NA	rs6536374	5	C4orf45	0	intronic	1.312	NA	5	15	1	1	0
rs2116597	4	159842377	A	G	0.432	9.40272e-09	-0.0473693	0.00824848	rs6536374	5	C4orf45	0	intronic	9.033	NA	5	15	1	1	0
rs2116596	4	159842601	T	A	0.4278	NA	NA	NA	rs6536374	5	C4orf45	0	intronic	0.05	6	5	15	1	0	0
rs6833267	4	159842847	A	G	0.4276	1.19006e-08	-0.0470651	0.00825306	rs6536374	5	C4orf45	0	intronic	12.03	7	5	15	1	1	0
rs6858744	4	159842877	C	T	0.4276	1.19006e-08	-0.0470651	0.00825306	rs6536374	5	C4orf45	0	intronic	10.71	6	5	15	1	1	0
rs2347518	4	159844700	G	A	0.4279	1.00627e-08	-0.047654	0.00831468	rs6536374	5	C4orf45	0	intronic	5.069	6	5	15	1	1	0
rs141849271	4	159844704	AT	A	0.4236	NA	NA	NA	rs6536374	5	C4orf45	0	intronic	2.506	NA	5	15	1	1	0
rs12498322	4	159845612	C	A	0.4277	1.40031e-08	-0.0468201	0.00825035	rs6536374	5	C4orf45	0	intronic	5.442	7	5	15	1	1	0
rs10013619	4	159845655	T	C	0.4277	1.5328e-08	-0.046693	0.00825051	rs6536374	5	C4orf45	0	intronic	4.445	6	5	15	1	1	0
rs6811019	4	159846499	C	A	0.4273	1.49714e-08	-0.0467365	0.0082523	rs6536374	5	C4orf45	0	intronic	12.15	6	5	15	1	1	0
rs4691524	4	159846829	C	A	0.3832	1.34009e-09	-0.0510192	0.00841286	rs6536374	5	C4orf45	0	intronic	2.419	5	5	15	1	1	0
rs4691525	4	159848437	G	A	0.3835	1.03486e-09	-0.0513487	0.0084097	rs6536374	5	C4orf45	0	intronic	2.745	5	5	15	1	1	0
rs4691526	4	159848590	T	C	0.4277	1.48237e-08	-0.0467559	0.00825324	rs6536374	5	C4orf45	0	intronic	2.99	7	5	15	1	1	0
rs4691527	4	159848678	A	G	0.4277	1.45573e-08	-0.0467817	0.00825326	rs6536374	5	C4orf45	0	intronic	1.095	6	5	15	1	1	0
rs7668454	4	159848885	G	A	0.3833	1.22896e-09	-0.0511195	0.00841011	rs6536374	5	C4orf45	0	intronic	2.408	7	5	15	1	1	0
rs4691528	4	159849898	T	C	0.4272	1.70699e-08	-0.0465919	0.00825967	rs6536374	5	C4orf45	0	intronic	1.341	7	5	15	1	1	0
rs4691529	4	159850240	C	A	0.4275	2.0163e-08	-0.046355	0.00825981	rs6536374	5	C4orf45	0	intronic	2.962	7	5	15	1	1	0
rs10031800	4	159851039	T	C	0.4319	1.31018e-08	-0.0469267	0.00825257	rs6536374	5	C4orf45	0	intronic	0.644	5	1	15	1	1	0
rs775700831	4	159851383	T	TGAAA	0.4364	NA	NA	NA	rs6536374	5	C4orf45	0	intronic	1.205	NA	1	15	1	1	0
4:159851811:A:ATTT	4	159851811	A	ATTT	0.3912	NA	NA	NA	rs6536374	5	C4orf45	0	intronic	7.1	NA	5	15	1	1	0
rs7678131	4	159851842	G	T	0.3914	3.69465e-08	-0.0460926	0.00837088	rs6536374	5	C4orf45	0	intronic	9.976	5	5	15	1	1	0
rs2347527	4	159855122	T	C	0.2974	1.03351e-06	-0.0437283	0.00894943	rs6536374	5	C4orf45	0	intronic	2.565	7	5	15	1	1	0
rs2068625	4	159856739	C	T	0.2993	5.28141e-07	-0.0448628	0.00894235	rs6536374	5	C4orf45	0	intronic	1.18	3a	2	15	1	1	0
rs7693082	4	159857819	C	G	0.2974	NA	NA	NA	rs6536374	5	C4orf45	0	intronic	14.3	7	1	15	1	1	0
rs11737459	4	159858736	A	T	0.3003	NA	NA	NA	rs6536374	5	C4orf45	0	intronic	4.273	6	5	15	1	1	0
rs13137330	4	159860305	G	A	0.2898	2.57834e-06	-0.0425134	0.00904011	rs6536374	5	C4orf45	0	intronic	0.967	7	5	15	1	1	0
rs11723199	4	159860427	T	C	0.2892	2.82837e-06	-0.0423673	0.00904548	rs6536374	5	C4orf45	0	intronic	4.8	6	5	15	1	1	0
rs17287504	4	159863382	C	T	0.2891	1.74201e-06	-0.0433139	0.00905729	rs6536374	5	C4orf45	0	intronic	6.437	7	5	15	1	1	0
rs1866487	4	159867786	C	A	0.2948	1.31594e-06	-0.0436011	0.00901161	rs6536374	5	C4orf45	0	intronic	4.824	NA	5	15	1	1	0
rs62354781	4	159869280	T	C	0.2928	1.80463e-06	-0.0431289	0.00903202	rs6536374	5	C4orf45	0	intronic	4.578	7	5	15	1	1	0
rs11270337	4	159870715	TTAGCATATA	T	0.2938	NA	NA	NA	rs6536374	5	C4orf45	0	intronic	NA	NA	1	15	1	0	0
rs71250048	4	159870716	GATAC	G	0.2938	NA	NA	NA	rs6536374	5	C4orf45	0	intronic	NA	NA	1	15	1	0	0
rs6536379	4	159871907	G	T	0.2929	1.19216e-06	-0.0439124	0.0090393	rs6536374	5	C4orf45	0	intronic	2.006	7	5	15	1	1	0
rs2195035	4	159874392	C	T	0.2929	1.25269e-06	-0.0438413	0.00904295	rs6536374	5	C4orf45	0	intronic	0.47	NA	5	15	1	1	0
rs16893879	5	64779214	T	G	0.2608	5.75616e-09	0.0542155	0.00930676	rs1978468	6	ADAMTS6	1466	intergenic	21.1	4	1	2	1	1	1
rs114714677	5	64781556	A	G	0.261	4.70515e-09	0.0545261	0.00930637	rs1978468	6	CTD-2116N20.1	714	downstream	0.177	7	5	15	1	1	0
rs761057128	5	64781949	CTTT	C	0.2618	NA	NA	NA	rs1978468	6	CTD-2116N20.1	321	downstream	1.69	NA	5	15	1	0	0
rs2087927	5	64783767	G	A	0.2604	5.33387e-09	0.0544082	0.00931948	rs1978468	6	CTD-2116N20.1	891	upstream	0.23	7	5	15	1	1	0
5:64787725:T:TA	5	64787725	TA	T	0.261	NA	NA	NA	rs1978468	6	CTD-2116N20.1	4849	intergenic	1.32	NA	5	15	1	0	0
rs143824825	5	64789741	G	GA	0.2608	NA	NA	NA	rs1978468	6	CTD-2116N20.1	6865	intergenic	10.66	NA	5	15	0	0	0
rs72762409	5	64789920	A	C	0.2613	7.72988e-09	0.0537109	0.00929914	rs1978468	6	CTD-2116N20.1	7044	intergenic	3.53	6	5	15	0	1	0
rs11742770	5	64792619	G	A	0.2554	4.03936e-09	0.055098	0.00936354	rs1978468	6	CTD-2116N20.1	9743	intergenic	0.044	7	5	15	0	1	0
rs72762414	5	64795432	C	T	0.2554	4.18051e-09	0.0550482	0.00936413	rs1978468	6	CTD-2116N20.1	12556	intergenic	10.59	6	5	15	0	1	0
rs780010574	5	64798937	AT	A	0.2415	NA	NA	NA	rs1978468	6	CENPK	14655	intergenic	1.576	NA	4	15	0	0	0
rs72762416	5	64799215	G	A	0.2554	3.74963e-09	0.0552214	0.0093649	rs1978468	6	CENPK	14377	intergenic	0.106	6	4	15	0	1	0
rs11750901	5	64799990	A	T	0.2554	NA	NA	NA	rs1978468	6	CENPK	13602	intergenic	2.888	6	5	15	0	1	0
rs72762418	5	64802717	A	G	0.2554	3.53467e-09	0.0553124	0.00936486	rs1978468	6	CENPK	10875	intergenic	3.11	5	1	15	0	1	0
rs10940039	5	64804699	G	A	0.2554	4.75244e-09	0.0548499	0.00936432	rs1978468	6	CENPK	8893	intergenic	2.326	6	5	15	1	1	0
rs12517057	5	64805104	A	G	0.2554	3.9045e-09	0.0551538	0.00936408	rs1978468	6	CENPK	8488	intergenic	9.391	1f	5	15	1	1	0
rs2166382	5	64805378	C	T	0.2554	3.9045e-09	0.0551538	0.00936408	rs1978468	6	CENPK	8214	intergenic	1.977	NA	5	15	1	1	0
rs113394445	5	64806423	G	A	0.2554	3.9045e-09	0.0551538	0.00936408	rs1978468	6	CENPK	7169	intergenic	1.342	7	5	15	1	1	0
rs72762422	5	64806638	C	T	0.2555	4.13258e-09	0.0550661	0.00936413	rs1978468	6	CENPK	6954	intergenic	1.768	6	5	15	1	1	0
rs2367535	5	64807003	T	G	0.2554	3.9045e-09	0.0551538	0.00936408	rs1978468	6	CENPK	6589	intergenic	11.66	7	5	15	1	1	0
5:64810902:G:GATTTA	5	64810902	GATTTA	G	0.2554	NA	NA	NA	rs1978468	6	CENPK	2690	intergenic	11.1	NA	5	15	1	1	0
rs12523328	5	64811832	C	T	0.2555	3.9045e-09	0.0551538	0.00936408	rs1978468	6	CENPK	1760	intergenic	11.51	6	4	15	1	1	0
5:64814188:A:AAGATGGC	5	64814188	AAGATGGC	A	0.2547	NA	NA	NA	rs1978468	6	CENPK	0	UTR3	6.418	NA	5	15	1	1	0
rs72762424	5	64817745	A	G	0.2555	4.22774e-09	0.0550394	0.0093656	rs1978468	6	CENPK	0	intronic	0.072	6	4	15	1	1	0
rs11747574	5	64820922	A	C	0.2555	3.9045e-09	0.0551538	0.00936408	rs1978468	6	CENPK	0	intronic	2.922	6	4	15	1	1	0
rs11741071	5	64821089	G	A	0.2555	3.9045e-09	0.0551538	0.00936408	rs1978468	6	CENPK	0	intronic	6.944	6	4	15	1	1	0
rs72762426	5	64821563	A	G	0.2555	3.9045e-09	0.0551538	0.00936408	rs1978468	6	CENPK	0	intronic	4.807	5	4	15	1	1	0
rs72762427	5	64822067	G	A	0.2556	3.61883e-09	0.0552748	0.00936465	rs1978468	6	CENPK	0	intronic	0.456	5	4	15	1	1	0
rs80347054	5	64823406	T	A	0.2555	NA	NA	NA	rs1978468	6	CENPK	0	intronic	0.868	6	4	5	1	0	0
rs113470058	5	64825789	G	A	0.2555	5.75083e-09	0.054548	0.0093636	rs1978468	6	CENPK	0	intronic	3.552	6	4	5	1	1	0
rs550362600	5	64827335	A	AT	0.2756	NA	NA	NA	rs1978468	6	CENPK	0	intronic	1.387	NA	4	5	1	0	0
rs72762430	5	64831680	T	C	0.2554	5.64601e-09	0.0545779	0.00936378	rs1978468	6	CENPK	0	intronic	7.429	5	1	5	1	1	0
rs75909203	5	64833621	T	C	0.2554	5.64601e-09	0.0545779	0.00936378	rs1978468	6	CENPK	0	intronic	0.084	7	4	5	1	1	0
rs72762432	5	64833725	G	T	0.2554	5.64601e-09	0.0545779	0.00936378	rs1978468	6	CENPK	0	intronic	4.382	7	4	5	1	1	0
rs72762433	5	64835134	T	C	0.2642	4.42743e-08	0.0511523	0.00934404	rs1978468	6	CENPK	0	intronic	4.256	6	4	5	1	1	0
rs35532423	5	64835501	G	GCT	0.2565	NA	NA	NA	rs1978468	6	CENPK	0	intronic	3.511	NA	4	5	1	1	0
rs112535439	5	64846897	C	T	0.2554	5.35202e-09	0.0546636	0.00936414	rs1978468	6	CENPK	0	UTR3	0.203	7	4	5	1	1	1
rs3213939	5	64848412	C	T	0.2554	4.84928e-09	0.0548221	0.00936492	rs1978468	6	CENPK	0	intronic	2.592	NA	4	5	1	1	1
rs373321291	5	64849264	A	AGGCCCAGGCAT	0.2511	NA	NA	NA	rs1978468	6	CENPK	0	intronic	NA	NA	4	5	1	0	1
rs11743712	5	64851665	A	T	0.2568	NA	NA	NA	rs1978468	6	CENPK	0	intronic	13.6	1f	4	5	1	1	0
rs138576831	5	64853210	T	TAA	0.2554	NA	NA	NA	rs1978468	6	CENPK	0	intronic	11.92	NA	4	4	1	1	0
rs12514697	5	64855976	T	G	0.2554	4.84928e-09	0.0548221	0.00936492	rs1978468	6	CENPK	0	intronic	5.438	6	4	5	1	1	0
rs16893969	5	64858889	C	A	0.2568	4.10886e-09	0.0550729	0.00936377	rs1978468	6	CENPK	0	intronic	8.758	1c	1	1	1	1	0
rs3756301	5	64863285	A	C	0.2573	4.34175e-09	0.0549107	0.00935071	rs1978468	6	PPWD1	0	intronic	5.378	NA	4	5	1	1	1
rs3752673	5	64865658	T	C	0.2573	4.34175e-09	0.0549107	0.00935071	rs1978468	6	PPWD1	0	intronic	9.653	6	4	5	1	1	1
rs113057113	5	64870306	C	T	0.2576	3.84237e-09	0.0551448	0.00935833	rs1978468	6	PPWD1	0	intronic	0.434	5	4	5	1	0	0
rs16894005	5	64870687	A	C	0.2573	4.34175e-09	0.0549107	0.00935071	rs1978468	6	PPWD1	0	intronic	1.794	1f	4	5	1	1	0
rs10940044	5	64874635	G	A	0.3553	6.53589e-07	0.0423684	0.00851499	rs1978468	6	PPWD1	0	intronic	0.488	6	4	4	1	1	0
rs13177756	5	64875004	A	G	0.2574	2.46023e-09	0.0557641	0.00934715	rs1978468	6	PPWD1	0	intronic	3.648	6	4	4	1	1	0
rs72762452	5	64880232	T	C	0.256	1.09087e-09	0.0570946	0.00936369	rs1978468	6	PPWD1	0	intronic	8.727	6	4	4	1	1	0
rs138941474	5	64893443	A	AT	0.2577	NA	NA	NA	rs1978468	6	TRIM23	0	intronic	0.658	NA	4	5	1	0	0
rs12517858	5	64894150	G	A	0.2574	2.46023e-09	0.0557641	0.00934715	rs1978468	6	TRIM23	0	intronic	8.61	6	4	4	1	1	0
rs80057021	5	64894711	T	C	0.2574	2.497e-09	0.0557427	0.00934736	rs1978468	6	TRIM23	0	intronic	6.496	6	4	5	1	1	0
rs72762460	5	64895440	T	C	0.2574	2.58799e-09	0.0556867	0.00934716	rs1978468	6	TRIM23	0	intronic	9.851	6	4	5	1	1	0
rs11746826	5	64902526	C	T	0.2574	2.48536e-09	0.0557723	0.00935113	rs1978468	6	TRIM23	0	intronic	0.193	6	4	4	1	1	0
rs11744704	5	64905544	G	A	0.2575	1.76959e-09	0.0563259	0.0093572	rs1978468	6	TRIM23	0	intronic	0.222	7	4	4	1	1	0
rs143113724	5	64910392	T	C	0.2574	1.54017e-09	0.056529	0.00935603	rs1978468	6	TRIM23	0	intronic	3.311	7	4	5	1	1	0
rs72762476	5	64911754	C	G	0.2574	NA	NA	NA	rs1978468	6	TRIM23	0	intronic	3.138	6	4	4	1	1	0
rs77918874	5	64911977	G	C	0.2574	NA	NA	NA	rs1978468	6	TRIM23	0	intronic	0.361	7	4	4	1	1	0
rs16894104	5	64913000	G	C	0.2571	NA	NA	NA	rs1978468	6	TRIM23	0	intronic	1.123	6	4	5	1	1	0
rs2161278	5	64915623	T	C	0.2574	1.54017e-09	0.056529	0.00935603	rs1978468	6	TRIM23	0	intronic	1.195	6	4	5	1	1	0
rs113672295	5	64917914	C	T	0.2574	1.54017e-09	0.056529	0.00935603	rs1978468	6	TRIM23	0	intronic	2.791	6	1	5	1	1	0
rs117906798	5	64918015	T	C	0.2574	1.54017e-09	0.056529	0.00935603	rs1978468	6	TRIM23	0	intronic	6.449	6	1	5	1	1	0
rs72764411	5	64925180	T	C	0.257	1.76855e-09	0.0563944	0.00936843	rs1978468	6	TRAPPC13:CTC-534A2.2	00:00:00	intronic	7.414	7	4	5	1	1	1
rs11743257	5	64929231	G	A	0.2569	1.99937e-09	0.0562134	0.00936936	rs1978468	6	TRAPPC13	0	intronic	0.587	6	5	5	1	1	1
rs11741124	5	64933505	A	G	0.257	1.81289e-09	0.0563552	0.00936817	rs1978468	6	TRAPPC13	0	intronic	1.327	6	4	5	1	1	0
5:64938440:T:TC	5	64938440	TC	T	0.2563	NA	NA	NA	rs1978468	6	TRAPPC13	0	intronic	6.523	NA	4	5	1	1	0
rs16894165	5	64944734	A	C	0.2571	1.94865e-09	0.0561989	0.00936043	rs1978468	6	TRAPPC13	0	intronic	5.941	6	4	5	1	1	0
rs11750825	5	64952500	C	T	0.2568	2.0249e-09	0.0561605	0.00936377	rs1978468	6	TRAPPC13	0	intronic	1.209	6	4	5	1	1	0
rs11737962	5	64953081	C	T	0.2608	2.62256e-09	0.0555508	0.00932773	rs1978468	6	TRAPPC13	0	intronic	2.729	6	5	5	1	1	0
rs74873074	5	64956249	A	G	0.2567	1.58528e-09	0.056549	0.00936657	rs1978468	6	TRAPPC13	0	intronic	4.897	6	4	5	1	1	0
5:64958197:C:CATTT	5	64958197	CATTT	C	0.2564	NA	NA	NA	rs1978468	6	TRAPPC13	0	intronic	9.01	NA	4	5	1	1	0
rs72764483	5	64962816	A	G	0.2567	2.23212e-09	0.0560441	0.00936913	rs1978468	6	SGTB	0	UTR3	9.119	7	4	5	1	1	1
5:64963780:C:CTTTTTT	5	64963780	CTTTTTT	C	0.2562	NA	NA	NA	rs1978468	6	SGTB	0	UTR3	0.972	NA	4	5	1	0	1
rs1549192	5	64965900	T	C	0.2566	2.33035e-09	0.0559867	0.00937056	rs1978468	6	SGTB	0	UTR3	16.96	6	4	5	1	1	1
rs13165449	5	64973021	C	T	0.2703	5.35241e-10	0.057564	0.00926883	rs1978468	6	SGTB	0	intronic	1.583	7	4	5	1	1	0
rs3213798	5	64976687	C	T	0.2694	3.72014e-10	0.0581547	0.0092788	rs1978468	6	SGTB	0	intronic	0.262	6	4	5	1	1	0
rs1978468	5	64976763	G	A	0.2692	3.69678e-10	0.058205	0.00928536	rs1978468	6	SGTB	0	intronic	0.794	NA	4	5	1	1	0
5:65001061:G:GGAGTTC	5	65001061	GGAGTTC	G	0.2511	NA	NA	NA	rs1978468	6	SGTB	0	intronic	0.996	NA	4	5	1	1	0
rs16894235	5	65006234	T	C	0.2523	2.63992e-09	0.0567127	0.00952451	rs1978468	6	SGTB	0	intronic	5.064	6	4	5	1	1	0
rs16894236	5	65006294	A	C	0.2523	2.89211e-09	0.0565629	0.00952327	rs1978468	6	SGTB	0	intronic	1.704	7	4	5	1	1	0
rs13190020	5	65012526	G	A	0.347	4.14669e-07	0.0432733	0.0085466	rs1978468	6	SGTB	0	intronic	0.343	6	4	5	1	1	1
rs6879095	5	139729152	G	A	0.4652	1.67213e-08	-0.0462526	0.00819437	rs778603	7	CTC-329D1.3	0	ncRNA_intronic	4.885	2b	5	15	1	1	1
rs6879217	5	139731232	T	C	0.4652	1.665e-08	-0.0462423	0.00819148	rs778603	7	CTC-329D1.3	0	ncRNA_intronic	12.21	1b	2	15	1	1	1
rs717097	5	139741370	C	A	0.4601	1.47945e-07	-0.0434538	0.00826687	rs778603	7	SLC4A9	0	intronic	11.05	1f	5	5	1	1	1
rs12519148	5	139748618	T	A	0.4653	NA	NA	NA	rs778603	7	SLC4A9	0	intronic	6.625	7	5	15	1	1	1
rs11749712	5	139753382	T	A	0.4651	NA	NA	NA	rs778603	7	SLC4A9:CTC-329D1.2	00:00:00	ncRNA_intronic	2.134	6	5	15	1	1	1
rs13184340	5	139753962	T	C	0.4652	1.98182e-08	-0.0460114	0.00819422	rs778603	7	SLC4A9:CTC-329D1.2	00:00:00	ncRNA_intronic	11.31	7	5	15	1	1	1
rs13171154	5	139761644	G	A	0.386	NA	NA	NA	rs778603	7	CTC-329D1.2	0	ncRNA_intronic	15.54	4	5	15	1	1	0
rs6893225	5	139779258	T	A	0.465	NA	NA	NA	rs778603	7	CTC-329D1.2	0	ncRNA_intronic	3.138	5	1	15	1	1	1
rs12657867	5	139791506	G	A	0.4654	1.56324e-08	-0.0463235	0.00819012	rs778603	7	ANKHD1:ANKHD1-EIF4EBP3	00:00:00	intronic	0.25	1d	4	5	1	1	0
5:139802401:G:GA	5	139802401	GA	G	0.4652	NA	NA	NA	rs778603	7	ANKHD1:ANKHD1-EIF4EBP3	00:00:00	intronic	1.491	NA	5	5	1	1	0
rs12717986	5	139803877	C	T	0.4652	1.48873e-08	-0.0463781	0.00818762	rs778603	7	ANKHD1:ANKHD1-EIF4EBP3	00:00:00	intronic	2.283	5	4	5	1	1	0
rs10042299	5	139805611	A	G	0.4655	1.67015e-08	-0.0462275	0.00818962	rs778603	7	ANKHD1:ANKHD1-EIF4EBP3	00:00:00	intronic	0.084	6	4	5	1	1	0
rs10053981	5	139807640	G	A	0.4653	1.29542e-08	-0.0465853	0.00818974	rs778603	7	ANKHD1:ANKHD1-EIF4EBP3	00:00:00	intronic	1.377	6	5	5	1	1	0
rs71592123	5	139808089	C	T	0.3867	NA	NA	NA	rs778603	7	ANKHD1:ANKHD1-EIF4EBP3	00:00:00	intronic	2.017	7	5	5	1	1	0
rs12717988	5	139809261	T	C	0.4652	1.48873e-08	-0.0463781	0.00818762	rs778603	7	ANKHD1:ANKHD1-EIF4EBP3	00:00:00	intronic	9.696	6	5	5	1	1	0
rs7715360	5	139811086	G	T	0.4653	1.57401e-08	-0.046299	0.00818749	rs778603	7	ANKHD1:ANKHD1-EIF4EBP3	00:00:00	intronic	1.234	6	5	5	1	1	0
rs7701365	5	139811904	A	G	0.4653	1.52495e-08	-0.0463438	0.00818753	rs778603	7	ANKHD1:ANKHD1-EIF4EBP3	00:00:00	intronic	3.082	6	4	5	1	1	0
rs749550211	5	139848956	TG	T	0.3865	NA	NA	NA	rs778603	7	ANKHD1:ANKHD1-EIF4EBP3	00:00:00	intronic	0.177	NA	4	5	1	0	0
rs10067969	5	139867969	A	G	0.4651	1.28106e-08	-0.0465789	0.00818588	rs778603	7	ANKHD1:ANKHD1-EIF4EBP3	00:00:00	intronic	3.344	1f	4	5	1	1	0
rs9687753	5	139873598	C	T	0.462	NA	NA	NA	rs778603	7	ANKHD1:ANKHD1-EIF4EBP3	00:00:00	intronic	0.365	6	4	5	1	1	0
5:139877462:C:CCACACACACA	5	139877462	CCACACACACA	C	0.4685	NA	NA	NA	rs778603	7	ANKHD1:ANKHD1-EIF4EBP3	00:00:00	intronic	0.942	NA	4	5	1	0	0
rs28493133	5	139883215	C	T	0.4677	1.20079e-08	-0.0466362	0.00818006	rs778603	7	ANKHD1:ANKHD1-EIF4EBP3	00:00:00	intronic	0.235	7	4	5	1	1	0
rs7712617	5	139888590	C	A	0.4677	1.27155e-08	-0.0465579	0.00818036	rs778603	7	ANKHD1:ANKHD1-EIF4EBP3	00:00:00	intronic	0.927	6	4	4	1	1	0
rs11167489	5	139891089	C	T	0.4677	1.27718e-08	-0.0465488	0.00817985	rs778603	7	ANKHD1:ANKHD1-EIF4EBP3	00:00:00	intronic	0.685	6	4	4	1	1	0
rs13180584	5	139898302	G	A	0.385	NA	NA	NA	rs778603	7	ANKHD1:ANKHD1-EIF4EBP3	00:00:00	intronic	1.647	7	5	5	1	1	0
rs11743782	5	139899204	C	T	0.4678	9.29519e-09	-0.0470176	0.00818446	rs778603	7	ANKHD1:ANKHD1-EIF4EBP3	00:00:00	intronic	1.908	7	5	5	1	1	0
rs62384164	5	139912224	A	T	0.4678	NA	NA	NA	rs778603	7	ANKHD1:ANKHD1-EIF4EBP3	00:00:00	intronic	13.23	7	4	5	1	1	0
rs10476933	5	139915663	C	G	0.4677	NA	NA	NA	rs778603	7	ANKHD1:ANKHD1-EIF4EBP3	00:00:00	intronic	6.583	6	4	4	1	1	0
rs9324644	5	139921961	G	A	0.4678	1.25472e-08	-0.0465905	0.00818281	rs778603	7	ANKHD1:ANKHD1-EIF4EBP3:SRA1	00:00:00	intronic	0.042	6	4	4	1	1	1
rs801465	5	139925932	T	G	0.4681	1.5971e-08	-0.0462522	0.00818284	rs778603	7	ANKHD1:ANKHD1-EIF4EBP3:SRA1	00:00:00	intronic	1.592	NA	4	5	1	1	1
rs796221436	5	139931628	A	AGT	0.4677	NA	NA	NA	rs778603	7	SRA1	0	exonic	33	NA	4	4	1	1	1
rs368142622	5	139931629	C	CG	0.4677	NA	NA	NA	rs778603	7	SRA1	0	exonic	27.3	NA	4	4	1	1	1
rs749883761	5	139931776	AGG	A	0.4678	NA	NA	NA	rs778603	7	SRA1	0	intronic	16.9	NA	4	4	1	1	1
rs10589076	5	139931779	T	A	0.4677	NA	NA	NA	rs778603	7	SRA1	0	intronic	14	5	4	4	1	1	1
rs801460	5	139931930	C	T	0.468	1.45107e-08	-0.0463851	0.00818251	rs778603	7	SRA1	0	intronic	4.176	NA	4	4	1	1	1
rs10463297	5	139936239	T	C	0.39	NA	NA	NA	rs778603	7	SRA1	0	intronic	5.802	2b	1	1	1	1	1
rs2249213	5	139937146	G	A	0.468	1.48402e-08	-0.0463556	0.00818286	rs778603	7	SRA1	0	UTR5	8.086	1f	1	1	1	1	1
rs801458	5	139953189	C	T	0.4683	3.32873e-08	-0.045389	0.00821571	rs778603	7	APBB3	0	intergenic	9.529	NA	1	5	1	1	1
rs2563253	5	139962167	G	A	0.468	2.41673e-08	-0.0458392	0.00821392	rs778603	7	APBB3	0	downstream	0.015	7	5	15	1	1	0
rs68010656	5	139973696	T	G	0.4686	2.98021e-08	-0.0454843	0.00820415	rs778603	7	APBB3	358	intergenic	1.11	5	2	15	1	1	0
rs1864255	5	139974473	G	T	0.4686	4.18088e-08	-0.044986	0.00820246	rs778603	7	APBB3	1135	intergenic	1.275	1f	2	15	1	1	0
rs2569163	5	139975466	G	A	0.4735	2.06782e-07	-0.0425372	0.00818915	rs778603	7	APBB3	2128	intergenic	8.038	1f	2	15	1	1	0
rs2337224	5	139981326	A	G	0.4773	6.74887e-08	-0.0442304	0.00819219	rs778603	7	RP11-515C16.1	7343	intergenic	2.824	5	5	15	1	1	0
rs112002169	5	139983263	GT	G	0.4791	NA	NA	NA	rs778603	7	RP11-515C16.1	5406	intergenic	0.536	NA	5	15	1	0	0
rs778607	5	139983297	A	T	0.4772	NA	NA	NA	rs778603	7	RP11-515C16.1	5372	intergenic	0.955	6	5	15	1	1	0
rs778606	5	139983701	C	T	0.4803	7.92032e-08	-0.0440337	0.00819952	rs778603	7	RP11-515C16.1	4968	intergenic	12.97	NA	5	15	0	1	0
rs778605	5	139983863	C	A	0.4772	8.13837e-08	-0.0439558	0.0081925	rs778603	7	RP11-515C16.1	4806	intergenic	4.288	NA	5	15	0	1	0
rs1820833	5	139985041	G	C	0.4773	NA	NA	NA	rs778603	7	RP11-515C16.1	3628	intergenic	2.057	6	5	15	0	1	0
5:139985756:C:CT	5	139985756	C	CT	0.4844	NA	NA	NA	rs778603	7	RP11-515C16.1	2913	intergenic	1.056	NA	2	15	0	0	0
rs2569176	5	139986317	G	A	0.4863	1.73229e-08	-0.0463502	0.00822053	rs778603	7	RP11-515C16.1	2352	intergenic	8.704	5	5	15	0	1	0
rs2163786	5	139986490	T	C	0.4892	2.21996e-08	-0.046034	0.00822707	rs778603	7	RP11-515C16.1	2179	intergenic	0.556	NA	5	15	0	1	0
rs2116802	5	139986603	A	G	0.4885	9.30434e-09	-0.0474341	0.00825718	rs778603	7	RP11-515C16.1	2066	intergenic	5.183	NA	5	15	0	0	0
rs2563330	5	139987572	G	T	0.486	1.75134e-08	-0.0463425	0.00822191	rs778603	7	RP11-515C16.1	1097	intergenic	2.078	6	5	15	0	1	0
rs11167532	5	139987897	G	A	0.4122	NA	NA	NA	rs778603	7	RP11-515C16.1	772	upstream	10.8	6	5	15	0	1	0
rs4264986	5	139993266	A	T	0.4889	NA	NA	NA	rs778603	7	RP11-515C16.1	4280	intergenic	7.015	1f	5	15	0	1	1
rs34517992	5	139993439	T	G	0.4126	NA	NA	NA	rs778603	7	RP11-515C16.1	4453	intergenic	11.34	5	5	15	0	1	1
rs6579836	5	139993479	T	G	0.491	3.63118e-08	-0.0458674	0.00832531	rs778603	7	RP11-515C16.1	4493	intergenic	0.042	6	5	15	0	0	1
5:139995727:A:AAAG	5	139995727	A	AAAG	0.4861	NA	NA	NA	rs778603	7	RP11-515C16.1	6741	intergenic	0.434	NA	5	15	0	0	1
rs2256547	5	139996011	T	G	0.489	9.88045e-09	-0.0472428	0.00823849	rs778603	7	RP11-515C16.1	7025	intergenic	0.348	7	5	15	0	1	1
rs79590314	5	139996452	GA	G	0.4847	NA	NA	NA	rs778603	7	RP11-515C16.1	7466	intergenic	0.596	NA	5	15	0	1	1
rs2569181	5	139997812	T	C	0.4893	1.18466e-08	-0.0469919	0.00823911	rs778603	7	RP11-515C16.1	8826	intergenic	0.755	6	5	15	0	1	1
rs778604	5	139998565	A	T	0.4849	NA	NA	NA	rs778603	7	RP11-515C16.1	9579	intergenic	1.039	7	5	15	0	1	1
rs778603	5	139998807	G	A	0.4829	1.2903e-09	-0.0499742	0.00823227	rs778603	7	RP11-515C16.1	9821	intergenic	1.89	NA	5	15	0	1	1
rs778602	5	139998838	A	G	0.4857	1.56038e-09	-0.0497403	0.0082353	rs778603	7	RP11-515C16.1	9852	intergenic	1.042	NA	5	15	0	1	1
rs778584	5	140005212	C	T	0.4844	4.08372e-09	-0.0483713	0.00822288	rs778603	7	CD14	6100	intergenic	4.872	1f	5	15	1	1	1
rs56821432	5	140005818	CT	C	0.4826	NA	NA	NA	rs778603	7	CD14	5494	intergenic	2.243	NA	5	15	1	0	1
5:140007315:C:CT	5	140007315	C	CT	0.4776	NA	NA	NA	rs778603	7	CD14	3997	intergenic	3.762	NA	5	15	1	0	1
rs773006864	5	140007768	T	TA	0.4788	NA	NA	NA	rs778603	7	CD14	3544	intergenic	0.454	NA	5	15	1	1	1
rs2569188	5	140008419	A	G	0.4809	1.05409e-08	-0.0470277	0.00821674	rs778603	7	CD14	2893	intergenic	3.214	1f	2	15	1	1	1
rs2569190	5	140012916	G	A	0.4799	1.22182e-08	-0.0467521	0.00820465	rs778603	7	CD14	0	UTR5	8.411	1b	1	2	1	1	0
rs369077286	5	140013374	C	CT	0.497	NA	NA	NA	rs778603	7	CD14	87	upstream	3.631	NA	1	5	1	0	0
rs2569191	5	140013903	T	C	0.4799	1.16426e-08	-0.0468162	0.00820406	rs778603	7	CD14	616	upstream	0.957	2b	2	5	1	1	0
rs2915863	5	140014377	T	C	0.4102	2.46397e-08	-0.0468169	0.00839418	rs778603	7	CD14	1090	intergenic	3.113	5	5	5	1	1	0
rs2563310	5	140015741	G	A	0.4799	1.14991e-08	-0.0468362	0.00820451	rs778603	7	CD14	2454	intergenic	0.219	7	5	5	1	1	0
rs4912718	5	140018378	T	C	0.48	8.0188e-09	-0.0473503	0.00820671	rs778603	7	NDUFA2	0	upstream	1.993	5	1	5	1	1	0
rs753279	5	140023818	C	T	0.4506	6.46787e-09	-0.0485403	0.00836049	rs778603	7	NDUFA2:TMCO6	00:00:00	intronic	5.338	1f	4	4	1	1	1
rs753280	5	140024042	T	C	0.4229	3.59998e-06	0.0385347	0.00831547	rs778603	7	NDUFA2:TMCO6	00:00:00	intronic	8.363	1f	4	4	1	1	1
rs702399	5	140024432	C	T	0.4207	9.34415e-07	0.0407979	0.00831594	rs778603	7	NDUFA2:TMCO6	00:00:00	intronic	10.41	5	4	4	1	1	1
rs702398	5	140024491	A	G	0.4308	9.46022e-06	0.0367182	0.00828869	rs778603	7	NDUFA2:TMCO6	00:00:00	intronic	7.243	1f	4	4	1	1	1
rs778591	5	140025484	G	A	0.4231	6.69436e-06	0.0374674	0.00831873	rs778603	7	NDUFA2	0	intronic	3.094	6	4	5	1	1	1
rs778593	5	140027216	T	C	0.4214	1.77396e-06	0.0397449	0.00831736	rs778603	7	NDUFA2:IK	00:00:00	UTR5	10.79	4	1	1	1	1	1
rs778594	5	140027304	T	C	0.4214	1.77396e-06	0.0397449	0.00831736	rs778603	7	NDUFA2:IK	00:00:00	UTR5	9.972	1f	1	1	1	1	1
rs2569160	5	140028774	T	C	0.4231	6.02611e-06	0.0376515	0.00831842	rs778603	7	IK	0	intronic	1.452	NA	4	5	1	1	1
rs58005216	5	140028960	A	AT	0.4169	NA	NA	NA	rs778603	7	IK	0	intronic	0.822	NA	4	5	1	0	1
rs2245643	5	140029780	G	A	0.4214	1.8556e-06	0.039671	0.00831766	rs778603	7	IK	0	intronic	3.113	1f	4	4	1	1	1
rs2245640	5	140029958	A	G	0.4214	1.79598e-06	0.0397254	0.0083176	rs778603	7	IK	0	intronic	7.839	6	4	4	1	1	1
rs1962649	5	140030243	A	T	0.4315	NA	NA	NA	rs778603	7	IK	0	intronic	0.52	7	4	4	1	1	1
rs1962648	5	140030306	C	T	0.4214	1.78526e-06	0.0397353	0.00831756	rs778603	7	IK	0	intronic	3.694	NA	4	4	1	1	1
rs2569159	5	140030710	C	T	0.4232	6.21348e-06	0.037591	0.00831697	rs778603	7	IK	0	intronic	2.513	NA	4	4	1	1	1
rs1583005	5	140031537	G	A	0.423	5.91298e-06	0.0376788	0.0083171	rs778603	7	IK	0	intronic	5.984	NA	4	4	1	1	1
rs1864254	5	140032947	T	C	0.4238	6.78404e-06	0.0374457	0.00831914	rs778603	7	IK	0	intronic	1.813	7	4	4	1	1	1
5:140034561:A:AT	5	140034561	AT	A	0.4401	NA	NA	NA	rs778603	7	IK	0	intronic	0.12	NA	4	4	1	0	1
rs801399	5	140034844	C	T	0.4479	2.04523e-06	0.0392339	0.00826006	rs778603	7	IK	0	intronic	4.655	1f	4	4	1	1	1
rs10701589	5	140036116	C	CTGAT	0.4399	NA	NA	NA	rs778603	7	IK	0	intronic	3.748	NA	4	4	1	1	1
rs778595	5	140036681	G	A	0.4381	2.84267e-07	0.042509	0.00827867	rs778603	7	IK	0	intronic	0.59	7	4	4	1	1	1
rs778596	5	140037272	G	A	0.4399	9.51236e-07	0.0405943	0.00828034	rs778603	7	IK	0	intronic	1.828	1f	4	4	1	1	1
rs778597	5	140040665	G	A	0.4381	2.84267e-07	0.042509	0.00827867	rs778603	7	IK	0	intronic	9.87	6	4	4	1	1	1
rs35614340	5	140043618	C	G	0.4371	NA	NA	NA	rs778603	7	WDR55	642	upstream	1.887	7	1	1	1	1	1
rs2563335	5	140044292	C	A	0.4399	9.51236e-07	0.0405943	0.00828034	rs778603	7	WDR55	0	UTR5	4.578	1f	1	1	1	1	1
rs2563314	5	140047289	A	G	0.4399	9.51236e-07	0.0405943	0.00828034	rs778603	7	WDR55	0	intronic	1.58	5	1	4	1	1	1
rs2251860	5	140048209	T	C	0.4485	2.09705e-06	0.0391885	0.0082593	rs778603	7	WDR55	0	exonic	15.16	NA	3	4	1	1	1
rs702397	5	140050265	A	G	0.4481	2.67204e-06	0.0387782	0.0082587	rs778603	7	WDR55	0	UTR3	1.669	5	4	4	1	1	1
rs2530243	5	140051983	C	T	0.4414	1.21156e-06	0.0402536	0.00829163	rs778603	7	WDR55:DND1	00:00:00	UTR3	9.585	NA	4	4	1	1	1
rs2563333	5	140052271	A	G	0.4483	2.24352e-06	0.0390746	0.00825915	rs778603	7	WDR55:DND1	00:00:00	exonic	14.54	4	1	4	1	1	1
rs2530242	5	140053351	G	C	0.4381	NA	NA	NA	rs778603	7	WDR55:HARS	00:00:00	UTR3	2.74	4	4	4	1	1	1
rs2530241	5	140054485	C	T	0.4371	2.87547e-07	0.0425358	0.00828739	rs778603	7	HARS	0	intronic	2.429	NA	4	4	1	1	1
rs2530240	5	140060547	T	C	0.4399	9.51236e-07	0.0405943	0.00828034	rs778603	7	HARS	0	intronic	2.535	NA	4	5	1	1	1
rs2530239	5	140062547	C	T	0.4478	2.47137e-06	0.0389114	0.00825902	rs778603	7	HARS	0	intronic	0.02	NA	4	4	1	1	1
rs801189	5	140063091	A	G	0.4396	8.76368e-07	0.0407286	0.00828058	rs778603	7	HARS	0	intronic	5.359	NA	4	5	1	1	1
rs812381	5	140065203	C	G	0.4478	NA	NA	NA	rs778603	7	HARS	0	intronic	1.049	6	4	5	1	1	1
rs1089305	5	140066306	T	C	0.4399	9.55363e-07	0.0405875	0.0082804	rs778603	7	HARS	0	intronic	6.181	NA	4	5	1	1	1
rs801188	5	140066916	G	T	0.4398	9.64716e-07	0.0405706	0.00828019	rs778603	7	HARS	0	intronic	4.192	NA	4	4	1	1	1
rs801185	5	140068869	A	G	0.4399	9.55363e-07	0.0405875	0.0082804	rs778603	7	HARS	0	intronic	0.773	6	1	5	1	1	1
rs201614070	5	140069037	CA	C	0.4398	NA	NA	NA	rs778603	7	HARS	0	intronic	1.414	NA	3	5	1	0	1
rs2563307	5	140069843	C	T	0.4381	2.85588e-07	0.042502	0.00827873	rs778603	7	HARS	0	intronic	2.671	NA	1	5	1	1	1
rs2563306	5	140070017	C	T	0.4399	9.55363e-07	0.0405875	0.0082804	rs778603	7	HARS	0	intronic	2.975	NA	1	2	1	1	1
rs813897	5	140070029	T	C	0.4399	9.55363e-07	0.0405875	0.0082804	rs778603	7	HARS	0	intronic	2.704	NA	1	2	1	1	1
rs60916571	5	140070044	C	CA	0.4394	NA	NA	NA	rs778603	7	HARS	0	intronic	1.864	NA	1	2	1	0	1
rs2563304	5	140072057	C	T	0.4399	9.55363e-07	0.0405875	0.0082804	rs778603	7	HARS2	0	intronic	9.753	NA	1	2	1	1	1
rs3776130	5	140072249	G	T	0.4398	9.64716e-07	0.0405706	0.00828019	rs778603	7	HARS2	0	intronic	5.628	NA	1	5	1	1	1
rs3776129	5	140072292	G	A	0.4399	9.55363e-07	0.0405875	0.0082804	rs778603	7	HARS2	0	intronic	0.076	NA	1	5	1	1	1
rs2530235	5	140072647	G	T	0.4381	2.85588e-07	0.042502	0.00827873	rs778603	7	HARS2	0	intronic	0.007	7	1	5	1	1	1
rs2563302	5	140079051	T	C	0.4399	9.23706e-07	0.0406455	0.00828104	rs778603	7	ZMAT2	0	intronic	0.352	NA	4	5	1	1	1
5:140079408:G:GTGT	5	140079408	GTGT	G	0.4383	NA	NA	NA	rs778603	7	ZMAT2	0	intronic	2.648	NA	2	5	1	1	1
rs801168	5	140080298	T	C	0.4399	9.21182e-07	0.0406504	0.00828114	rs778603	7	ZMAT2	0	intronic	12.89	NA	1	1	1	1	0
rs801167	5	140081423	C	T	0.4399	9.21182e-07	0.0406504	0.00828114	rs778603	7	ZMAT2	0	intronic	10.96	NA	2	5	1	1	0
rs809635	5	140081791	A	G	0.4399	9.21182e-07	0.0406504	0.00828114	rs778603	7	ZMAT2	0	intronic	6.427	NA	3	4	1	1	0
rs2530233	5	140082876	A	G	0.4403	8.59412e-07	0.0407925	0.00828711	rs778603	7	ZMAT2	0	intronic	1.438	NA	4	4	1	1	0
rs2530232	5	140082878	A	G	0.4358	8.88216e-07	0.0409747	0.00833504	rs778603	7	ZMAT2	0	intronic	3.605	NA	4	4	1	1	0
rs6848	5	140086062	A	T	0.4481	NA	NA	NA	rs778603	7	ZMAT2	0	UTR3	15.31	6	4	4	1	1	0
rs6849	5	140086191	G	T	0.4399	9.03535e-07	0.0406803	0.00828082	rs778603	7	ZMAT2	0	UTR3	1.54	NA	4	4	1	1	0
rs113720092	5	140086503	G	GTTTTTC	0.4409	NA	NA	NA	rs778603	7	ZMAT2	254	downstream	0.846	NA	4	5	1	0	0
rs702395	5	140086677	C	T	0.4399	9.03535e-07	0.0406803	0.00828082	rs778603	7	ZMAT2	428	downstream	1.117	NA	4	5	1	1	0
rs702394	5	140086786	A	G	0.4399	9.03535e-07	0.0406803	0.00828082	rs778603	7	ZMAT2	537	downstream	8.605	NA	4	5	1	1	0
rs801176	5	140087010	G	A	0.448	2.29741e-06	0.0390388	0.00825999	rs778603	7	ZMAT2	761	downstream	4.852	NA	4	4	1	1	0
rs2530230	5	140088131	G	A	0.4398	9.12399e-07	0.0406634	0.00828061	rs778603	7	ZMAT2	1882	intergenic	0.814	NA	5	5	1	1	0
5:140089970:C:CAA	5	140089970	CAA	C	0.4449	NA	NA	NA	rs778603	7	VTRNA1-1	889	upstream	1.426	NA	1	5	1	0	0
rs35518467	5	140090105	T	TG	0.4379	NA	NA	NA	rs778603	7	VTRNA1-1	754	upstream	5.757	NA	1	1	1	1	0
rs801183	5	140091115	A	G	0.4399	1.24263e-06	0.0401941	0.00828794	rs778603	7	VTRNA1-1	156	downstream	6.518	NA	1	1	1	1	0
rs801182	5	140092043	G	A	0.4398	1.13057e-06	0.0403543	0.00828896	rs778603	7	VTRNA1-1	1084	intergenic	0.378	NA	5	15	1	1	0
rs801181	5	140092814	C	T	0.4481	3.38738e-06	0.0384156	0.00826732	rs778603	7	VTRNA1-1	1855	intergenic	2.179	NA	5	15	1	1	0
rs801180	5	140092903	G	T	0.4399	1.3628e-06	0.0400438	0.00828833	rs778603	7	VTRNA1-1	1944	intergenic	1.469	NA	5	15	1	1	0
rs801179	5	140093767	G	T	0.4398	1.06482e-06	0.0404514	0.00828875	rs778603	7	VTRNA1-1	2808	intergenic	0.08	NA	5	15	1	1	0
rs2563283	5	140105978	C	A	0.4379	1.3829e-06	0.0399795	0.00828001	rs778603	7	VTRNA1-3	146	downstream	2.588	1b	1	15	0	1	0
5:140106318:C:CTT	5	140106318	CTT	C	0.4456	NA	NA	NA	rs778603	7	VTRNA1-3	486	downstream	2.528	NA	1	15	0	0	0
rs2563290	5	140106501	C	T	0.4462	3.71312e-06	0.0382156	0.00825804	rs778603	7	VTRNA1-3	669	downstream	1.312	3a	1	15	0	1	0
rs4912597	5	140106857	C	G	0.4379	NA	NA	NA	rs778603	7	VTRNA1-3	1025	intergenic	14.77	6	5	15	0	1	0
rs2563334	5	140107065	C	G	0.4379	NA	NA	NA	rs778603	7	VTRNA1-3	1233	intergenic	4.605	1f	5	15	0	1	0
rs2563336	5	140107199	A	G	0.4379	1.3829e-06	0.0399795	0.00828001	rs778603	7	VTRNA1-3	1367	intergenic	3.152	6	5	15	0	1	0
rs59690131	5	140107679	G	A	0.4358	1.85002e-06	0.0395868	0.00829896	rs778603	7	VTRNA1-3	1847	intergenic	1.147	5	13	15	0	1	0
rs2530244	5	140109155	A	G	0.4461	3.38124e-06	0.0383846	0.00825997	rs778603	7	RP11-515C16.7	2719	intergenic	1.553	NA	13	15	0	1	0
rs2563293	5	140110536	T	C	0.436	4.08918e-07	0.0419558	0.00828203	rs778603	7	RP11-515C16.7	1338	intergenic	12.84	NA	9	15	0	1	0
rs2435143	5	140111054	G	A	0.4376	1.79368e-06	0.0395665	0.00828387	rs778603	7	RP11-515C16.7	820	downstream	5.284	NA	9	15	0	0	0
rs801174	5	140112712	C	T	0.4359	3.80076e-07	0.0420699	0.00828179	rs778603	7	RP11-515C16.7	263	upstream	0.081	NA	9	15	0	1	0
rs801171	5	140115303	G	A	0.4444	1.0373e-06	0.0403508	0.00825941	rs778603	7	RP11-515C16.7	2854	intergenic	2.248	NA	9	15	0	1	0
rs801170	5	140115343	C	T	0.4461	3.03174e-06	0.038573	0.00826054	rs778603	7	RP11-515C16.7	2894	intergenic	3.476	NA	9	15	0	1	0
rs2531360	5	140116664	G	A	0.454	2.76945e-06	0.0386826	0.00825121	rs778603	7	RP11-515C16.7	4215	intergenic	2.245	NA	9	15	0	1	0
rs2531358	5	140117437	A	G	0.4462	1.50847e-06	0.0398065	0.00827393	rs778603	7	RP11-515C16.7	4988	intergenic	0.791	NA	9	15	0	1	0
rs2531349	5	140120953	G	A	0.4546	3.10609e-06	0.0385092	0.0082557	rs778603	7	RP11-515C16.7	8504	intergenic	1.943	NA	9	15	0	1	0
rs2563288	5	140123233	G	A	0.4548	3.26712e-06	0.0384238	0.00825582	rs778603	7	RP11-515C16.7	10784	intergenic	2.312	NA	9	15	0	1	0
rs2262574	5	140123635	G	T	0.4546	3.21096e-06	0.0384587	0.00825698	rs778603	7	RP11-515C16.7	11186	intergenic	5.115	6	9	15	0	1	0
5:140128520:G:GT	5	140128520	GT	G	0.453	NA	NA	NA	rs778603	7	AC005609.2	15174	intergenic	10.25	NA	9	15	0	1	0
rs2563282	5	140128649	T	A	0.4543	NA	NA	NA	rs778603	7	AC005609.2	15045	intergenic	4.348	7	9	15	0	1	0
rs3756337	5	140186438	G	C	0.4713	NA	NA	NA	rs778603	7	PCDHA1:PCDHA2:PCDHA3	00:00:00	intronic	3.297	1b	1	9	1	1	1
rs10983068	9	118918479	T	C	0.391	NA	NA	NA	rs3789281	8	PAPPA	0	intronic	12.33	5	1	13	1	0	0
rs10983069	9	118918536	C	A	0.3911	NA	NA	NA	rs3789281	8	PAPPA	0	intronic	2.938	5	1	13	1	0	0
rs10983070	9	118919075	C	T	0.3907	NA	NA	NA	rs3789281	8	PAPPA	0	intronic	20.6	4	1	2	1	0	0
rs12344396	9	118921327	C	G	0.3914	NA	NA	NA	rs3789281	8	PAPPA	0	intronic	2.026	5	4	14	1	0	0
rs10217305	9	118923442	C	G	0.3661	NA	NA	NA	rs3789281	8	PAPPA	0	intronic	3.427	3a	4	14	1	0	0
rs10217651	9	118923652	G	A	0.3882	NA	NA	NA	rs3789281	8	PAPPA	0	intronic	6.443	6	4	14	1	0	0
rs2859735	9	118925302	C	A	0.3903	NA	NA	NA	rs3789281	8	PAPPA	0	intronic	3.775	NA	4	15	1	0	0
rs10983072	9	118927537	C	A	0.3844	NA	NA	NA	rs3789281	8	PAPPA	0	intronic	0.755	5	4	15	1	0	0
rs10983073	9	118927725	T	C	0.3856	NA	NA	NA	rs3789281	8	PAPPA	0	intronic	3.194	5	4	15	1	0	0
rs10759832	9	118930313	T	C	0.3887	NA	NA	NA	rs3789281	8	PAPPA	0	intronic	2.814	5	4	15	1	0	0
rs10759833	9	118930383	T	C	0.3854	NA	NA	NA	rs3789281	8	PAPPA	0	intronic	4.242	5	4	15	1	0	0
rs3789270	9	118930886	C	T	0.39	NA	NA	NA	rs3789281	8	PAPPA	0	intronic	1.704	5	4	15	1	0	0
9:118933159:T:TA	9	118933159	T	TA	0.3789	NA	NA	NA	rs3789281	8	PAPPA	0	intronic	4.214	NA	4	15	1	0	0
rs10817862	9	118933192	C	T	0.3904	NA	NA	NA	rs3789281	8	PAPPA	0	intronic	2.184	7	4	15	1	0	0
rs985223	9	118935817	A	G	0.3901	NA	NA	NA	rs3789281	8	PAPPA	0	intronic	1.769	6	4	15	1	0	0
rs12340880	9	118936502	G	A	0.3842	NA	NA	NA	rs3789281	8	PAPPA	0	intronic	6.59	5	3	15	1	0	0
rs10983075	9	118938698	G	A	0.3891	NA	NA	NA	rs3789281	8	PAPPA	0	intronic	4.29	7	4	15	1	0	0
rs1888636	9	118939334	A	T	0.3894	NA	NA	NA	rs3789281	8	PAPPA	0	intronic	2.08	5	4	15	1	0	0
rs7026018	9	118942646	T	A	0.3872	NA	NA	NA	rs3789281	8	PAPPA	0	intronic	0.686	7	5	15	1	0	0
rs1160248	9	118944239	T	C	0.3879	NA	NA	NA	rs3789281	8	PAPPA	0	intronic	7.023	5	5	15	1	0	0
rs3789281	9	118953457	G	T	0.3837	1.04949e-10	0.0547672	0.00847531	rs3789281	8	PAPPA	0	intronic	4.835	4	4	15	1	0	0
rs1405	9	118954624	G	A	0.3879	NA	NA	NA	rs3789281	8	PAPPA	0	intronic	1.739	NA	4	15	1	0	0
9:118957629:A:AAAG	9	118957629	A	AAAG	0.4243	NA	NA	NA	rs3789281	8	PAPPA	0	intronic	1.414	NA	4	15	1	0	0
rs1952977	9	118957692	A	G	0.4249	NA	NA	NA	rs3789281	8	PAPPA	0	intronic	2.186	5	4	15	1	0	0
rs446783	9	118957985	G	T	0.4215	NA	NA	NA	rs3789281	8	PAPPA	0	intronic	2.263	5	4	15	1	0	0
rs3789283	9	118959731	A	G	0.4176	4.20105e-10	0.0517185	0.00827701	rs3789281	8	PAPPA	0	intronic	4.063	4	5	15	1	0	0
rs449807	9	118965749	T	A	0.4143	NA	NA	NA	rs3789281	8	PAPPA	0	intronic	8.702	5	4	15	1	0	0
rs452312	9	118966153	G	A	0.419	NA	NA	NA	rs3789281	8	PAPPA	0	intronic	1.169	7	4	15	1	0	0
rs405485	9	118968544	C	G	0.4194	NA	NA	NA	rs3789281	8	PAPPA	0	intronic	0.813	6	4	15	1	0	0
rs10817864	9	118968579	T	C	0.4229	NA	NA	NA	rs3789281	8	PAPPA	0	intronic	4.002	6	4	15	1	0	0
rs11268296	9	118969686	T	TTATTTAAATAG	0.4153	NA	NA	NA	rs3789281	8	PAPPA	0	intronic	5.655	NA	4	15	1	0	0
9:118970651:C:CT	9	118970651	CT	C	0.4133	NA	NA	NA	rs3789281	8	PAPPA	0	intronic	1.05	NA	4	15	1	0	0
rs387747	9	118977687	T	G	0.4187	4.0691e-10	0.0520188	0.00831838	rs3789281	8	PAPPA	0	intronic	2.991	7	4	15	1	0	0
rs10817865	9	118978682	C	G	0.4153	NA	NA	NA	rs3789281	8	PAPPA	0	intronic	1.724	5	4	15	1	0	0
rs11833592	12	32464772	C	T	0.2046	8.75061e-08	0.0535597	0.010007	rs4540912	9	BICD1	0	intronic	2.264	4	2	15	1	1	0
rs7972212	12	32465107	G	T	0.2077	4.41913e-08	0.0544749	0.0099504	rs4540912	9	BICD1	0	intronic	0.96	4	2	15	1	0	0
rs7972023	12	32465108	C	T	0.2077	3.82304e-08	0.0547395	0.00995214	rs4540912	9	BICD1	0	intronic	0.862	4	2	15	1	1	0
rs4540912	12	32467193	G	A	0.2899	3.6939e-10	0.0560289	0.0089381	rs4540912	9	BICD1	0	intronic	4.236	6	5	15	1	0	0
12:32467695:G:GT	12	32467695	GT	G	0.2921	NA	NA	NA	rs4540912	9	BICD1	0	intronic	2.055	NA	5	15	1	0	0
rs11051925	12	32467794	C	T	0.2076	2.19333e-08	0.0557777	0.0099647	rs4540912	9	BICD1	0	intronic	10.88	7	5	15	1	1	0
rs10431283	12	32468004	A	G	0.2076	2.13004e-08	0.0558175	0.00996278	rs4540912	9	BICD1	0	intronic	11.65	6	5	15	1	1	0
rs10431225	12	32468111	C	T	0.2076	2.13004e-08	0.0558175	0.00996278	rs4540912	9	BICD1	0	intronic	11.85	7	5	15	1	1	0
12:32468457:G:GGA	12	32468457	GGA	G	0.2083	NA	NA	NA	rs4540912	9	BICD1	0	intronic	5.802	NA	5	15	1	0	0
12:32468842:C:T	12	32468842	C	T	0.2075	NA	NA	NA	rs4540912	9	BICD1	0	intronic	1.381	NA	5	15	1	0	0
12:32469220:C:CT	12	32469220	C	CT	0.286	NA	NA	NA	rs4540912	9	BICD1	0	intronic	1.084	NA	5	15	1	0	0
rs2728698	12	32469287	C	T	0.2077	2.32052e-08	0.0556614	0.00996135	rs4540912	9	BICD1	0	intronic	3.401	NA	5	15	1	1	0
rs11536026	12	32469527	G	A	0.2073	3.53347e-08	0.054951	0.00996544	rs4540912	9	BICD1	0	intronic	1.067	7	5	15	1	1	0
rs10844179	12	32469601	G	A	0.2165	2.20041e-08	0.0549907	0.00982508	rs4540912	9	BICD1	0	intronic	1.871	6	5	15	1	1	0
rs10844180	12	32469669	G	A	0.208	2.40463e-08	0.0555607	0.00995436	rs4540912	9	BICD1	0	intronic	1.811	7	5	15	1	0	0
rs10844181	12	32470638	C	G	0.2081	NA	NA	NA	rs4540912	9	BICD1	0	intronic	0.658	7	5	15	1	0	1
rs9668328	12	32470788	G	T	0.2092	1.72595e-08	0.0561997	0.00996627	rs4540912	9	BICD1	0	intronic	1.393	7	5	15	1	0	1
rs11051928	12	32472514	C	A	0.2079	2.27548e-08	0.0556829	0.00995913	rs4540912	9	BICD1	0	intronic	0.027	5	1	15	1	1	1
rs11051929	12	32472551	G	A	0.2079	2.05747e-08	0.0558649	0.00996055	rs4540912	9	BICD1	0	intronic	0.895	5	1	15	1	1	1
rs58926489	12	32472883	G	A	0.2079	2.06954e-08	0.0558516	0.00995997	rs4540912	9	BICD1	0	intronic	0.065	6	5	15	1	1	1
rs58236386	12	32473077	C	T	0.2079	1.73271e-08	0.0561434	0.00995749	rs4540912	9	BICD1	0	intronic	1.857	7	5	15	1	1	1
rs10844183	12	32473342	G	A	0.2079	1.73271e-08	0.0561434	0.00995749	rs4540912	9	BICD1	0	intronic	2.568	6	5	15	1	1	1
rs60221824	12	32473499	T	C	0.2079	1.96285e-08	0.0559275	0.00995724	rs4540912	9	BICD1	0	intronic	4.213	7	5	15	1	1	1
rs60162504	12	32473621	T	A	0.1945	NA	NA	NA	rs4540912	9	BICD1	0	intronic	1.572	6	5	15	1	0	1
rs11051932	12	32473635	A	G	0.2079	1.73271e-08	0.0561434	0.00995749	rs4540912	9	BICD1	0	intronic	5.004	6	5	15	1	1	1
12:32473807:G:GACA	12	32473807	GACA	G	0.2084	NA	NA	NA	rs4540912	9	BICD1	0	intronic	3.43	NA	5	15	1	0	1
rs1972438	12	32474117	G	A	0.2075	2.19425e-08	0.0557711	0.00996367	rs4540912	9	BICD1	0	intronic	1.991	7	5	15	1	1	1
rs1972033	12	32474860	A	G	0.2079	1.91727e-08	0.0559614	0.00995608	rs4540912	9	BICD1	0	intronic	3.462	NA	5	15	1	1	1
rs4474533	12	32474901	C	A	0.2072	3.10483e-08	0.0551848	0.00996676	rs4540912	9	BICD1	0	intronic	2.389	7	5	15	1	1	1
rs7962680	12	32475311	A	G	0.2039	5.38712e-08	0.054567	0.0100318	rs4540912	9	BICD1	0	intronic	1.132	5	5	15	1	1	1
rs7977938	12	32475340	T	G	0.2075	2.23403e-08	0.055731	0.00996205	rs4540912	9	BICD1	0	intronic	0.87	5	5	15	1	1	1
rs7963887	12	32476007	G	C	0.2077	NA	NA	NA	rs4540912	9	BICD1	0	intronic	11.09	6	5	15	1	1	1
rs10844184	12	32476852	G	A	0.2077	1.87118e-08	0.0560222	0.00995944	rs4540912	9	BICD1	0	intronic	4.454	6	5	15	1	1	1
rs11051934	12	32477702	C	T	0.2081	1.48001e-08	0.0563664	0.0099492	rs4540912	9	BICD1	0	intronic	2.314	7	5	15	1	1	1
rs11051935	12	32477726	C	G	0.2078	NA	NA	NA	rs4540912	9	BICD1	0	intronic	1.222	7	5	15	1	1	1
rs2036304	12	32478375	A	G	0.2082	1.75965e-08	0.0560545	0.00994642	rs4540912	9	BICD1	0	intronic	0.405	5	5	5	1	1	1
rs3748275	12	32481093	G	C	0.208	NA	NA	NA	rs4540912	9	BICD1	0	exonic	10.81	7	4	4	1	0	0
rs3748276	12	32481577	A	G	0.208	1.23156e-08	0.0566404	0.00994235	rs4540912	9	BICD1	0	intronic	10.48	7	4	5	1	0	0
rs4931012	12	32481904	A	G	0.207	1.60632e-08	0.0563328	0.00996802	rs4540912	9	BICD1	0	intronic	3.487	6	4	5	1	1	0
rs11051936	12	32482385	C	T	0.2071	1.43804e-08	0.056546	0.0099722	rs4540912	9	BICD1	0	intronic	7.579	7	4	5	1	1	0
rs11051937	12	32482388	G	A	0.2069	1.74843e-08	0.0562182	0.00997351	rs4540912	9	BICD1	0	intronic	1.601	7	4	5	1	1	0
rs11051938	12	32482816	C	G	0.207	NA	NA	NA	rs4540912	9	BICD1	0	intronic	8.84	5	4	5	1	1	0
rs16919727	12	32482910	C	T	0.2072	1.77586e-08	0.0561641	0.00996867	rs4540912	9	BICD1	0	intronic	2.775	5	4	5	1	0	0
rs11051939	12	32483041	C	G	0.2072	NA	NA	NA	rs4540912	9	BICD1	0	intronic	0.715	3a	4	5	1	0	0
rs11051940	12	32483121	C	T	0.2072	1.83017e-08	0.056118	0.00996968	rs4540912	9	BICD1	0	intronic	3.375	3a	4	5	1	1	0
rs11051941	12	32483272	A	G	0.2068	7.7632e-09	0.0576577	0.00998371	rs4540912	9	BICD1	0	intronic	2.688	6	5	5	1	1	0
rs11051942	12	32483278	A	T	0.2068	NA	NA	NA	rs4540912	9	BICD1	0	intronic	2.455	7	5	5	1	1	0
rs11051943	12	32483349	G	C	0.1995	NA	NA	NA	rs4540912	9	BICD1	0	intronic	3.94	7	5	5	1	0	0
rs113412413	12	32483365	G	T	0.1946	2.92621e-08	0.0568812	0.0102539	rs4540912	9	BICD1	0	intronic	1.6	6	5	5	1	0	0
rs7974653	12	32483994	G	A	0.2071	1.73744e-08	0.0562301	0.00997369	rs4540912	9	BICD1	0	intronic	2.171	5	5	5	1	1	0
rs4316592	12	32484010	G	A	0.2071	1.73744e-08	0.0562301	0.00997369	rs4540912	9	BICD1	0	intronic	0.283	5	5	5	1	1	0
12:32484069:T:TA	12	32484069	TA	T	0.205	NA	NA	NA	rs4540912	9	BICD1	0	intronic	3.178	NA	5	5	1	0	0
rs3789975	12	32484403	A	G	0.2071	1.8198e-08	0.0561484	0.00997335	rs4540912	9	BICD1	0	intronic	0.301	4	5	5	1	0	0
rs12578899	12	32484951	G	C	0.2073	NA	NA	NA	rs4540912	9	BICD1	0	intronic	8.717	6	4	5	1	1	0
rs35457665	12	32485222	T	TG	0.2072	NA	NA	NA	rs4540912	9	BICD1	0	intronic	10.53	NA	4	5	1	0	0
rs11051944	12	32485918	A	T	0.2073	NA	NA	NA	rs4540912	9	BICD1	0	UTR3	6.494	6	4	5	1	0	0
rs4931621	12	32486503	G	A	0.2073	1.38355e-08	0.0565989	0.00996989	rs4540912	9	BICD1	0	intronic	1.788	7	4	5	1	0	0
rs3816819	12	32487057	T	A	0.2073	NA	NA	NA	rs4540912	9	BICD1	0	intronic	1.769	5	4	5	1	1	0
rs2291421	12	32487107	T	C	0.2073	1.38355e-08	0.0565989	0.00996989	rs4540912	9	BICD1	0	intronic	8.135	NA	4	5	1	1	0
rs10844188	12	32487644	T	A	0.2074	NA	NA	NA	rs4540912	9	BICD1	0	intronic	8.077	5	2	5	1	0	0
rs2291420	12	32487750	G	A	0.2074	1.90768e-08	0.0560109	0.00996335	rs4540912	9	BICD1	0	intronic	1.365	NA	2	5	1	0	0
rs6488044	12	32488242	G	A	0.2095	1.71455e-08	0.0560423	0.00993635	rs4540912	9	BICD1	0	intronic	0.235	7	4	5	1	1	0
rs7300646	12	32488629	G	A	0.2098	1.74177e-08	0.05601	0.00993541	rs4540912	9	BICD1	0	intronic	0.289	5	4	5	1	1	0
rs11051945	12	32489125	G	A	0.2099	1.72829e-08	0.056019	0.00993465	rs4540912	9	BICD1	0	intronic	3.13	6	4	5	1	1	0
rs11051946	12	32489269	A	G	0.2099	1.72829e-08	0.056019	0.00993465	rs4540912	9	BICD1	0	intronic	1.551	5	4	5	1	0	0
rs58959894	12	32490120	A	G	0.2098	1.74552e-08	0.0560062	0.0099354	rs4540912	9	BICD1	0	intronic	0.404	6	4	5	1	1	0
rs2892655	12	32490229	T	A	0.2099	NA	NA	NA	rs4540912	9	BICD1	0	intronic	0.066	6	4	5	1	1	0
rs2388989	12	32490275	G	A	0.2097	2.35122e-08	0.0555123	0.00993874	rs4540912	9	BICD1	0	intronic	0.609	NA	4	5	1	0	0
rs2388988	12	32490348	G	A	0.2098	2.81711e-08	0.0551737	0.00993421	rs4540912	9	BICD1	0	intronic	1.698	NA	4	5	1	1	0
rs4604975	12	32490375	C	G	0.2099	NA	NA	NA	rs4540912	9	BICD1	0	intronic	2.832	7	4	5	1	1	0
rs2270786	12	32490764	G	A	0.2082	4.48715e-08	0.0544637	0.00995328	rs4540912	9	BICD1	0	intronic	16.55	NA	1	4	1	0	0
rs7309590	12	32490849	G	A	0.2089	5.41972e-08	0.0542866	0.00998218	rs4540912	9	BICD1	0	intronic	12.81	6	4	5	1	0	0
12:32491511:T:TA	12	32491511	TA	T	0.2097	NA	NA	NA	rs4540912	9	BICD1	0	intronic	15.78	NA	4	5	1	0	0
12:32493546:C:CTG	12	32493546	CTG	C	0.2098	NA	NA	NA	rs4540912	9	BICD1	0	intronic	7.472	NA	4	5	1	0	0
12:32495060:G:GTA	12	32495060	GTA	G	0.2097	NA	NA	NA	rs4540912	9	BICD1	0	intronic	1.162	NA	4	5	1	0	0
rs16919774	12	32502505	A	T	0.2084	NA	NA	NA	rs4540912	9	BICD1	0	intronic	4.286	6	5	15	1	1	0
rs12229856	12	32531220	C	T	0.2898	1.5749e-09	0.0538742	0.00892195	rs4540912	9	BICD1	0	UTR3	14.15	7	5	15	1	0	0
rs6488050	12	32532499	A	T	0.2898	NA	NA	NA	rs4540912	9	BICD1	0	UTR3	0.46	4	1	15	1	1	0
rs6488051	12	32532733	G	C	0.3014	NA	NA	NA	rs4540912	9	BICD1	0	UTR3	5.552	3a	2	15	1	1	0
rs1872829	12	32535100	G	A	0.3015	1.33253e-08	0.0500155	0.00880026	rs4540912	9	BICD1	0	UTR3	1.173	NA	5	15	1	0	0
rs1055876	12	32536200	C	T	0.2881	3.18177e-09	0.0528221	0.00891705	rs4540912	9	BICD1	0	UTR3	9.177	6	5	15	1	1	0
rs11051969	12	32537123	T	C	0.2881	2.56894e-09	0.0531326	0.00891664	rs4540912	9	BICD1	555	downstream	2.224	5	5	15	1	1	0
rs11051970	12	32537488	G	T	0.3019	9.40208e-09	0.0504416	0.00878346	rs4540912	9	BICD1	920	downstream	0.471	7	5	15	1	0	0
rs7309706	12	32538208	A	T	0.2882	NA	NA	NA	rs4540912	9	BICD1	1640	intergenic	2.191	6	5	15	1	1	0
rs76930558	12	32538839	A	C	0.2881	3.89554e-09	0.0525276	0.00891762	rs4540912	9	BICD1	2271	intergenic	3.141	7	5	15	1	1	0
rs138962376	12	32538895	T	TAAAC	0.2884	NA	NA	NA	rs4540912	9	BICD1	2327	intergenic	0.863	NA	5	15	1	0	0
rs73081911	12	32539124	C	G	0.2849	NA	NA	NA	rs4540912	9	BICD1	2556	intergenic	0.458	5	5	15	1	0	0
rs139226088	12	32539293	A	G	0.2845	7.31975e-09	0.0520483	0.00899697	rs4540912	9	BICD1	2725	intergenic	3.538	6	5	15	1	0	0
rs111833986	12	32539346	A	G	0.2882	5.01763e-09	0.0522124	0.00892779	rs4540912	9	BICD1	2778	intergenic	0.173	6	5	15	1	1	0
rs112779895	12	32539383	T	C	0.2882	4.59771e-09	0.0523476	0.00892871	rs4540912	9	BICD1	2815	intergenic	0.188	7	5	15	1	1	0
rs111956646	12	32539604	T	C	0.2881	4.46935e-09	0.0523941	0.00892947	rs4540912	9	BICD1	3036	intergenic	2.808	7	5	15	1	1	0
rs73084099	12	32539751	C	T	0.2881	4.40397e-09	0.0524219	0.00893048	rs4540912	9	BICD1	3183	intergenic	2.132	6	5	15	1	1	0
rs12228004	12	32540167	C	G	0.2881	NA	NA	NA	rs4540912	9	BICD1	3599	intergenic	3.584	6	5	15	1	1	1
12:32540897:A:AAAG	12	32540897	AAAG	A	0.2878	NA	NA	NA	rs4540912	9	BICD1	4329	intergenic	11.54	NA	5	15	1	0	1
rs7309115	12	32541241	A	G	0.2881	4.50374e-09	0.0523954	0.00893164	rs4540912	9	BICD1	4673	intergenic	1.988	7	5	15	1	0	1
rs73084101	12	32544339	A	C	0.2924	4.86093e-09	0.0520446	0.00889106	rs4540912	9	Y_RNA	4644	intergenic	0.228	5	1	15	1	0	1
rs11051976	12	32544883	A	C	0.2804	1.79266e-08	0.051918	0.00921756	rs4540912	9	Y_RNA	4100	intergenic	0.006	7	5	15	1	0	1
rs2651369	12	32552769	C	G	0.3197	NA	NA	NA	rs4540912	9	FGD4	0	exonic	22.6	3a	1	1	1	0	0
rs386525	14	88391374	T	G	0.4813	1.32283e-09	-0.0496007	0.00817614	rs386525	10	GALC	0	intronic	0.314	7	5	15	1	1	0
rs11405825	14	88391824	C	CA	0.4812	NA	NA	NA	rs386525	10	GALC	0	intronic	4.554	NA	4	15	1	0	0
rs425598	14	88392493	G	C	0.4805	NA	NA	NA	rs386525	10	GALC	0	intronic	1.667	5	4	15	1	1	0
rs397480	14	88392545	T	C	0.4805	2.27039e-09	-0.0488484	0.00816997	rs386525	10	GALC	0	intronic	3.417	5	4	15	1	1	0
rs397664	14	88392783	C	T	0.4804	2.55719e-09	-0.0486838	0.00816899	rs386525	10	GALC	0	intronic	11.58	7	4	15	1	1	0
rs1661320	14	88393062	A	C	0.4804	2.55719e-09	-0.0486838	0.00816899	rs386525	10	GALC	0	intronic	1.412	5	4	15	1	1	0
rs10651777	14	88393133	A	AAGAT	0.4785	NA	NA	NA	rs386525	10	GALC	0	intronic	1.357	NA	4	15	1	1	0
rs406280	14	88393505	C	T	0.4951	9.44191e-09	-0.0468972	0.00816726	rs386525	10	GALC	0	intronic	0.275	7	4	15	1	1	0
rs406294	14	88393523	C	T	0.4804	2.55719e-09	-0.0486838	0.00816899	rs386525	10	GALC	0	intronic	1.012	7	4	15	1	1	0
rs1745632	14	88393746	T	C	0.4812	3.09442e-09	-0.0482319	0.00813588	rs386525	10	GALC	0	intronic	1.891	7	4	15	1	1	0
rs380142	14	88393918	A	C	0.4812	2.93093e-09	-0.0483061	0.00813616	rs386525	10	GALC	0	intronic	2.028	5	4	15	1	1	0
rs55880308	14	88394293	C	CA	0.481	NA	NA	NA	rs386525	10	GALC	0	intronic	0.994	NA	4	15	1	1	0
rs56036416	14	88394468	T	TA	0.4816	NA	NA	NA	rs386525	10	GALC	0	intronic	1.859	NA	4	15	1	1	0
rs415217	14	88394628	C	T	0.4812	3.17253e-09	-0.0481958	0.00813543	rs386525	10	GALC	0	intronic	4.747	6	4	15	1	1	0
rs416542	14	88394931	T	G	0.4812	3.17253e-09	-0.0481958	0.00813543	rs386525	10	GALC	0	intronic	4.543	6	4	15	1	0	0
rs378404	14	88395136	G	T	0.4812	3.17253e-09	-0.0481958	0.00813543	rs386525	10	GALC	0	intronic	1.773	6	4	15	1	1	0
rs2896066	14	88395173	G	A	0.4817	NA	NA	NA	rs386525	10	GALC	0	intronic	0.766	6	4	15	1	1	0
rs4620899	14	88395286	A	T	0.4817	NA	NA	NA	rs386525	10	GALC	0	intronic	4.166	7	4	15	1	1	0
14:88395974:T:TA	14	88395974	T	TA	0.4818	NA	NA	NA	rs386525	10	GALC	0	intronic	9.358	NA	4	15	1	1	0
rs8014302	14	88396081	T	C	0.4817	NA	NA	NA	rs386525	10	GALC	0	intronic	1.297	7	4	15	1	1	0
rs1745635	14	88396145	T	C	0.4811	3.16711e-09	-0.0481979	0.0081354	rs386525	10	GALC	0	intronic	1.329	7	4	15	1	1	0
14:88396227:C:CA	14	88396227	CA	C	0.4123	NA	NA	NA	rs386525	10	GALC	0	intronic	6.165	NA	4	15	1	1	0
rs1620457	14	88396330	T	A	0.4812	NA	NA	NA	rs386525	10	GALC	0	intronic	0.234	7	4	15	1	1	0
rs409684	14	88396358	A	T	0.4834	NA	NA	NA	rs386525	10	GALC	0	intronic	4.654	6	4	15	1	1	0
rs139448734	14	88396364	C	CA	0.4817	NA	NA	NA	rs386525	10	GALC	0	intronic	2.896	NA	4	15	1	1	0
rs384128	14	88397269	T	C	0.4812	3.28586e-09	-0.0481468	0.00813508	rs386525	10	GALC	0	intronic	5.85	6	5	15	1	1	0
rs4537954	14	88397366	G	C	0.4817	NA	NA	NA	rs386525	10	GALC	0	intronic	1.849	7	5	15	1	1	0
rs1661321	14	88397793	G	A	0.4812	3.28586e-09	-0.0481468	0.00813508	rs386525	10	GALC	0	intronic	0.13	6	5	15	1	1	0
rs4547273	14	88397815	A	G	0.4815	NA	NA	NA	rs386525	10	GALC	0	intronic	0.143	6	5	15	1	1	0
rs11159831	14	88397947	G	A	0.4816	NA	NA	NA	rs386525	10	GALC	0	intronic	3.024	6	5	15	1	1	0
rs2984825	14	88398177	G	A	0.4813	3.51479e-09	-0.0480603	0.00813573	rs386525	10	GALC	0	intronic	2.867	7	5	15	1	1	0
rs12880526	14	88398323	G	A	0.4816	NA	NA	NA	rs386525	10	GALC	0	intronic	0.038	7	5	15	1	1	0
rs11848620	14	88398358	A	G	0.4812	3.28586e-09	-0.0481468	0.00813508	rs386525	10	GALC	0	intronic	0.008	6	5	15	1	1	0
rs1661324	14	88398561	A	G	0.4812	3.28586e-09	-0.0481468	0.00813508	rs386525	10	GALC	0	intronic	3.063	6	5	15	1	1	0
rs10142611	14	88398669	T	C	0.4827	NA	NA	NA	rs386525	10	GALC	0	intronic	0.011	6	5	15	1	0	0
rs10142621	14	88398706	T	C	0.4816	NA	NA	NA	rs386525	10	GALC	0	intronic	1.181	6	5	15	1	1	0
rs12885948	14	88399247	T	A	0.4816	NA	NA	NA	rs386525	10	GALC	0	intronic	5.228	6	4	5	1	1	0
rs17198	14	88399488	C	A	0.4815	NA	NA	NA	rs386525	10	GALC	0	UTR3	11.6	7	4	5	1	1	0
rs405567	14	88399623	T	C	0.4812	3.28586e-09	-0.0481468	0.00813508	rs386525	10	GALC	0	UTR3	3.038	6	4	5	1	1	0
rs1042042	14	88399801	T	C	0.4816	NA	NA	NA	rs386525	10	GALC	0	UTR3	5.744	NA	4	5	1	1	0
rs773169886	14	88399887	T	TATC	0.4811	NA	NA	NA	rs386525	10	GALC	0	UTR3	4.774	NA	4	5	1	1	0
rs412915	14	88400353	C	T	0.4812	3.28586e-09	-0.0481468	0.00813508	rs386525	10	GALC	0	UTR3	0.066	6	4	15	1	1	0
rs432946	14	88400450	G	A	0.4812	3.28586e-09	-0.0481468	0.00813508	rs386525	10	GALC	0	UTR3	6.424	7	4	15	1	1	0
rs1042029	14	88400486	G	A	0.4816	NA	NA	NA	rs386525	10	GALC	0	UTR3	9.986	NA	4	15	1	1	0
rs434541	14	88401443	G	A	0.4812	2.19399e-09	-0.0487075	0.00813883	rs386525	10	GALC	0	intronic	1.322	6	4	5	1	1	0
rs2301118	14	88401708	C	T	0.4816	NA	NA	NA	rs386525	10	GALC	0	intronic	0.743	5	4	5	1	1	0
rs368585	14	88401912	C	A	0.4811	3.28586e-09	-0.0481468	0.00813508	rs386525	10	GALC	0	intronic	5.426	5	4	5	1	1	0
rs421749	14	88401993	C	T	0.4813	3.99148e-09	-0.0478891	0.00813571	rs386525	10	GALC	0	intronic	5.355	5	4	5	1	1	0
rs2301120	14	88402329	G	A	0.4816	NA	NA	NA	rs386525	10	GALC	0	intronic	0.789	3a	4	5	1	1	0
rs10138271	14	88402670	G	A	0.4815	NA	NA	NA	rs386525	10	GALC	0	intronic	6.056	5	4	5	1	1	0
rs11624233	14	88402821	T	A	0.4815	NA	NA	NA	rs386525	10	GALC	0	intronic	6.172	6	4	5	1	1	0
rs368159	14	88403426	T	C	0.4813	3.14687e-09	-0.0482189	0.00813748	rs386525	10	GALC	0	intronic	7.441	6	4	5	1	1	0
rs12881008	14	88403767	C	T	0.4815	NA	NA	NA	rs386525	10	GALC	0	intronic	3.243	7	4	5	1	1	0
14:88404271:T:TA	14	88404271	T	TA	0.4783	NA	NA	NA	rs386525	10	GALC	0	intronic	0.01	NA	4	5	1	0	0
rs442118	14	88404923	G	A	0.4811	3.85518e-09	-0.0479153	0.0081322	rs386525	10	GALC	0	intronic	1.125	6	4	5	1	1	0
rs10134254	14	88404948	G	T	0.4814	NA	NA	NA	rs386525	10	GALC	0	intronic	5.776	6	4	5	1	1	0
rs424977	14	88405054	A	C	0.481	3.52035e-09	-0.0480594	0.00813594	rs386525	10	GALC	0	intronic	2.89	7	4	5	1	1	0
rs367636	14	88405493	G	A	0.4812	3.85693e-09	-0.0479122	0.00813179	rs386525	10	GALC	0	intronic	2.199	7	4	5	1	1	0
rs45626938	14	88406120	T	C	0.4815	NA	NA	NA	rs386525	10	GALC	0	intronic	0.841	6	4	5	1	1	0
rs45567441	14	88406127	C	G	0.4815	NA	NA	NA	rs386525	10	GALC	0	intronic	3.148	7	4	5	1	1	0
rs439833	14	88406799	C	T	0.4121	8.19602e-08	-0.0445556	0.00830628	rs386525	10	GALC	0	intronic	0.713	3a	4	5	1	1	0
rs383994	14	88407005	A	G	0.4812	3.61413e-09	-0.0479976	0.00813145	rs386525	10	GALC	0	intronic	6.743	2a	4	5	1	1	0
rs34752717	14	88407716	TA	T	0.4832	NA	NA	NA	rs386525	10	GALC	0	intronic	1.611	NA	4	5	1	0	0
rs398607	14	88407888	A	G	0.4812	3.00678e-09	-0.0482299	0.00812908	rs386525	10	GALC	0	exonic	22.5	7	4	5	1	1	0
rs12432149	14	88407917	A	G	0.4815	NA	NA	NA	rs386525	10	GALC	0	intronic	0.018	7	4	5	1	1	0
rs381069	14	88408064	T	C	0.481	3.47842e-09	-0.0480687	0.00813479	rs386525	10	GALC	0	intronic	0.68	7	4	5	1	1	0
rs35316259	14	88408320	C	CA	0.473	NA	NA	NA	rs386525	10	GALC	0	intronic	1.36	NA	4	5	1	1	0
rs2285008	14	88409527	T	G	0.4816	NA	NA	NA	rs386525	10	GALC	0	intronic	2.328	7	4	5	1	1	0
rs380557	14	88409648	T	C	0.4813	3.57224e-09	-0.0480212	0.00813279	rs386525	10	GALC	0	intronic	2.046	7	4	5	1	1	0
rs2285009	14	88409734	A	G	0.4816	NA	NA	NA	rs386525	10	GALC	0	intronic	11.75	6	4	5	1	1	0
rs452307	14	88409895	G	A	0.4812	3.21903e-09	-0.0481605	0.00813276	rs386525	10	GALC	0	intronic	1.039	7	4	5	1	1	0
rs2285011	14	88409941	T	C	0.4816	NA	NA	NA	rs386525	10	GALC	0	intronic	0.118	7	4	5	1	1	0
rs431081	14	88410248	G	T	0.4656	1.67252e-08	-0.0470785	0.00834064	rs386525	10	GALC	0	intronic	2.949	7	4	5	1	1	0
rs422608	14	88410249	A	T	0.4667	NA	NA	NA	rs386525	10	GALC	0	intronic	4.479	7	4	5	1	1	0
rs415076	14	88411295	A	G	0.4812	3.43595e-09	-0.0480752	0.0081331	rs386525	10	GALC	0	intronic	3.732	6	4	5	1	1	0
rs2896069	14	88411351	A	C	0.4817	NA	NA	NA	rs386525	10	GALC	0	intronic	3.119	4	4	5	1	1	0
rs429923	14	88411373	A	G	0.4812	4.52848e-09	-0.0477268	0.00813707	rs386525	10	GALC	0	intronic	10.72	4	4	5	1	1	0
rs365448	14	88411495	G	A	0.4812	3.43595e-09	-0.0480752	0.0081331	rs386525	10	GALC	0	intronic	0.967	2b	4	5	1	1	0
rs366615	14	88411837	G	A	0.4812	3.12727e-09	-0.0482006	0.00813298	rs386525	10	GALC	0	intronic	6.621	6	4	5	1	1	0
rs3910682	14	88412310	A	G	0.4816	NA	NA	NA	rs386525	10	GALC	0	intronic	2.479	6	4	5	1	1	0
rs378816	14	88412641	A	C	0.4813	3.68138e-09	-0.0479812	0.00813287	rs386525	10	GALC	0	intronic	3.119	6	4	5	1	1	0
rs450976	14	88413182	T	C	0.4812	3.85693e-09	-0.0479122	0.00813179	rs386525	10	GALC	0	intronic	0.494	5	4	5	1	1	0
rs3850377	14	88413373	T	C	0.4816	NA	NA	NA	rs386525	10	GALC	0	intronic	9.123	5	4	5	1	1	0
rs4254268	14	88413433	C	T	0.4816	NA	NA	NA	rs386525	10	GALC	0	intronic	3.063	5	4	5	1	1	0
rs398076	14	88414211	G	A	0.4112	9.22418e-08	-0.0444289	0.00831583	rs386525	10	GALC	0	exonic	2.078	6	4	5	1	1	0
rs12434297	14	88415200	G	C	0.4817	NA	NA	NA	rs386525	10	GALC	0	intronic	3.197	1f	4	5	1	1	0
rs429176	14	88415422	T	C	0.4878	2.6799e-08	-0.0456687	0.00820986	rs386525	10	GALC	0	intronic	0.008	7	4	4	1	1	0
rs3213917	14	88416030	A	G	0.4904	2.07745e-06	-0.0391266	0.00824291	rs386525	10	GALC	0	intronic	2.371	6	4	5	1	1	0
rs408667	14	88417821	A	T	0.4783	NA	NA	NA	rs386525	10	GALC	0	intronic	11.15	5	2	5	1	1	0
rs376222	14	88424120	T	C	0.4794	2.77485e-07	-0.0419331	0.00815929	rs386525	10	GALC	0	intronic	9.808	6	4	5	1	1	0
rs398075	14	88426154	T	C	0.4111	1.08453e-06	-0.0405498	0.00831509	rs386525	10	GALC	0	intronic	9.051	6	4	5	1	1	0
rs413420	14	88433660	T	C	0.4799	2.18842e-07	-0.0423148	0.00816293	rs386525	10	GALC	0	intronic	1.346	6	4	5	1	1	0
rs4904408	14	88438448	C	G	0.4904	NA	NA	NA	rs386525	10	GALC	0	intronic	1.16	6	4	5	1	1	0
rs11159832	14	88441683	A	C	0.3947	0.000118947	-0.0319641	0.00830498	rs386525	10	GALC	0	intronic	6.276	6	4	5	1	1	1
rs4904409	14	88442503	A	T	0.3874	NA	NA	NA	rs386525	10	GALC	0	intronic	1.52	6	4	5	1	1	1
rs8016551	14	88444521	G	A	0.387	0.000399687	-0.0294753	0.00832473	rs386525	10	GALC	0	intronic	2.807	6	4	5	1	1	1
rs12883250	14	88446876	C	A	0.387	0.000416426	-0.0293833	0.00832426	rs386525	10	GALC	0	UTR5	1.156	7	4	5	1	1	1
rs5810392	14	88451287	CCT	C	0.3861	NA	NA	NA	rs386525	10	GALC	0	intronic	4	NA	4	5	1	1	1
rs8012190	14	88452441	A	G	0.3872	0.000343906	-0.0298102	0.00832647	rs386525	10	GALC	0	intronic	6.87	7	4	5	1	1	1
rs2289511	14	88454910	A	G	0.4225	8.96858e-07	-0.0406731	0.00827691	rs386525	10	GALC	0	intronic	4.225	5	4	5	1	1	1
rs1372362	14	88467873	T	C	0.4007	6.38083e-05	-0.0331494	0.00828977	rs386525	10	GPR65	3594	intergenic	1.114	6	5	15	1	1	1
rs35355673	14	88475921	A	G	0.4279	7.39913e-07	-0.0409345	0.00826687	rs386525	10	GPR65	0	intronic	2.572	3a	3	15	1	1	1
rs11866219	16	69549749	C	A	0.4194	3.92525e-08	0.0464938	0.00846009	rs12924872	11	NFAT5	49247	intergenic	10.72	5	5	15	0	1	1
rs77503552	16	69551631	A	T	0.4608	NA	NA	NA	rs12924872	11	NFAT5	47365	intergenic	1.183	6	5	15	0	1	0
rs12924872	16	69552215	C	T	0.4615	1.38205e-10	-0.0531836	0.00828383	rs12924872	11	NFAT5	46781	intergenic	0.867	7	5	15	0	1	0
rs889399	16	69556583	C	G	0.4099	NA	NA	NA	rs12924872	11	NFAT5	42413	intergenic	0.431	5	1	15	0	1	0
rs889398	16	69556715	C	T	0.4101	4.10346e-08	-0.0457015	0.00832787	rs12924872	11	NFAT5	42281	intergenic	3.941	1b	1	15	0	1	0
rs4783721	16	69561156	G	A	0.4075	3.96911e-08	-0.0457594	0.0083295	rs12924872	11	NFAT5	37840	intergenic	5.79	4	5	15	0	1	0
rs62052815	16	69561826	C	T	0.4067	1.91178e-08	-0.0468329	0.00833128	rs12924872	11	NFAT5	37170	intergenic	0.694	7	5	15	0	1	0
rs62052816	16	69563406	G	T	0.408	2.404e-08	-0.0464179	0.00831624	rs12924872	11	NFAT5	35590	intergenic	1.211	4	2	15	0	1	0
16:69564990:G:GA	16	69564990	GA	G	0.4055	NA	NA	NA	rs12924872	11	NFAT5	34006	intergenic	3.213	NA	1	7	0	1	0
rs12929503	16	69565461	T	C	0.4083	3.59656e-08	-0.0458216	0.00831451	rs12924872	11	NFAT5	33535	intergenic	1.728	5	5	15	0	1	0
rs560557572	16	69565894	C	CT	0.404	NA	NA	NA	rs12924872	11	NFAT5	33102	intergenic	0.668	NA	5	15	0	0	0
rs12933292	16	69566309	C	G	0.4084	NA	NA	NA	rs12924872	11	NFAT5	32687	intergenic	0.403	5	5	15	0	1	0
rs755211287	16	69567098	TGCCCGAA	T	0.4063	NA	NA	NA	rs12924872	11	NFAT5	31898	intergenic	4.277	NA	1	15	0	1	0
rs2032912	16	69568303	G	T	0.4074	1.58528e-08	-0.0470203	0.00831684	rs12924872	11	NFAT5	30693	intergenic	4.946	7	5	15	0	1	0
rs12923231	16	69572892	C	T	0.4071	2.69661e-08	-0.0462763	0.00832074	rs12924872	11	NFAT5	26104	intergenic	2.298	1f	5	15	0	1	0
rs35967356	16	69581354	C	T	0.4053	1.69824e-07	-0.0434754	0.00831127	rs12924872	11	NFAT5	17642	intergenic	0.131	7	5	15	0	1	0
rs4783722	16	69581912	T	C	0.4058	2.6121e-07	-0.0427446	0.00829886	rs12924872	11	NFAT5	17084	intergenic	9.167	1f	5	15	0	1	0
rs34473873	16	69584006	C	CA	0.4012	NA	NA	NA	rs12924872	11	NFAT5	14990	intergenic	0.585	NA	5	15	0	0	0
rs1364063	16	69588572	T	C	0.4076	2.70999e-07	-0.0426362	0.00828894	rs12924872	11	NFAT5	10424	intergenic	10.33	1f	5	15	0	1	0
rs12599637	16	69593355	T	C	0.3986	5.81005e-07	-0.0425312	0.00850869	rs12924872	11	NFAT5	5641	intergenic	3.018	5	5	15	1	0	1
rs12599391	16	69605349	T	C	0.4091	9.655e-08	-0.0442716	0.00829925	rs12924872	11	NFAT5	0	intronic	3.488	1f	3	5	1	1	0
16:69611893:C:CA	16	69611893	CA	C	0.4093	NA	NA	NA	rs12924872	11	NFAT5	0	intronic	3.798	NA	4	5	1	0	0
rs244418	16	69622762	G	A	0.4085	1.14724e-07	-0.0439598	0.00828962	rs12924872	11	NFAT5	0	intronic	1.78	1f	4	5	1	1	0
rs669696	16	69626136	C	A	0.4095	7.76807e-08	-0.0445353	0.00828754	rs12924872	11	NFAT5	0	intronic	1.367	7	4	5	1	1	0
rs862320	16	69651866	C	T	0.4081	1.07691e-07	-0.0441034	0.00829864	rs12924872	11	NFAT5	0	intronic	3.801	6	5	5	1	1	0
rs244420	16	69657996	T	G	0.4096	1.69173e-07	-0.0434397	0.00830332	rs12924872	11	NFAT5	0	intronic	15.39	6	4	5	1	1	0
rs244417	16	69663519	T	C	0.4088	2.13448e-07	-0.0431142	0.00830966	rs12924872	11	NFAT5	0	intronic	3.289	6	4	5	1	1	0
rs244415	16	69666683	G	A	0.4084	1.84878e-07	-0.043293	0.00830138	rs12924872	11	NFAT5	0	intronic	3.05	6	4	5	1	1	0
rs10530053	16	69686676	CTTTTT	C	0.4076	NA	NA	NA	rs12924872	11	NFAT5	0	intronic	4.421	NA	4	5	1	1	0
rs6499240	16	69686912	G	A	0.407	NA	NA	NA	rs12924872	11	NFAT5	0	intronic	1.181	6	4	4	1	1	0
rs72523664	16	69704122	CTG	C	0.4104	NA	NA	NA	rs12924872	11	NFAT5	0	intronic	9.243	NA	4	5	1	1	0
rs10694251	16	69720803	GTAAA	G	0.4084	NA	NA	NA	rs12924872	11	NFAT5	0	intronic	0.84	NA	4	5	1	1	0
rs1437134	16	69730426	G	A	0.4082	2.38625e-07	-0.042932	0.0083079	rs12924872	11	NFAT5	0	UTR3	12.63	6	4	4	1	1	0
rs7359336	16	69733460	A	G	0.4095	1.70397e-07	-0.0434643	0.00831013	rs12924872	11	NFAT5	0	UTR3	15.6	1f	4	5	1	1	0
rs6499244	16	69735271	A	T	0.4377	NA	NA	NA	rs12924872	11	NFAT5	0	UTR3	13.91	7	4	5	1	1	0
rs2917677	16	69750849	C	T	0.4087	2.79887e-07	-0.0426517	0.00830173	rs12924872	11	NQO1	0	intronic	0.453	NA	4	5	1	1	0
rs6062269	20	61149497	G	A	0.3047	1.73831e-10	-0.0569699	0.00892234	rs6062262	12	C20orf166	0	intronic	4.903	NA	1	13	1	0	0
rs6062238	20	61149695	T	C	0.3147	1.53079e-11	-0.0595828	0.00883025	rs6062262	12	C20orf166	0	intronic	3.444	NA	1	13	1	0	0
rs12625801	20	61150997	C	T	0.3119	7.68352e-11	-0.0574807	0.00883093	rs6062262	12	C20orf166	0	intronic	0.077	NA	1	13	1	0	0
rs6062237	20	61154437	T	C	0.3145	2.21848e-11	-0.0589315	0.00880438	rs6062262	12	C20orf166	0	intronic	6.312	NA	2	14	1	0	0
rs6062266	20	61154641	C	T	0.3138	1.88352e-11	-0.0591029	0.00879855	rs6062262	12	C20orf166	0	intronic	2.422	NA	2	14	1	0	0
rs6062265	20	61154794	C	G	0.3151	NA	NA	NA	rs6062262	12	C20orf166	0	intronic	3.814	2b	2	14	1	0	0
rs6062264	20	61154871	C	T	0.2794	1.33963e-11	-0.0622384	0.00919737	rs6062262	12	C20orf166	0	intronic	7.443	2b	2	14	1	0	0
rs6062263	20	61155077	A	T	0.3128	NA	NA	NA	rs6062262	12	C20orf166	0	intronic	0.672	4	2	14	1	0	0
rs6062262	20	61155088	G	A	0.3125	1.15933e-11	-0.0598765	0.00882112	rs6062262	12	C20orf166	0	intronic	4.423	NA	2	14	1	0	0
rs6062261	20	61155516	G	A	0.3639	5.44961e-09	-0.0497466	0.00852622	rs6062262	12	C20orf166	0	intronic	1.325	NA	2	14	1	0	0
rs6089748	20	61155814	G	A	0.3644	7.48783e-09	-0.0493104	0.00852933	rs6062262	12	C20orf166	0	intronic	3.855	NA	2	14	1	0	0
rs4969527	20	61155843	A	G	0.3645	6.88014e-09	-0.0494367	0.00853017	rs6062262	12	C20orf166	0	intronic	9.411	NA	2	14	1	0	0
rs6089747	20	61155899	G	A	0.3644	7.58458e-09	-0.0493115	0.00853272	rs6062262	12	C20orf166	0	intronic	6.76	NA	2	14	1	0	0
rs4283494	20	61156252	C	T	0.3644	5.99138e-09	-0.0497019	0.00854175	rs6062262	12	C20orf166	0	intronic	5.244	NA	2	14	1	0	0
rs4287837	20	61156787	C	T	0.3646	9.09019e-09	-0.0491526	0.00855046	rs6062262	12	C20orf166	0	intronic	0.314	NA	2	14	1	0	0
rs6122012	20	61156830	C	T	0.3366	9.29874e-08	-0.047072	0.00881286	rs6062262	12	C20orf166	0	intronic	1.471	NA	3	14	1	0	0
rs6089746	20	61157861	T	C	0.3647	7.32752e-09	-0.04955	0.00856537	rs6062262	12	C20orf166	0	intronic	4.09	NA	5	14	1	0	0
rs7275101	20	61157940	G	A	0.365	7.4413e-09	-0.0495024	0.00856098	rs6062262	12	C20orf166	0	intronic	3.959	NA	5	14	1	0	0
rs6089745	20	61157951	G	A	0.365	8.55177e-09	-0.0493059	0.00856173	rs6062262	12	C20orf166	0	intronic	1.611	NA	5	14	1	0	0
rs13045574	20	61158050	G	A	0.3637	4.73098e-09	-0.0502481	0.00857751	rs6062262	12	C20orf166	0	intronic	2.201	NA	2	14	1	0	0
MAF; minor allele frequency.
IndSigSNPs; independent significant SNPS.
CADD; combined annotation-dependent depletion score. CADD predicts how deleterious the SNP effect is on protein structure and function (higher scores indicate more deleterious effect).
RDB; RegulomeDB. RDB scores predict likelihood of regulatory functionality (lower scores indicate higher likelihood).
minChrState; minimum chromatine state. The chromatine state indicates the accessibility of genomic regions using 15 categorical states.
pos-Mapping; positional gene mapping. 1 = yes, 0 = no.
eqtl-Mapping; expression quantitative trait loci gene mapping. 1 = yes, 0 = no.
ci-Mapping; chromatin interaction gene mapping. 1 = yes, 0 = no.
