# Supplementary material for: The genetic architecture of the human thalamus and its overlap with ten common brain disorders
Source: Nat Commun. 2021 May 18;12:2909. doi: 10.1038/s41467-021-23175-z (PMC8131358; doi:10.1038/s41467-021-23175-z)
Supplement: Supplementary file 11 — Supplementary Data 8 [file 41467_2021_23175_MOESM11_ESM.xlsx]

## Sheet: Suppl. Data 8_Medial_SNPs
rsID	Chromosome	Position	non_effect_allele	effect_allele	MAF	GWAS P-value	Beta	SE	IndSigSNP	Genomic Locus	Nearest gene	Distance	Function	CADD	RDB	minChrState	commonChrState	posMapFilt	eqtlMapFilt	ciMapFilt
rs13079050	3	190591418	G	T	0.08892	5.43783e-09	-0.0821118	0.0140725	rs13079050	1	GMNC	0	intergenic	0.385	6	9	15	1	0	0
rs9814367	3	190592486	T	C	0.09177	7.19918e-09	-0.0801886	0.0138546	rs13079050	1	GMNC	0	intergenic	3.455	7	9	15	1	0	0
rs35679428	3	190592836	C	A	0.4613	6.20593e-10	0.0506766	0.00819065	rs1316356	1	GMNC	0	intergenic	1.026	5	9	15	1	0	0
rs34030983	3	190593282	C	T	0.09181	7.29033e-09	-0.0801383	0.013851	rs13079050	1	GMNC	0	intergenic	0.887	5	9	15	1	0	0
rs13090681	3	190593439	A	T	0.09189	NA	NA	NA	rs13079050	1	GMNC	0	intergenic	1.434	3a	9	15	1	0	0
rs9880346	3	190594454	C	T	0.09181	6.47235e-09	-0.0804808	0.0138623	rs13079050	1	GMNC	0	intergenic	7.562	5	9	15	1	0	0
rs13322873	3	190595257	C	A	0.08981	5.77571e-09	-0.0818888	0.0140586	rs13079050	1	GMNC	0	intergenic	7.786	5	9	15	1	0	0
rs13323015	3	190595760	C	T	0.4621	9.94909e-10	0.0500129	0.00818249	rs1316356	1	GMNC	0	intergenic	2.615	4	9	15	1	0	0
rs9857963	3	190595781	C	T	0.09188	8.04241e-09	-0.0799289	0.0138544	rs13079050	1	GMNC	0	intergenic	2.474	3a	9	15	1	0	0
rs9862175	3	190596086	C	T	0.4615	2.96364e-10	0.0514696	0.00816615	rs1316356	1	GMNC	0	intergenic	1.418	4	9	15	1	0	0
rs538135044	3	190596402	C	CA	0.09153	NA	NA	NA	rs13079050	1	GMNC	0	intergenic	0.915	NA	14	15	1	0	0
rs13434373	3	190596677	T	G	0.09182	7.70431e-09	-0.0800044	0.0138501	rs13079050	1	GMNC	0	intergenic	5.889	5	14	15	1	0	0
rs72056004	3	190597420	C	CT	0.09174	NA	NA	NA	rs13079050	1	GMNC	0	intergenic	0.824	NA	14	15	1	0	0
rs9873268	3	190598348	C	A	0.09178	8.46608e-09	-0.0798321	0.0138584	rs13079050	1	GMNC	0	intergenic	0.65	6	14	15	1	0	0
rs62286348	3	190598722	T	C	0.09178	8.46608e-09	-0.0798321	0.0138584	rs13079050	1	GMNC	0	intergenic	2.871	7	14	15	1	0	0
rs6444469	3	190599685	T	A	0.4438	NA	NA	NA	rs1316356	1	GMNC	0	intergenic	2.061	6	14	15	1	0	0
rs62286349	3	190601010	T	G	0.09181	5.44187e-09	-0.0808795	0.0138617	rs13079050	1	GMNC	0	NA	1.333	4	14	15	1	0	0
rs56068001	3	190601149	A	C	0.4425	NA	NA	NA	rs1316356	1	GMNC	0	NA	3.836	3a	14	15	1	0	0
rs76316471	3	190601487	T	G	0.0918	6.3647e-09	-0.0805445	0.0138665	rs13079050	1	GMNC	0	NA	3.977	7	14	15	1	0	0
rs9838279	3	190601893	T	C	0.4433	3.82014e-10	0.0515437	0.00822946	rs1316356	1	GMNC	0	NA	1.35	5	14	15	1	0	0
rs9818981	3	190602087	G	A	0.09273	NA	NA	NA	rs13079050	1	GMNC	0	NA	0.511	4	7	15	1	0	0
rs9849583	3	190604241	T	C	0.443	4.78015e-10	0.0513308	0.00824163	rs1316356	1	GMNC	0	NA	1.862	6	14	15	1	0	0
rs9290958	3	190605157	T	A	0.09195	NA	NA	NA	rs13079050	1	GMNC	0	NA	4.776	6	7	15	1	0	0
rs1393060	3	190606963	C	A	0.4429	6.02657e-10	0.0510441	0.00824384	rs1316356	1	GMNC	0	NA	0.955	7	14	15	1	0	0
rs771140446	3	190607847	TC	T	0.4424	NA	NA	NA	rs1316356	1	GMNC	0	NA	3.262	NA	14	15	1	0	0
rs9844152	3	190609852	A	T	0.09189	NA	NA	NA	rs13079050	1	GMNC	0	NA	2.143	6	14	15	1	0	0
rs749413636	3	190609958	TATGAG	T	0.4425	NA	NA	NA	rs1316356	1	GMNC	0	NA	4.343	NA	14	15	1	0	0
rs9844338	3	190610002	A	G	0.09189	1.69065e-08	-0.0781782	0.0138551	rs13079050	1	GMNC	0	intergenic	0.976	7	14	15	1	0	0
rs62286352	3	190611414	G	A	0.09189	1.67259e-08	-0.0782028	0.013855	rs13079050	1	GMNC	1195	intergenic	0.569	6	9	15	1	0	0
rs6804748	3	190611625	T	C	0.4435	3.4858e-10	0.0517543	0.00824427	rs1316356	1	GMNC	1406	intergenic	3.677	7	9	15	1	0	0
rs9854712	3	190611871	A	G	0.09189	1.67259e-08	-0.0782028	0.013855	rs13079050	1	GMNC	1652	intergenic	4.834	7	9	15	1	0	0
rs13315587	3	190612276	G	A	0.09189	1.76389e-08	-0.0780845	0.0138565	rs13079050	1	GMNC	2057	intergenic	0.2	7	9	15	1	0	0
rs2202100	3	190612496	T	C	0.4435	3.43404e-10	0.0517797	0.00824526	rs1316356	1	GMNC	2277	intergenic	1.083	NA	9	15	1	0	0
rs13075101	3	190613450	A	G	0.4422	NA	NA	NA	rs1316356	1	GMNC	3231	intergenic	4.945	6	9	15	1	0	0
rs34303823	3	190613545	A	G	0.09187	1.67058e-08	-0.0782041	0.0138547	rs13079050	1	GMNC	3326	intergenic	8.236	6	9	15	1	0	0
rs6799249	3	190613714	G	A	0.4432	4.25114e-10	0.0515083	0.00824579	rs1316356	1	GMNC	3495	intergenic	1.317	7	9	15	1	0	0
rs28816787	3	190614221	A	C	0.09187	1.67058e-08	-0.0782041	0.0138547	rs13079050	1	GMNC	4002	intergenic	7.232	5	9	15	1	0	0
rs9828756	3	190614317	G	A	0.09187	1.67058e-08	-0.0782041	0.0138547	rs13079050	1	GMNC	4098	intergenic	1.749	6	9	15	1	0	0
rs13083648	3	190616258	T	A	0.4437	NA	NA	NA	rs1316356	1	GMNC	6039	intergenic	3.32	7	9	15	1	0	0
rs28873531	3	190616776	T	C	0.4436	3.55598e-10	0.0517402	0.0082461	rs1316356	1	GMNC	6557	intergenic	4.307	6	9	15	1	0	0
rs9816578	3	190617450	C	T	0.09187	1.69277e-08	-0.0781701	0.0138542	rs13079050	1	GMNC	7231	intergenic	2.394	5	9	15	1	0	0
3:190617637:G:GA	3	190617637	GA	G	0.4427	NA	NA	NA	rs1316356	1	GMNC	7418	intergenic	0.886	NA	9	15	1	0	0
rs9816886	3	190617655	C	A	0.09187	1.69277e-08	-0.0781701	0.0138542	rs13079050	1	GMNC	7436	intergenic	0.796	7	9	15	1	0	0
rs9821167	3	190617853	G	A	0.09187	1.69277e-08	-0.0781701	0.0138542	rs13079050	1	GMNC	7634	intergenic	0.208	5	9	15	1	0	0
rs9821075	3	190617975	C	T	0.09187	1.69277e-08	-0.0781701	0.0138542	rs13079050	1	GMNC	7756	intergenic	3.859	7	9	15	1	0	0
rs9827488	3	190619507	G	C	0.09191	NA	NA	NA	rs13079050	1	GMNC	9288	intergenic	0.106	5	9	15	1	0	0
rs9827516	3	190619643	C	T	0.09196	1.90761e-08	-0.0778933	0.0138558	rs13079050	1	GMNC	9424	intergenic	0.526	5	9	15	1	0	0
rs34113929	3	190620146	G	A	0.4424	NA	NA	NA	rs1316356	1	GMNC	9927	intergenic	12.4	5	9	15	1	0	0
rs6802105	3	190620374	C	T	0.4431	3.71926e-10	0.0516956	0.0082482	rs1316356	1	GMNC	10155	intergenic	1.494	4	9	15	0	0	0
rs1501600	3	190621019	A	C	0.4437	2.55196e-10	0.0521818	0.0082488	rs1316356	1	GMNC	10800	intergenic	8.291	7	9	15	0	0	0
rs62288073	3	190623136	G	A	0.08589	1.36306e-07	-0.0749581	0.0142197	rs13079050	1	GMNC	12917	intergenic	0.441	7	9	15	0	0	0
rs34743701	3	190623368	T	TCC	0.4451	NA	NA	NA	rs1316356	1	GMNC	13149	intergenic	1.092	NA	9	15	0	0	0
rs9290959	3	190624703	C	A	0.09205	1.40784e-08	-0.0785727	0.0138479	rs13079050	1	GMNC	14484	intergenic	0.503	5	9	15	0	0	0
rs9840870	3	190627012	C	T	0.09205	1.45209e-08	-0.0784904	0.0138463	rs13079050	1	GMNC	16793	intergenic	0.941	7	13	15	0	0	0
rs866986	3	190627232	C	T	0.4435	2.78037e-10	0.0520481	0.00824495	rs1316356	1	GMNC	17013	intergenic	0.542	7	13	15	0	0	0
rs9852162	3	190629385	C	T	0.4773	7.66701e-05	0.0322034	0.00814218	rs1316356	1	GMNC	19166	intergenic	7.289	2b	7	15	0	0	0
rs13070564	3	190629975	G	T	0.3838	4.48788e-14	0.0635195	0.00841354	rs1316356	1	GMNC	19756	intergenic	0.412	6	7	15	0	0	0
rs9829689	3	190631981	A	C	0.0919	1.5443e-08	-0.0784083	0.0138577	rs13079050	1	GMNC	21762	intergenic	6.563	6	14	15	0	0	0
rs9867760	3	190632012	G	A	0.08585	1.1888e-07	-0.0753903	0.014234	rs13079050	1	GMNC	21793	intergenic	1.482	7	14	15	0	0	0
rs9868693	3	190632775	C	A	0.4771	6.05363e-05	0.0326583	0.00814161	rs1316356	1	GMNC	22556	intergenic	0.822	7	14	15	0	0	0
rs28870076	3	190634018	G	T	0.0919	1.5443e-08	-0.0784083	0.0138577	rs13079050	1	GMNC	23799	intergenic	3.586	7	14	15	0	0	0
rs9878648	3	190634325	C	T	0.4771	6.18417e-05	0.0326137	0.00814073	rs1316356	1	GMNC	24106	intergenic	3.023	7	14	15	0	0	0
rs9856237	3	190635421	G	A	0.0919	1.44357e-08	-0.0785665	0.0138573	rs13079050	1	GMNC	25202	intergenic	0.803	6	14	15	0	0	0
rs9881265	3	190636430	T	G	0.4774	6.33524e-05	0.0325505	0.00813656	rs1316356	1	GMNC	26211	intergenic	1.106	7	14	15	0	0	0
rs61500084	3	190636749	T	A	0.384	NA	NA	NA	rs1316356	1	GMNC	26530	intergenic	1.323	6	14	15	0	0	0
rs6778263	3	190637833	C	A	0.4772	6.09816e-05	0.03262	0.00813558	rs1316356	1	GMNC	27614	intergenic	0.714	6	9	15	0	0	0
rs9871399	3	190638053	C	A	0.0919	1.44357e-08	-0.0785665	0.0138573	rs13079050	1	GMNC	27834	intergenic	1.548	7	9	15	0	0	0
rs9871595	3	190638183	C	A	0.0919	1.44357e-08	-0.0785665	0.0138573	rs13079050	1	GMNC	27964	intergenic	1.614	6	9	15	0	0	0
rs9833898	3	190638289	A	C	0.4775	5.43869e-05	0.0328958	0.00814955	rs1316356	1	GMNC	28070	intergenic	2.774	6	9	15	0	0	0
rs146550622	3	190638421	T	C	0.3849	2.75907e-14	0.0639728	0.00840322	rs1316356	1	GMNC	28202	intergenic	1.731	7	9	15	0	0	0
rs35608805	3	190638524	G	A	0.09198	1.42048e-08	-0.0786229	0.0138604	rs13079050	1	GMNC	28305	intergenic	1.005	7	9	15	0	0	0
rs34576065	3	190638729	G	A	0.0919	1.39843e-08	-0.0786404	0.013857	rs13079050	1	GMNC	28510	intergenic	1.516	7	9	15	0	0	0
rs113180518	3	190638818	G	T	0.3848	2.71698e-14	0.0639913	0.00840345	rs1316356	1	GMNC	28599	intergenic	1.654	7	9	15	0	0	0
rs112522420	3	190638851	C	T	0.3848	2.96605e-14	0.063899	0.00840387	rs1316356	1	GMNC	28632	intergenic	1.913	7	9	15	0	0	0
rs9877058	3	190639326	C	T	0.09227	1.85227e-08	-0.0778073	0.013828	rs13079050	1	GMNC	29107	intergenic	1.81	6	9	15	0	0	0
rs4624605	3	190640121	G	T	0.3749	1.12222e-13	0.0640009	0.00861471	rs1316356	1	GMNC	29902	intergenic	1.575	7	14	15	0	0	0
rs4308324	3	190640134	A	T	0.3746	NA	NA	NA	rs1316356	1	GMNC	29915	intergenic	3.265	7	14	15	0	0	0
rs4308325	3	190640155	A	C	0.3823	1.27743e-14	0.0651878	0.00845279	rs1316356	1	GMNC	29936	intergenic	2.605	7	14	15	0	0	0
3:190640157:A:AG	3	190640157	AG	A	0.09207	NA	NA	NA	rs13079050	1	GMNC	29938	intergenic	1.896	NA	14	15	0	0	0
rs73193907	3	190640357	G	T	0.3849	2.65243e-14	0.0639236	0.00839115	rs1316356	1	GMNC	30138	intergenic	2.029	7	9	15	0	0	0
rs113591830	3	190640446	G	A	0.0764	4.85459e-07	-0.0767393	0.0152469	rs13079050	1	GMNC	30227	intergenic	1.19	6	9	15	0	0	0
rs56234707	3	190640634	T	C	0.3838	3.56014e-14	0.063771	0.00841325	rs1316356	1	GMNC	30415	intergenic	3.47	7	9	15	0	0	0
rs193250936	3	190640759	C	G	0.09129	NA	NA	NA	rs13079050	1	GMNC	30540	intergenic	1.597	7	9	15	0	0	0
rs56036141	3	190640826	C	T	0.4718	7.59022e-06	0.0367878	0.00821664	rs1316356	1	GMNC	30607	intergenic	2.61	6	9	15	0	0	0
rs56268441	3	190640936	G	A	0.3842	1.9184e-14	0.0644154	0.00840954	rs1316356	1	GMNC	30717	intergenic	1.658	7	9	15	0	0	0
rs58531798	3	190641068	T	G	0.3803	2.35976e-14	0.064486	0.00844816	rs1316356	1	GMNC	30849	intergenic	2.779	7	9	15	0	0	0
rs12727448	3	190641109	A	G	0.3797	2.06754e-14	0.0646679	0.00845311	rs1316356	1	GMNC	30890	intergenic	3.645	7	9	15	0	0	0
rs35865519	3	190641141	G	A	0.4745	4.56077e-05	0.0333177	0.00817077	rs1316356	1	GMNC	30922	intergenic	2.736	7	9	15	0	0	0
rs34796569	3	190641349	G	A	0.4763	6.44076e-05	0.0325918	0.00815484	rs1316356	1	GMNC	31130	intergenic	0.579	6	9	15	0	0	0
rs78362860	3	190641551	A	G	0.09162	1.50828e-08	-0.0786141	0.0138841	rs13079050	1	GMNC	31332	intergenic	0.953	6	14	15	0	0	0
rs147611663	3	190641682	G	A	0.09125	1.30313e-08	-0.0789267	0.0138779	rs13079050	1	GMNC	31463	intergenic	0.879	7	14	15	0	0	0
rs34886272	3	190641719	A	C	0.3851	1.60555e-14	0.0645998	0.0084085	rs1316356	1	GMNC	31500	intergenic	1.185	7	14	15	0	0	0
rs35618256	3	190641727	G	A	0.09119	1.31615e-08	-0.0789359	0.0138837	rs13079050	1	GMNC	31508	intergenic	0.82	7	14	15	0	0	0
rs36126498	3	190641908	G	A	0.4755	4.1454e-05	0.0334667	0.00816293	rs1316356	1	GMNC	31689	intergenic	0.651	7	14	15	0	0	0
rs35541804	3	190642014	C	A	0.4772	5.15005e-05	0.0329441	0.00813576	rs1316356	1	GMNC	31795	intergenic	0.433	7	14	15	0	0	0
rs58308120	3	190642268	T	C	0.09133	1.129e-08	-0.0793235	0.0138879	rs13079050	1	GMNC	32049	intergenic	0.664	7	14	15	0	0	0
rs62288087	3	190642350	G	C	0.09124	NA	NA	NA	rs13079050	1	GMNC	32131	intergenic	0.515	7	14	15	0	0	0
rs58314263	3	190642383	G	A	0.4736	7.76705e-05	0.0322963	0.00817207	rs1316356	1	GMNC	32164	intergenic	1.029	7	14	15	0	0	0
rs61494018	3	190642391	A	G	0.3809	3.36273e-14	0.0642395	0.00846674	rs1316356	1	GMNC	32172	intergenic	1.588	7	14	15	0	0	0
rs187620717	3	190642428	A	G	0.3803	3.33311e-14	0.064213	0.00846197	rs1316356	1	GMNC	32209	intergenic	1.323	7	14	15	0	0	0
rs62288091	3	190642692	G	T	0.09124	1.31615e-08	-0.0789359	0.0138837	rs13079050	1	GMNC	32473	intergenic	0.432	5	14	15	0	0	0
rs113627555	3	190642900	C	A	0.09188	1.36342e-08	-0.0786956	0.0138561	rs13079050	1	GMNC	32681	intergenic	0.629	7	14	15	0	0	0
rs58525723	3	190642972	C	G	0.09203	NA	NA	NA	rs13079050	1	GMNC	32753	intergenic	0.618	6	14	15	0	0	0
rs148086225	3	190643093	C	G	0.0727	NA	NA	NA	rs13079050	1	GMNC	32874	intergenic	0.531	7	9	15	0	0	0
rs60386222	3	190643193	G	T	0.3851	1.78104e-14	0.0644215	0.00839987	rs1316356	1	GMNC	32974	intergenic	0.531	7	9	15	0	0	0
rs62288104	3	190643305	C	T	0.384	1.65284e-14	0.0644175	0.00838886	rs1316356	1	GMNC	33086	intergenic	0.899	5	9	15	0	0	0
rs13075182	3	190643358	G	A	0.4773	6.23021e-05	0.0325212	0.00812119	rs1316356	1	GMNC	33139	intergenic	0.834	5	9	15	0	0	0
rs34734157	3	190644370	C	CT	0.09206	NA	NA	NA	rs13079050	1	GMNC	34151	intergenic	8.634	NA	7	15	0	0	0
rs34481566	3	190644828	G	A	0.0919	1.11338e-08	-0.0791697	0.0138552	rs13079050	1	GMNC	34609	intergenic	2.2	7	9	15	0	0	0
3:190646282:T:TA	3	190646282	TA	T	0.3843	NA	NA	NA	rs1316356	1	GMNC	36063	intergenic	0.785	NA	9	15	0	0	0
rs13061231	3	190646467	A	C	0.09194	1.12026e-08	-0.0791566	0.0138554	rs13079050	1	GMNC	36248	intergenic	0.461	6	9	15	0	0	0
rs9811251	3	190646505	C	A	0.4773	6.31767e-05	0.0324931	0.00812086	rs1316356	1	GMNC	36286	intergenic	1.114	6	9	15	0	0	0
rs13066753	3	190647187	C	T	0.3838	NA	NA	NA	rs1316356	1	GMNC	36968	intergenic	6.055	6	15	15	0	0	0
rs7616662	3	190647581	A	C	0.09302	NA	NA	NA	rs13079050	1	GMNC	37362	intergenic	0.839	7	15	15	0	0	0
rs111815843	3	190648865	T	TTTTA	0.4749	NA	NA	NA	rs1316356	1	GMNC	38646	intergenic	1.372	NA	14	15	0	0	0
rs13078126	3	190648889	A	C	0.3843	1.45345e-14	0.0645689	0.00839057	rs1316356	1	GMNC	38670	intergenic	2.694	6	14	15	0	0	0
rs9826603	3	190649021	G	C	0.4773	NA	NA	NA	rs1316356	1	GMNC	38802	intergenic	0.238	6	14	15	0	0	0
rs62288106	3	190649814	G	A	0.09193	1.24413e-08	-0.0789065	0.013855	rs13079050	1	GMNC	39595	intergenic	9.157	6	14	15	0	0	0
3:190650826:T:TG	3	190650826	TG	T	0.3854	NA	NA	NA	rs1316356	1	GMNC	40607	intergenic	0.086	NA	9	15	0	0	0
rs61067594	3	190650833	G	A	0.3889	1.79627e-14	0.0646587	0.00843194	rs1316356	1	GMNC	40614	intergenic	0.771	6	9	15	0	0	0
rs10937450	3	190652328	G	C	0.3798	NA	NA	NA	rs1316356	1	GMNC	42109	intergenic	0.525	7	7	15	0	0	0
rs34859790	3	190652830	C	T	0.3843	1.26456e-14	0.0647019	0.00838843	rs1316356	1	GMNC	42611	intergenic	3.47	6	7	15	0	0	0
rs13060370	3	190653006	G	A	0.3842	1.37643e-14	0.0646031	0.00838741	rs1316356	1	GMNC	42787	intergenic	1.213	6	9	15	0	0	0
rs13089287	3	190654424	T	C	0.3844	1.02008e-14	0.064902	0.00838457	rs1316356	1	GMNC	44205	intergenic	0.471	7	9	15	0	0	0
3:190655448:A:AT	3	190655448	AT	A	0.379	NA	NA	NA	rs1316356	1	GMNC	45229	intergenic	3.681	NA	9	15	0	0	0
rs1909960	3	190655515	A	C	0.3796	8.58835e-15	0.0655641	0.00844619	rs1316356	1	GMNC	45296	intergenic	7.151	6	9	15	0	0	0
rs9835898	3	190656144	G	A	0.4729	3.44079e-05	0.0338264	0.00816515	rs1316356	1	GMNC	45925	intergenic	1.822	7	9	15	0	0	0
rs2363038	3	190656393	G	T	0.3805	1.3179e-14	0.0650927	0.00844485	rs1316356	1	GMNC	46174	intergenic	1.817	7	14	15	0	0	0
rs2088882	3	190656524	A	G	0.3799	1.02281e-14	0.0653678	0.00844509	rs1316356	1	GMNC	46305	intergenic	0.431	7	14	15	0	0	0
rs883842	3	190656984	C	T	0.3796	8.17362e-15	0.065614	0.00844578	rs1316356	1	GMNC	46765	intergenic	0.969	NA	9	15	0	0	0
rs883841	3	190657094	C	T	0.3795	9.03635e-15	0.0655129	0.00844663	rs1316356	1	GMNC	46875	intergenic	2.316	NA	9	15	0	0	0
rs1316356	3	190657163	T	C	0.3796	8.17362e-15	0.065614	0.00844578	rs1316356	1	GMNC	46944	intergenic	0.902	NA	9	15	0	0	0
rs905124	3	190657360	T	A	0.3794	NA	NA	NA	rs1316356	1	GMNC	47141	intergenic	2.25	6	9	15	0	0	0
rs34306572	3	190657737	G	A	0.3794	3.11587e-14	0.0642617	0.00845864	rs1316356	1	GMNC	47518	intergenic	1.031	7	9	15	0	0	0
3:190657741:A:AGT	3	190657741	AGT	A	0.3759	NA	NA	NA	rs1316356	1	GMNC	47522	intergenic	0.865	NA	9	15	0	0	0
rs13100545	3	190657895	A	G	0.3804	2.21975e-14	0.0645277	0.00844491	rs1316356	1	GMNC	47676	intergenic	0.741	7	9	15	0	0	0
rs35592123	3	190658964	G	A	0.3792	2.38429e-14	0.0644594	0.00844618	rs1316356	1	GMNC	48745	intergenic	1.114	6	9	15	0	0	0
rs13065568	3	190659591	G	A	0.3791	1.9615e-14	0.0646805	0.00844729	rs1316356	1	GMNC	49372	intergenic	10.27	5	7	15	0	0	0
rs1158947	3	190660837	G	A	0.3791	1.98423e-14	0.0646688	0.0084474	rs1316356	1	GMNC	50618	intergenic	1.818	6	14	15	0	0	0
3:190661299:G:GA	3	190661299	GA	G	0.3797	NA	NA	NA	rs1316356	1	GMNC	51080	intergenic	0.171	NA	14	15	0	0	0
rs35955860	3	190661914	T	C	0.3791	2.79457e-14	0.0643257	0.00845138	rs1316356	1	GMNC	51695	intergenic	0.737	6	14	15	0	0	0
rs6775893	3	190661998	C	T	0.4727	4.20087e-05	0.0334715	0.00817023	rs1316356	1	GMNC	51779	intergenic	5.419	6	14	15	0	0	0
rs13083859	3	190662703	G	C	0.3792	NA	NA	NA	rs1316356	1	GMNC	52484	intergenic	0.079	6	14	15	0	0	0
rs61556420	3	190663121	T	C	0.3792	2.39792e-14	0.0644848	0.00845032	rs1316356	1	GMNC	52902	intergenic	2.128	6	14	15	0	0	0
rs13325955	3	190663354	G	A	0.09189	2.31288e-08	-0.0775771	0.0138821	rs13079050	1	GMNC	53135	intergenic	0.036	6	14	15	0	0	0
rs35055419	3	190663557	T	C	0.3793	1.18397e-14	0.0652543	0.0084508	rs1316356	1	GMNC	53338	intergenic	2.429	7	14	15	0	0	0
3:190663692:C:CA	3	190663692	CA	C	0.3788	NA	NA	NA	rs1316356	1	GMNC	53473	intergenic	0.527	NA	14	15	0	0	0
rs62288110	3	190663724	T	C	0.3792	1.7812e-14	0.0648075	0.00845019	rs1316356	1	GMNC	53505	intergenic	4.577	7	14	15	0	0	0
rs62288111	3	190663964	T	C	0.3792	1.9434e-14	0.0647284	0.00845223	rs1316356	1	GMNC	53745	intergenic	4.918	7	14	15	0	0	0
rs967512	3	190664073	T	C	0.3792	1.94843e-14	0.0647113	0.00845037	rs1316356	1	GMNC	53854	intergenic	2.756	7	14	15	0	0	0
rs28671590	3	190664079	T	A	0.09181	NA	NA	NA	rs13079050	1	GMNC	53860	intergenic	8.539	7	14	15	0	0	0
rs967513	3	190664164	C	A	0.3792	1.91547e-14	0.0647373	0.00845133	rs1316356	1	GMNC	53945	intergenic	12.12	5	14	15	0	0	0
rs9822973	3	190664211	T	G	0.09189	2.33699e-08	-0.0775613	0.0138837	rs13079050	1	GMNC	53992	intergenic	21.9	5	14	15	0	0	0
3:190664528:C:CTTT	3	190664528	CTTT	C	0.3848	NA	NA	NA	rs1316356	1	GMNC	54309	intergenic	2.755	NA	14	15	0	0	0
rs13095744	3	190664718	C	T	0.3792	2.48875e-14	0.0644669	0.0084533	rs1316356	1	GMNC	54499	intergenic	9.362	7	14	15	0	0	0
3:190664874:A:AC	3	190664874	AC	A	0.3799	NA	NA	NA	rs1316356	1	GMNC	54655	intergenic	0.951	NA	14	15	0	0	0
rs952990	3	190664971	G	A	0.4726	4.09451e-05	0.0335202	0.0081703	rs1316356	1	GMNC	54752	intergenic	2.066	NA	14	15	0	0	0
rs147618098	3	190665048	T	TTTAA	0.3794	NA	NA	NA	rs1316356	1	GMNC	54829	intergenic	2.128	NA	14	15	0	0	0
3:190665495:G:GTT	3	190665495	GTT	G	0.3799	NA	NA	NA	rs1316356	1	GMNC	55276	intergenic	1.235	NA	14	15	0	0	0
rs2047710	3	190665527	C	T	0.3799	5.50478e-14	0.0637761	0.00847747	rs1316356	1	GMNC	55308	intergenic	1.99	6	14	15	0	0	0
rs2047711	3	190665614	A	G	0.3792	2.60959e-14	0.0644194	0.00845386	rs1316356	1	GMNC	55395	intergenic	0.367	7	14	15	0	0	0
rs2047712	3	190665791	C	T	0.3792	2.92109e-14	0.0643062	0.0084552	rs1316356	1	GMNC	55572	intergenic	0.022	5	14	15	0	0	0
rs35910287	3	190666176	G	A	0.3792	2.8683e-14	0.0643193	0.0084543	rs1316356	1	GMNC	55957	intergenic	3.807	6	14	15	0	0	0
rs59351287	3	190666382	A	T	0.3792	NA	NA	NA	rs1316356	1	GMNC	56163	intergenic	1.572	7	14	15	0	0	0
rs57742221	3	190666445	G	C	0.3792	NA	NA	NA	rs1316356	1	GMNC	56226	intergenic	0.205	7	9	15	0	0	0
rs1159211	3	190666643	C	T	0.3795	2.06384e-14	0.0646958	0.00845651	rs1316356	1	GMNC	56424	intergenic	1.158	7	9	15	0	0	0
rs1159212	3	190666734	T	G	0.3791	2.49248e-14	0.0644767	0.0084548	rs1316356	1	GMNC	56515	intergenic	0.905	6	9	15	0	0	0
rs1159213	3	190666876	C	T	0.3791	3.05633e-14	0.0642586	0.00845546	rs1316356	1	GMNC	56657	intergenic	2.564	7	9	15	0	0	0
rs1501603	3	190667550	G	C	0.3793	NA	NA	NA	rs1316356	1	GMNC	57331	intergenic	0.591	6	7	15	0	0	0
rs1501604	3	190667598	G	A	0.3792	3.11587e-14	0.0642415	0.00845599	rs1316356	1	GMNC	57379	intergenic	1.488	7	7	15	0	0	0
rs4686570	3	190667970	G	A	0.3794	2.65814e-14	0.064428	0.00845762	rs1316356	1	GMNC	57751	intergenic	1.738	7	7	15	0	0	0
rs34086510	3	190668132	G	A	0.3793	2.81775e-14	0.0643538	0.00845626	rs1316356	1	GMNC	57913	intergenic	1.567	5	14	15	0	0	0
rs13066848	3	190668204	T	C	0.3792	2.27713e-14	0.0645857	0.00845614	rs1316356	1	GMNC	57985	intergenic	1.309	5	14	15	0	0	0
rs1393057	3	190668377	T	C	0.3793	2.84218e-14	0.0643453	0.00845639	rs1316356	1	GMNC	58158	intergenic	0.68	6	14	15	0	0	0
rs1393058	3	190668617	T	C	0.3793	2.81775e-14	0.0643538	0.00845626	rs1316356	1	GMNC	58398	intergenic	4.791	6	15	15	0	0	0
rs773198357	3	190668849	TCATCCATGTAGTC	T	0.3781	NA	NA	NA	rs1316356	1	GMNC	58630	intergenic	8.928	NA	15	15	0	0	0
rs6782126	3	190669073	G	A	0.3792	3.18257e-14	0.0642301	0.00845754	rs1316356	1	GMNC	58854	intergenic	2.698	7	15	15	0	0	0
rs9877502	3	190669518	G	A	0.3804	2.68796e-14	0.0643984	0.00845534	rs1316356	1	GMNC	59299	intergenic	2.694	6	15	15	0	0	0
rs62288115	3	190669564	C	G	0.3792	NA	NA	NA	rs1316356	1	GMNC	59345	intergenic	2.516	7	15	15	0	0	0
rs62288116	3	190669657	C	A	0.3792	2.87237e-14	0.0643322	0.00845619	rs1316356	1	GMNC	59438	intergenic	2.574	7	9	15	0	0	0
rs557925930	3	190669808	G	A	0.38	3.55059e-14	0.0643689	0.00849168	rs1316356	1	GMNC	59589	intergenic	3.913	NA	9	15	0	0	0
rs577842346	3	190669809	G	A	0.38	4.13173e-14	0.0642114	0.00849301	rs1316356	1	GMNC	59590	intergenic	3.93	NA	9	15	0	0	0
rs540511762	3	190669810	C	G	0.38	NA	NA	NA	rs1316356	1	GMNC	59591	intergenic	3.002	NA	9	15	0	0	0
rs560857329	3	190669811	C	A	0.38	4.13173e-14	0.0642114	0.00849301	rs1316356	1	GMNC	59592	intergenic	3.223	NA	9	15	0	0	0
rs112634485	3	190670044	G	A	0.08376	2.6943e-07	-0.0739508	0.0143738	rs13079050	1	GMNC	59825	intergenic	3.132	6	9	15	0	0	0
rs147182970	3	190670179	T	TCAG	0.3804	NA	NA	NA	rs1316356	1	GMNC	59960	intergenic	3.343	NA	9	15	0	0	0
rs67744585	3	190670215	A	G	0.3801	4.40151e-14	0.0641034	0.00848798	rs1316356	1	GMNC	59996	intergenic	13.54	7	9	15	0	0	0
rs66520966	3	190670268	A	T	0.379	NA	NA	NA	rs1316356	1	GMNC	60049	intergenic	12.82	6	9	15	0	0	0
rs200690866	3	190670370	T	C	0.3803	4.96112e-14	0.0641653	0.00851377	rs1316356	1	GMNC	60151	intergenic	1.468	6	9	15	0	0	0
rs35595073	3	190670498	A	G	0.379	3.38091e-14	0.0641683	0.00845816	rs1316356	1	GMNC	60279	intergenic	2.834	6	9	15	0	0	0
rs34911650	3	190670658	C	G	0.3789	NA	NA	NA	rs1316356	1	GMNC	60439	intergenic	7.859	6	9	15	0	0	0
rs35327527	3	190670795	C	T	0.379	3.23974e-14	0.06422	0.0084588	rs1316356	1	GMNC	60576	intergenic	5.4	5	9	15	0	0	0
rs9811910	3	190670902	G	C	0.08574	NA	NA	NA	rs13079050	1	GMNC	60683	intergenic	4.922	5	9	15	0	0	0
rs56396731	3	190670977	A	C	0.3788	3.51031e-14	0.0641302	0.00845857	rs1316356	1	GMNC	60758	intergenic	7.207	7	9	15	0	0	0
rs34542080	3	190671057	C	A	0.3788	3.44333e-14	0.064161	0.00845984	rs1316356	1	GMNC	60838	intergenic	10.53	7	9	15	0	0	0
rs763269109	3	190671105	TAA	T	0.38	NA	NA	NA	rs1316356	1	GMNC	60886	intergenic	8.537	NA	9	15	0	0	0
rs35670382	3	190671170	C	T	0.3788	3.65304e-14	0.0640988	0.0084602	rs1316356	1	GMNC	60951	intergenic	1.203	6	9	15	0	0	0
rs35989701	3	190671225	A	C	0.3789	3.55602e-14	0.0641351	0.00846108	rs1316356	1	GMNC	61006	intergenic	4.749	6	9	15	0	0	0
rs6804931	3	190671981	T	C	0.4879	5.44578e-05	0.0332676	0.00824228	rs1316356	1	GMNC	61762	intergenic	0.049	6	9	15	0	0	0
3:190672426:C:CT	3	190672426	CT	C	0.3785	NA	NA	NA	rs1316356	1	GMNC	62207	intergenic	11.8	NA	9	15	0	0	0
rs34216926	3	190672785	G	A	0.3789	3.92985e-14	0.064081	0.00846848	rs1316356	1	GMNC	62566	intergenic	4.187	7	9	15	0	0	0
rs13069243	3	190672837	A	G	0.3789	3.5146e-14	0.0642055	0.00846868	rs1316356	1	GMNC	62618	intergenic	9.053	6	9	15	0	0	0
rs35872768	3	190673127	C	T	0.3788	3.62994e-14	0.064179	0.00846986	rs1316356	1	GMNC	62908	intergenic	8.322	7	9	15	0	0	0
rs13060312	3	190675956	C	A	0.1034	2.4424e-07	-0.0686633	0.0132984	rs13079050	1	GMNC	65737	intergenic	1.756	6	9	15	0	0	0
rs9821713	3	190678438	G	C	0.08986	NA	NA	NA	rs13079050	1	GMNC	68219	intergenic	10.76	6	5	15	0	0	0
rs798565	7	2752152	G	A	0.2994	3.54993e-08	-0.0494836	0.00897524	rs798506	2	AMZ1	0	exonic	0.026	NA	4	5	1	1	0
rs798563	7	2757867	A	C	0.3009	3.15841e-08	-0.0495415	0.00895238	rs798506	2	AMZ1	0	intergenic	7.408	4	2	5	1	1	0
rs798562	7	2757938	C	T	0.2998	4.02983e-08	-0.0490836	0.00893896	rs798506	2	AMZ1	0	intergenic	5.463	NA	2	5	1	1	0
rs798560	7	2758309	A	G	0.298	1.13297e-07	-0.0473799	0.00893072	rs798506	2	AMZ1	0	intergenic	1.115	5	3	5	1	1	0
rs798559	7	2758341	T	C	0.2997	5.52699e-08	-0.0484409	0.00891303	rs798506	2	AMZ1	0	intergenic	1.115	NA	3	5	1	1	0
rs798558	7	2758935	T	G	0.2998	3.98824e-08	-0.0489881	0.0089186	rs798506	2	AMZ1	0	intergenic	3.016	NA	4	5	1	1	0
rs798557	7	2758982	G	A	0.2996	3.31724e-08	-0.0493003	0.00892271	rs798506	2	AMZ1	0	intergenic	0.265	NA	4	5	1	1	0
rs798556	7	2759002	C	A	0.2998	3.35572e-08	-0.0492494	0.00891678	rs798506	2	AMZ1	0	intergenic	1.711	1b	4	5	1	1	0
rs34802551	7	2759299	T	TA	0.2998	NA	NA	NA	rs798506	2	AMZ1	0	intergenic	8.762	NA	4	5	1	1	0
rs798555	7	2759473	T	C	0.2996	3.03562e-08	-0.0494373	0.00892236	rs798506	2	AMZ1	0	intergenic	0.157	NA	4	5	1	1	0
rs798554	7	2759795	C	T	0.2998	3.03714e-08	-0.0494062	0.00891688	rs798506	2	AMZ1	0	intergenic	0.708	NA	4	5	1	1	0
rs798552	7	2760124	G	A	0.2996	3.06672e-08	-0.0493991	0.00891834	rs798506	2	AMZ1	0	intergenic	1.54	NA	4	5	1	1	0
rs798551	7	2760338	A	T	0.2889	NA	NA	NA	rs798506	2	AMZ1	0	intergenic	10.01	5	4	5	1	0	0
rs798550	7	2760609	A	G	0.2996	2.92094e-08	-0.0494772	0.00891869	rs798506	2	AMZ1	0	intergenic	1.5	NA	4	5	1	1	0
rs798548	7	2760935	T	C	0.302	5.27923e-08	-0.0484311	0.00889783	rs798506	2	AMZ1	0	intergenic	0.001	NA	3	5	1	1	0
rs798547	7	2761177	T	C	0.2995	4.70543e-08	-0.0487172	0.00891685	rs798506	2	AMZ1	0	intergenic	0.004	NA	3	5	1	1	0
7:2761349:C:CA	7	2761349	CA	C	0.2896	NA	NA	NA	rs798506	2	AMZ1	0	intergenic	7.64	NA	4	5	1	0	0
rs798546	7	2762126	C	T	0.2994	3.14744e-08	-0.0493544	0.00891761	rs798506	2	AMZ1	0	intergenic	2.189	NA	4	5	1	1	0
rs798545	7	2762386	C	T	0.299	2.67506e-08	-0.0496175	0.00891928	rs798506	2	AMZ1	0	intergenic	0.679	NA	4	5	1	1	0
7:2762764:A:AAAG	7	2762764	AAAG	A	0.2994	NA	NA	NA	rs798506	2	AMZ1	0	intergenic	1.299	NA	4	5	1	1	0
rs798544	7	2763102	C	T	0.2996	2.73003e-08	-0.0495394	0.00891093	rs798506	2	AMZ1	0	intergenic	1.313	NA	4	5	1	1	0
rs798540	7	2764130	G	A	0.2995	2.20515e-08	-0.0499194	0.00891961	rs798506	2	AMZ1	0	intergenic	2.79	NA	4	5	1	1	0
rs78018097	7	2764616	C	CA	0.2995	NA	NA	NA	rs798506	2	AMZ1	0	intergenic	3.6	NA	4	5	1	1	0
7:2766383:A:G	7	2766383	G	A	0.2996	NA	NA	NA	rs798506	2	AMZ1	0	intergenic	0.453	NA	4	4	1	1	0
rs798528	7	2772431	A	C	0.3094	4.03963e-08	-0.0486614	0.00886277	rs798506	2	AMZ1:GNA12	00:00:00	intronic	1.637	1b	2	5	1	1	0
rs798526	7	2775542	G	C	0.3025	NA	NA	NA	rs798506	2	AMZ1:GNA12	00:00:00	intronic	1.661	4	2	7	1	1	0
rs798518	7	2777825	A	G	0.3082	8.81782e-08	-0.047394	0.00885727	rs798506	2	AMZ1:GNA12	00:00:00	intronic	0.052	NA	2	5	1	1	0
rs798514	7	2781892	T	C	0.3006	3.42555e-08	-0.0493312	0.00893744	rs798506	2	AMZ1:GNA12	00:00:00	intronic	4.121	NA	4	5	1	1	0
rs798511	7	2783306	T	C	0.2969	1.32983e-08	-0.050894	0.00895427	rs798506	2	AMZ1:GNA12	00:00:00	intronic	1.611	NA	1	15	1	1	0
rs798510	7	2783338	C	T	0.2964	1.83639e-08	-0.050438	0.00896153	rs798506	2	AMZ1:GNA12	00:00:00	intronic	0.536	NA	1	15	1	1	0
rs798508	7	2783815	C	G	0.2978	NA	NA	NA	rs798506	2	AMZ1:GNA12	00:00:00	intronic	0.167	7	5	15	1	1	0
rs798506	7	2788912	T	C	0.2923	4.98682e-09	-0.0526261	0.00899695	rs798506	2	AMZ1:GNA12	00:00:00	intronic	6.296	NA	5	15	1	1	0
rs798502	7	2789880	A	C	0.3007	2.80801e-08	-0.0495343	0.0089179	rs798506	2	AMZ1:GNA12	00:00:00	intronic	9.092	NA	5	15	1	1	0
rs798500	7	2790685	T	C	0.3036	4.86134e-08	-0.0485908	0.00890315	rs798506	2	AMZ1:GNA12	00:00:00	intronic	2.527	NA	5	15	1	1	0
rs529794364	7	2791033	G	GA	0.3081	NA	NA	NA	rs798506	2	AMZ1:GNA12	00:00:00	intronic	0.396	NA	5	5	1	0	0
rs798498	7	2795882	T	G	0.3101	1.36896e-07	-0.0465681	0.0088354	rs798506	2	AMZ1:GNA12	00:00:00	intronic	2.355	NA	4	5	1	1	0
rs798497	7	2795957	A	G	0.3034	3.38761e-08	-0.0491526	0.00890193	rs798506	2	AMZ1:GNA12	00:00:00	intronic	7.413	NA	4	5	1	1	0
rs798496	7	2796763	C	T	0.3065	5.63747e-08	-0.0483833	0.00890818	rs798506	2	AMZ1:GNA12	00:00:00	intronic	1.381	NA	4	7	1	0	0
rs798495	7	2797267	T	C	0.3086	5.09302e-08	-0.0484184	0.00888505	rs798506	2	AMZ1:GNA12	00:00:00	intronic	4.936	NA	2	7	1	1	0
rs798494	7	2798294	C	A	0.3027	7.25859e-08	-0.0479368	0.00890026	rs798506	2	AMZ1:GNA12	00:00:00	intronic	1.615	NA	2	7	1	1	0
rs798493	7	2798731	A	G	0.3027	6.11717e-08	-0.0482283	0.00890361	rs798506	2	AMZ1:GNA12	00:00:00	intronic	0.008	NA	4	7	1	1	0
rs798491	7	2800521	A	G	0.3031	4.29154e-08	-0.0487775	0.00890128	rs798506	2	AMZ1:GNA12	00:00:00	intronic	2.046	NA	2	7	1	1	1
rs798490	7	2801542	G	A	0.2969	6.03577e-08	-0.0485532	0.00895963	rs798506	2	AMZ1:GNA12	00:00:00	intronic	1.147	1f	4	5	1	1	1
rs798489	7	2801803	C	T	0.2726	NA	NA	NA	rs798506	2	AMZ1:GNA12	00:00:00	intronic	2.806	NA	2	5	1	1	1
rs33991430	7	2801997	A	AG	0.3042	NA	NA	NA	rs798506	2	AMZ1:GNA12	00:00:00	intronic	5.823	NA	2	5	1	1	1
rs798488	7	2802522	T	C	0.3036	4.65788e-08	-0.0486412	0.00890001	rs798506	2	AMZ1:GNA12	00:00:00	exonic	3.675	NA	1	5	1	1	1
rs798487	7	2802943	G	A	0.2975	1.04158e-07	-0.0476413	0.00895409	rs798506	2	AMZ1:GNA12	00:00:00	intronic	2.782	NA	1	5	1	1	1
rs798486	7	2803037	A	G	0.2978	6.2384e-08	-0.0484725	0.0089545	rs798506	2	AMZ1:GNA12	00:00:00	intronic	1.239	NA	1	5	1	1	1
rs798485	7	2803510	C	T	0.2974	1.25769e-07	-0.0473478	0.00895691	rs798506	2	AMZ1:GNA12	00:00:00	intronic	0.333	NA	2	7	1	1	1
rs71026552	7	2805509	G	GC	0.295	NA	NA	NA	rs798506	2	AMZ1:GNA12	00:00:00	intronic	1.537	NA	4	5	1	0	1
rs11420712	7	2807248	T	TA	0.3029	NA	NA	NA	rs798506	2	AMZ1:GNA12	00:00:00	intronic	0.925	NA	4	5	1	1	1
rs1182208	7	2808732	T	G	0.3033	5.53063e-08	-0.0484488	0.00891466	rs798506	2	AMZ1:GNA12	00:00:00	intronic	10.22	NA	4	5	1	1	1
rs1182207	7	2810746	G	A	0.297	7.37027e-08	-0.0482703	0.00896675	rs798506	2	AMZ1:GNA12	00:00:00	intronic	0.049	NA	4	5	1	1	0
rs35957220	7	2812632	C	G	0.303	NA	NA	NA	rs798506	2	AMZ1:GNA12	00:00:00	intronic	1.343	4	4	5	1	1	0
rs771962135	7	2816590	TAAG	T	0.2967	NA	NA	NA	rs798506	2	GNA12	0	intronic	5.251	NA	4	5	1	1	0
rs13243214	7	2817455	G	T	0.3017	9.69728e-08	-0.0476084	0.0089261	rs798506	2	GNA12	0	intronic	0.121	7	4	5	1	1	0
rs7784066	7	2819727	T	A	0.3032	NA	NA	NA	rs798506	2	GNA12	0	intronic	0.259	6	4	5	1	0	0
rs2260230	7	2822986	T	A	0.2969	NA	NA	NA	rs798506	2	GNA12	0	intronic	4.806	1f	4	5	1	1	0
rs2644294	7	2823476	G	A	0.296	1.42325e-07	-0.0472393	0.00897491	rs798506	2	GNA12	0	intronic	0.027	NA	4	5	1	1	0
rs2533884	7	2836848	T	G	0.2991	2.74351e-08	-0.0498076	0.00896054	rs798506	2	GNA12	0	intronic	10.75	NA	5	5	1	1	0
rs2644312	7	2841164	G	A	0.3037	1.70965e-07	-0.0465417	0.00889957	rs798506	2	GNA12	0	intronic	0.511	NA	2	7	1	1	0
rs2533882	7	2846894	G	T	0.3035	1.57055e-07	-0.0467032	0.00890375	rs798506	2	GNA12	0	intronic	0.39	NA	5	5	1	1	0
rs960273	7	2857876	T	C	0.301	2.53502e-07	-0.0460175	0.00892456	rs798506	2	GNA12	0	intronic	2.711	1f	5	5	1	1	0
rs2533879	7	2859847	G	A	0.3037	2.60555e-07	-0.0458239	0.0088959	rs798506	2	GNA12	0	intronic	1.602	NA	2	5	1	1	0
rs1182199	7	2862542	C	A	0.3077	1.58481e-06	-0.0426008	0.00887296	rs798506	2	GNA12	0	intronic	0.337	NA	2	5	1	1	0
rs1182198	7	2862906	C	T	0.2918	1.07116e-07	-0.0479318	0.00901733	rs798506	2	GNA12	0	intronic	0.396	1f	2	7	1	1	0
rs1182197	7	2863289	A	C	0.3777	1.10376e-06	-0.041094	0.00843268	rs798506	2	GNA12	0	intronic	1.254	NA	2	7	1	1	0
rs2158694	7	2863443	T	G	0.3005	4.19474e-07	-0.045252	0.00894128	rs798506	2	GNA12	0	intronic	1.049	6	2	7	1	1	0
rs2107964	7	2863574	G	A	0.2866	7.14487e-08	-0.0488665	0.0090681	rs798506	2	GNA12	0	intronic	0.846	6	2	7	1	1	0
rs1636264	7	2864586	G	T	0.3093	1.17032e-06	-0.0430948	0.00886433	rs798506	2	GNA12	0	intronic	1.426	1f	1	7	1	1	0
rs1713919	7	2864706	C	A	0.3015	3.91999e-07	-0.0453353	0.00893495	rs798506	2	GNA12	0	intronic	6.964	NA	1	7	1	1	0
rs3837080	7	2867557	A	AT	0.2996	NA	NA	NA	rs798506	2	GNA12	0	intronic	0.177	NA	4	5	1	1	0
rs1182189	7	2869522	G	A	0.2991	2.07439e-07	-0.0464795	0.00894911	rs798506	2	GNA12	0	intronic	3.238	NA	4	5	1	1	0
rs1182188	7	2869985	T	C	0.3048	3.26626e-07	-0.0454814	0.008903	rs798506	2	GNA12	0	intronic	3.054	NA	4	5	1	1	0
rs1182187	7	2870454	T	G	0.3048	2.9107e-07	-0.0456747	0.00890292	rs798506	2	GNA12	0	intronic	2.522	NA	4	5	1	1	0
7:2870587:G:GA	7	2870587	GA	G	0.3039	NA	NA	NA	rs798506	2	GNA12	0	intronic	1.73	NA	4	5	1	0	0
7:2871087:G:GAGTGC	7	2871087	GAGTGC	G	0.2991	NA	NA	NA	rs798506	2	GNA12	0	intronic	1.454	NA	4	5	1	1	0
rs1182186	7	2871317	A	G	0.3049	2.92319e-07	-0.0456785	0.00890506	rs798506	2	GNA12	0	intronic	1.637	NA	4	5	1	1	0
rs1182185	7	2872233	A	G	0.3051	2.26433e-07	-0.0460909	0.00890231	rs798506	2	GNA12	0	intronic	0.46	1f	1	5	1	1	0
rs1182184	7	2872446	G	A	0.2995	2.15218e-07	-0.0464171	0.00894893	rs798506	2	GNA12	0	intronic	1.471	NA	1	5	1	1	0
rs1182183	7	2873136	C	T	0.2996	2.55434e-07	-0.0461258	0.00894803	rs798506	2	GNA12	0	intronic	1.461	NA	4	5	1	1	0
rs1182182	7	2873234	C	T	0.2987	2.60745e-07	-0.0461958	0.00896833	rs798506	2	GNA12	0	intronic	3.719	NA	4	5	1	1	0
rs1182181	7	2873247	C	G	0.3042	NA	NA	NA	rs798506	2	GNA12	0	intronic	1.519	1f	4	5	1	1	0
7:2873373:C:CTG	7	2873373	CTG	C	0.2998	NA	NA	NA	rs798506	2	GNA12	0	intronic	3.345	NA	4	5	1	1	0
rs1182179	7	2873648	A	G	0.3047	2.95597e-07	-0.0456801	0.00890903	rs798506	2	GNA12	0	intronic	0.052	6	4	5	1	1	0
rs1182178	7	2873763	G	A	0.3046	2.68443e-07	-0.0458416	0.00890901	rs798506	2	GNA12	0	intronic	6.763	NA	4	5	1	1	0
rs1182177	7	2874540	C	T	0.3042	2.07043e-07	-0.0463755	0.00892847	rs798506	2	GNA12	0	intronic	3.987	NA	4	5	1	1	0
rs1182176	7	2874601	A	G	0.3049	1.60066e-07	-0.0467676	0.00892199	rs798506	2	GNA12	0	intronic	2.89	NA	4	5	1	1	0
rs1182174	7	2875420	G	A	0.2994	1.55125e-07	-0.0470836	0.00897238	rs798506	2	GNA12:AC006028.11	00:00:00	ncRNA_exonic	1.799	NA	4	5	1	1	0
rs1183085	7	2875570	G	A	0.3045	1.64331e-07	-0.0467692	0.00893057	rs798506	2	GNA12:AC006028.11	00:00:00	ncRNA_exonic	11.51	NA	4	5	1	1	0
rs559672357	7	2877914	T	TAA	0.3091	NA	NA	NA	rs798506	2	GNA12	0	intronic	0.186	NA	4	5	1	0	0
rs1182172	7	2878103	G	A	0.3024	1.57257e-07	-0.0469769	0.00895633	rs798506	2	GNA12	0	intronic	7.12	NA	4	5	1	1	0
rs1182171	7	2878510	A	G	0.3046	1.84433e-07	-0.046601	0.00893491	rs798506	2	GNA12	0	intronic	6.742	NA	2	5	1	1	0
rs2533878	7	2878707	G	A	0.3076	3.24472e-07	-0.045516	0.00890758	rs798506	2	GNA12	0	intronic	3.344	NA	2	5	1	1	0
rs574392601	7	2878876	C	CT	0.307	NA	NA	NA	rs798506	2	GNA12	0	intronic	1.178	NA	2	5	1	0	0
7:2881739:A:AGGAAG	7	2881739	AGGAAG	A	0.2846	NA	NA	NA	rs798506	2	GNA12	0	intronic	0.681	NA	1	5	1	0	0
rs1636247	7	2881917	A	G	0.2965	6.31296e-08	-0.0487239	0.00900449	rs798506	2	GNA12	0	intronic	3.876	5	2	5	1	1	0
rs2533877	7	2882421	G	A	0.3005	2.12046e-07	-0.0464132	0.00894339	rs798506	2	GNA12	0	intronic	1.467	NA	1	7	1	1	0
rs2527677	7	2882621	A	G	0.3005	2.02604e-07	-0.0464836	0.00894234	rs798506	2	GNA12	0	intronic	2.867	5	1	2	1	1	0
rs2533872	7	2883004	G	C	0.2959	NA	NA	NA	rs798506	2	GNA12	0	intronic	4.892	2b	1	2	1	1	0
rs2533871	7	2883006	C	G	0.296	NA	NA	NA	rs798506	2	GNA12	0	intronic	1.327	2b	1	2	1	1	0
rs2644300	7	2883071	G	A	0.3007	2.10407e-07	-0.0463868	0.00893582	rs798506	2	GNA12	0	intronic	1.927	4	1	2	1	1	0
rs1639040	7	2884116	G	T	0.3004	1.94328e-07	-0.0465371	0.0089393	rs798506	2	GNA12	157	upstream	11.09	NA	1	1	1	1	0
rs1636249	7	2884283	T	G	0.3008	1.73893e-07	-0.0466929	0.00893385	rs798506	2	GNA12	324	upstream	9.741	2b	1	1	1	1	0
rs1636250	7	2884433	T	C	0.3014	2.77124e-07	-0.0459974	0.00894968	rs798506	2	GNA12	474	upstream	9.581	1f	1	2	1	1	0
rs1639036	7	2885089	G	A	0.3008	2.20264e-07	-0.0463162	0.0089369	rs798506	2	GNA12	1130	intergenic	0.724	NA	5	15	1	1	0
rs1636253	7	2885123	A	G	0.3004	1.59419e-07	-0.0468892	0.00894391	rs798506	2	GNA12	1164	intergenic	0.604	5	5	15	1	1	0
rs2533870	7	2885274	G	C	0.3006	NA	NA	NA	rs798506	2	GNA12	1315	intergenic	10.89	5	5	15	1	1	0
rs1636254	7	2885724	T	C	0.3007	1.89671e-07	-0.0465817	0.00894013	rs798506	2	GNA12	1765	intergenic	0.907	2b	5	15	1	1	0
rs12700373	7	2886125	G	A	0.3008	1.93775e-07	-0.0465352	0.00893803	rs798506	2	GNA12	2166	intergenic	2.599	6	5	15	1	1	0
rs2533868	7	2886559	G	A	0.3004	2.04721e-07	-0.0465129	0.0089513	rs798506	2	GNA12	2600	intergenic	0.49	NA	5	15	1	1	0
rs2533867	7	2886576	C	G	0.3003	NA	NA	NA	rs798506	2	GNA12	2617	intergenic	4.669	6	5	15	1	1	0
rs2644281	7	2886748	A	G	0.3008	1.76927e-07	-0.046693	0.00893936	rs798506	2	GNA12	2789	intergenic	2.112	1f	5	15	1	1	0
rs11973498	7	2886873	C	A	0.3008	1.68237e-07	-0.0467799	0.00894003	rs798506	2	GNA12	2914	intergenic	0.663	6	5	15	1	1	0
rs71522301	7	2887195	C	T	0.3009	1.60661e-07	-0.0468751	0.00894367	rs798506	2	GNA12	3236	intergenic	1.936	5	5	15	1	1	0
rs13230995	7	2887284	G	A	0.3012	1.60045e-07	-0.0468578	0.00893915	rs798506	2	GNA12	3325	intergenic	2.336	5	5	15	1	1	0
rs2644286	7	2887350	C	G	0.3012	NA	NA	NA	rs798506	2	GNA12	3391	intergenic	0.031	5	5	15	1	1	0
rs1614791	7	2888057	G	T	0.3012	1.84895e-07	-0.0466346	0.00894215	rs798506	2	GNA12	4098	intergenic	0.344	1f	5	15	1	1	0
rs2644309	7	2889034	T	C	0.295	2.06378e-08	-0.0505879	0.0090205	rs798506	2	GNA12	5075	intergenic	13.96	NA	5	15	1	1	0
7:2889945:T:TATCACC	7	2889945	TATCACC	T	0.2998	NA	NA	NA	rs798506	2	GNA12	5986	intergenic	1.778	NA	2	15	1	0	0
rs2644291	7	2890456	T	C	0.2943	3.17427e-08	-0.0499724	0.00903167	rs798506	2	GNA12	6497	intergenic	6.072	7	1	15	1	0	0
rs2644293	7	2890774	C	T	0.3018	1.36081e-07	-0.0472585	0.00896449	rs798506	2	GNA12	6815	intergenic	1.777	6	5	15	1	1	0
7:2890816:A:AAAAAAG	7	2890816	AAAAAAG	A	0.2975	NA	NA	NA	rs798506	2	GNA12	6857	intergenic	0.873	NA	5	15	1	0	0
rs2533891	7	2891822	G	A	0.3017	1.31328e-07	-0.0473308	0.0089671	rs798506	2	GNA12	7863	intergenic	3.195	NA	5	15	1	1	0
rs2527680	7	2892361	C	T	0.2934	2.80945e-08	-0.0502483	0.00904657	rs798506	2	GNA12	8402	intergenic	2.99	7	5	15	1	1	0
rs2527681	7	2892384	A	T	0.3018	NA	NA	NA	rs798506	2	GNA12	8425	intergenic	0.683	6	5	15	1	1	0
rs1636255	7	2892804	C	A	0.2936	3.57573e-08	-0.0498648	0.00904647	rs798506	2	GNA12	8845	intergenic	0.123	1f	5	15	1	1	0
rs1639066	7	2892972	A	G	0.302	1.11976e-07	-0.0475971	0.008968	rs798506	2	GNA12	9013	intergenic	1.908	NA	5	15	1	1	0
rs1636256	7	2893440	C	T	0.3032	1.50034e-07	-0.0471426	0.00897307	rs798506	2	GNA12	9481	intergenic	8.341	5	5	15	1	1	0
rs13230946	7	2893776	C	T	0.2954	2.91243e-08	-0.0502174	0.00905126	rs798506	2	GNA12	9817	intergenic	2.974	7	5	15	1	1	0
rs7783400	7	2894434	C	A	0.3009	5.23062e-07	-0.0451949	0.00900519	rs798506	2	GNA12	10475	intergenic	1.323	6	5	15	0	1	0
7:2895069:C:CAA	7	2895069	CAA	C	0.3019	NA	NA	NA	rs798506	2	GNA12	11110	intergenic	1.016	NA	5	15	0	0	0
rs1713912	7	2895784	C	A	0.2961	2.17056e-07	-0.0469502	0.00905442	rs798506	2	GNA12	11825	intergenic	1.408	NA	5	15	0	1	0
rs71522302	7	2897772	T	C	0.2909	3.09756e-07	-0.0468009	0.00914331	rs798506	2	GNA12	13813	intergenic	8.922	6	5	15	0	0	0
rs71524003	7	2897799	G	C	0.2908	NA	NA	NA	rs798506	2	GNA12	13840	intergenic	6.06	6	5	15	0	0	0
rs2533889	7	2900309	G	C	0.2914	NA	NA	NA	rs798506	2	GNA12	16350	intergenic	1.88	4	2	15	0	1	1
rs1182155	7	2902890	G	C	0.3007	NA	NA	NA	rs798506	2	GNA12	18931	intergenic	4.802	4	1	7	0	1	1
rs1182151	7	2909225	C	G	0.29	NA	NA	NA	rs798506	2	GNA12	25266	intergenic	0.016	1f	5	15	0	1	1
rs1182143	7	2912928	T	C	0.3007	3.72561e-06	-0.0414291	0.00895379	rs798506	2	GNA12	28969	intergenic	5.932	NA	5	15	0	1	0
rs321348	11	110945939	A	G	0.3147	1.83441e-12	-0.0620498	0.008802	rs167684	3	RP11-89C3.3	14654	intergenic	0.105	5	14	15	0	0	1
rs11418777	11	110946372	T	TC	0.3153	NA	NA	NA	rs167684	3	RP11-89C3.3	14221	intergenic	2.096	NA	14	15	0	0	1
rs321350	11	110947519	A	T	0.313	NA	NA	NA	rs167684	3	RP11-89C3.3	13074	intergenic	5.091	7	14	15	0	0	1
rs73015136	11	110947521	A	T	0.3111	NA	NA	NA	rs167684	3	RP11-89C3.3	13072	intergenic	4.785	7	14	15	0	0	1
rs321403	11	110949402	G	T	0.3139	2.21259e-12	-0.0618056	0.00880004	rs167684	3	RP11-89C3.3	11191	intergenic	1.619	6	5	15	0	0	1
rs321404	11	110949618	T	C	0.3137	3.38747e-12	-0.061292	0.00880189	rs167684	3	RP11-89C3.3	10975	intergenic	0.566	5	5	15	0	0	1
rs7941114	11	110950448	A	C	0.3092	1.29916e-11	-0.0599121	0.00884783	rs167684	3	RP11-89C3.3	10145	intergenic	2.429	7	5	15	0	0	0
rs321406	11	110951050	G	A	0.3121	5.30495e-12	-0.060784	0.00880932	rs167684	3	RP11-89C3.3	9543	intergenic	2.245	6	5	15	0	0	0
rs11213729	11	110951415	G	A	0.3119	9.66914e-12	-0.0600276	0.00880941	rs167684	3	RP11-89C3.3	9178	intergenic	5.821	6	5	15	0	0	0
rs68122012	11	110951665	C	T	0.3119	9.36195e-12	-0.060072	0.00880992	rs167684	3	RP11-89C3.3	8928	intergenic	1.666	NA	5	15	0	0	0
rs1878536	11	110951985	A	G	0.3121	9.02705e-12	-0.0601183	0.00880993	rs167684	3	RP11-89C3.3	8608	intergenic	21.9	3a	5	15	0	0	0
rs1878537	11	110952097	T	C	0.3121	9.02705e-12	-0.0601183	0.00880993	rs167684	3	RP11-89C3.3	8496	intergenic	8.265	4	5	15	0	0	0
rs7924641	11	110953355	A	G	0.3122	8.73752e-12	-0.0601666	0.00881096	rs167684	3	RP11-89C3.3	7238	intergenic	3.34	7	5	15	0	0	0
rs12275746	11	110953903	C	T	0.3119	9.37265e-12	-0.0600769	0.00881084	rs167684	3	RP11-89C3.3	6690	intergenic	14.06	6	5	15	0	0	0
rs12276034	11	110954202	G	A	0.3119	9.37265e-12	-0.0600769	0.00881084	rs167684	3	RP11-89C3.3	6391	intergenic	0.172	7	5	15	0	0	0
rs321414	11	110956784	T	A	0.3133	NA	NA	NA	rs167684	3	RP11-89C3.3	3809	intergenic	3.327	5	5	15	0	0	0
rs321416	11	110957809	C	A	0.3132	2.0944e-12	-0.0619191	0.00880658	rs167684	3	RP11-89C3.3	2784	intergenic	4.188	7	5	15	0	0	0
rs321418	11	110959536	T	C	0.3137	2.01755e-12	-0.0619419	0.00880328	rs167684	3	RP11-89C3.3	1057	intergenic	1.942	6	5	15	0	0	0
rs321422	11	110961944	A	G	0.3138	2.17765e-12	-0.0618526	0.00880394	rs167684	3	RP11-89C3.4	711	upstream:downstream	0.667	5	5	15	0	0	0
rs7123402	11	110962056	A	T	0.3131	NA	NA	NA	rs167684	3	RP11-89C3.4	599	upstream:downstream	9.024	5	5	15	0	0	0
rs574760	11	110962735	C	T	0.3137	1.67053e-12	-0.0621811	0.00880435	rs167684	3	RP11-89C3.4	0	ncRNA_exonic	0.684	7	5	15	0	0	0
rs167684	11	110962880	A	G	0.3135	1.46898e-12	-0.0623451	0.0088053	rs167684	3	RP11-89C3.4	0	ncRNA_exonic	2.023	6	5	15	0	0	0
rs1400759	11	110965115	A	C	0.3475	0.00875482	-0.0224736	0.0085723	rs167684	3	RP11-89C3.4	0	ncRNA_intronic	5.013	NA	5	15	0	0	0
rs321425	11	110965387	C	A	0.3479	0.00638954	-0.0233875	0.0085754	rs167684	3	RP11-89C3.4	0	ncRNA_intronic	1.144	7	5	15	0	0	0
rs321426	11	110966493	C	T	0.3466	0.00774065	-0.0228913	0.0085949	rs167684	3	RP11-89C3.4	0	ncRNA_intronic	0.046	6	5	15	0	0	0
rs182677	11	110967046	T	C	0.3483	0.00648864	-0.0233423	0.00857479	rs167684	3	RP11-89C3.4	0	ncRNA_intronic	0.484	7	5	15	0	0	0
rs167685	11	110968650	T	C	0.3484	0.0064734	-0.0233432	0.00857266	rs167684	3	RP11-89C3.4	568	upstream	8.45	7	5	15	0	0	0
rs11213735	11	110970771	A	G	0.3477	0.00869352	-0.0224758	0.00856532	rs167684	3	RP11-89C3.4	2689	intergenic	5.194	7	5	15	0	0	0
11:110972496:G:GA	11	110972496	GA	G	0.3471	NA	NA	NA	rs167684	3	RPS17P15	3774	intergenic	0.785	NA	5	15	0	0	0
rs188889	11	110975066	C	T	0.3478	0.00764311	-0.0228612	0.00856987	rs167684	3	RPS17P15	1204	intergenic	1.02	5	5	15	0	0	0
rs224769	11	110976756	A	C	0.3463	0.0109977	-0.0217987	0.00857229	rs167684	3	RPS17P15	136	upstream	0.978	6	5	15	0	0	0
rs321392	11	110977234	G	C	0.3479	NA	NA	NA	rs167684	3	RP11-89C3.2	549	upstream:downstream	0.305	5	5	15	0	0	0
rs224770	11	110977574	A	C	0.3479	0.00889165	-0.0223692	0.00854972	rs167684	3	RP11-89C3.2	209	upstream:downstream	8.455	7	5	15	0	0	0
rs561538850	11	110980082	C	CACAA	0.3428	NA	NA	NA	rs167684	3	RP11-89C3.2	1607	intergenic	3.809	NA	5	15	0	0	0
rs321395	11	110982616	A	G	0.3463	0.0136374	-0.021103	0.00855473	rs167684	3	RP11-89C3.2	4141	intergenic	0.677	6	5	15	0	0	0
rs321397	11	110983520	T	C	0.3479	0.00994457	-0.0220444	0.00855124	rs167684	3	RP11-89C3.2	5045	intergenic	3.459	7	7	15	0	0	0
rs321399	11	110984561	C	T	0.3476	0.0138027	-0.0210505	0.0085484	rs167684	3	RP11-89C3.2	6086	intergenic	2.159	7	14	15	0	0	0
rs188890	11	110986846	G	A	0.3479	0.0102998	-0.0219414	0.00855163	rs167684	3	RP11-89C3.2	8371	intergenic	1.297	4	14	15	0	0	0
rs321401	11	110987868	C	T	0.3474	0.0114152	-0.0216659	0.00856401	rs167684	3	RP11-89C3.2	9393	intergenic	12.78	6	5	15	0	0	0
rs188891	11	110989010	T	C	0.3484	0.0106717	-0.0218384	0.00855258	rs167684	3	RP11-89C3.2	10535	intergenic	0.383	7	5	15	0	0	0
rs502869	11	110990213	G	A	0.3479	0.0108121	-0.021832	0.00856534	rs167684	3	RP11-89C3.2	11738	intergenic	0.414	5	5	15	0	0	0
rs321402	11	110992327	A	G	0.3475	0.00815686	-0.0226668	0.00856747	rs167684	3	RP11-89C3.2	13852	intergenic	5.121	5	5	15	0	0	0
rs321364	11	110996923	C	T	0.3475	0.00698993	-0.0230938	0.00856116	rs167684	3	RP11-89C3.2	18448	intergenic	1.141	6	7	15	0	0	0
rs321367	11	110999737	C	A	0.3457	0.0129183	-0.0212858	0.0085617	rs167684	3	RP11-89C3.2	21262	intergenic	3.227	6	14	15	0	0	0
rs3020089	11	111001420	C	T	0.3473	0.00815502	-0.0226472	0.00855982	rs167684	3	RP11-89C3.2	22945	intergenic	0.162	5	14	15	0	0	0
rs562291	11	111005853	G	C	0.3478	NA	NA	NA	rs167684	3	RP11-89C3.2	27378	intergenic	0.247	6	7	15	0	0	0
rs489670	11	111015550	A	G	0.3495	0.0125161	-0.0213776	0.00855995	rs167684	3	RP11-89C3.2	37075	intergenic	0.783	7	14	15	0	0	0
rs571551	11	111018019	A	C	0.3488	0.0140684	-0.0210008	0.00855203	rs167684	3	RP11-89C3.2	39544	intergenic	0.329	6	14	15	0	0	0
rs492290	11	111019082	G	T	0.3485	0.0142	-0.0209678	0.00855022	rs167684	3	RP11-89C3.2	40607	intergenic	11.98	NA	7	15	0	0	0
rs7928299	11	111024719	G	A	0.3485	0.0168076	-0.0204431	0.00854994	rs167684	3	RP11-89C3.2	46244	intergenic	1.279	6	5	15	0	0	0
rs3020085	11	111025485	G	T	0.3485	0.0168407	-0.0204397	0.00855111	rs167684	3	RP11-89C3.2	47010	intergenic	0.74	NA	5	15	0	0	0
rs536384	11	111026778	A	T	0.3486	NA	NA	NA	rs167684	3	RP11-89C3.2	48303	intergenic	2.732	7	14	15	0	0	0
rs546568	11	111030479	C	T	0.3482	0.0123722	-0.0214175	0.00856189	rs167684	3	RP11-89C3.2	52004	intergenic	0.582	6	14	15	0	0	1
rs546570	11	111030481	A	G	0.3482	0.0123722	-0.0214175	0.00856189	rs167684	3	RP11-89C3.2	52006	intergenic	1.44	6	14	15	0	0	1
rs548146	11	111036056	A	G	0.3488	0.0168312	-0.020455	0.00855675	rs167684	3	RP11-89C3.2	57581	intergenic	0.118	NA	5	15	0	0	1
rs513498	11	111037511	C	G	0.3485	NA	NA	NA	rs167684	3	RP11-89C3.2	59036	intergenic	0.799	4	5	15	0	0	1
rs532132	11	111040637	C	A	0.3486	0.0171723	-0.0203971	0.00855896	rs167684	3	RP11-89C3.2	62162	intergenic	1.422	NA	5	15	0	0	1
rs59614433	11	111050526	T	C	0.08192	1.18289e-11	0.101313	0.014932	rs12794347	3	RP11-89C3.2	72051	intergenic	1.806	3a	2	15	0	0	0
rs12794347	11	111055661	G	A	0.08203	9.50697e-12	0.10168	0.0149168	rs12794347	3	C11orf53	71045	intergenic	1.943	7	2	15	0	0	0
rs58066679	11	111056158	G	A	0.0822	1.25243e-11	0.101111	0.0149204	rs12794347	3	C11orf53	70548	intergenic	12.84	5	2	15	0	0	0
11:111056921:A:AATGTGGTAGCTTCC	11	111056921	AATGTGGTAGCTTCC	A	0.0792	NA	NA	NA	rs12794347	3	C11orf53	69785	intergenic	3.927	NA	2	15	0	0	0
rs61900578	11	111066554	G	C	0.05561	NA	NA	NA	rs12794347	3	C11orf53	60152	intergenic	0.524	5	5	15	0	0	0
rs11827673	11	111083785	C	A	0.05409	1.41221e-07	0.0949271	0.0180301	rs12794347	3	C11orf53	42921	intergenic	1.197	7	5	15	0	1	0
rs12146713	12	106476805	T	C	0.09615	2.39326e-13	-0.102056	0.0139266	rs12146713	4	NUAK1	0	intronic	19.59	5	3	6	1	0	0
rs1978730	12	106480246	C	A	0.137	2.94143e-09	-0.070463	0.0118691	rs12146713	4	NUAK1	0	intronic	5.176	6	4	5	1	0	0
rs12370774	12	106510413	C	T	0.0872	1.14713e-10	-0.0963371	0.0149393	rs12146713	4	NUAK1	0	intronic	3.567	7	4	5	1	0	0
rs10129264	14	99703968	C	T	0.4326	NA	NA	NA	rs2693698	5	BCL11B	0	intronic	1.145	2b	2	14	1	0	0
rs10129582	14	99704427	A	G	0.4325	NA	NA	NA	rs2693698	5	BCL11B	0	intronic	4.494	4	2	14	1	0	0
rs10129812	14	99704452	G	A	0.4324	NA	NA	NA	rs2693698	5	BCL11B	0	intronic	0.158	4	2	14	1	0	0
rs3933088	14	99705331	T	C	0.4332	NA	NA	NA	rs2693698	5	BCL11B	0	intronic	3.034	NA	2	14	1	0	0
rs10136429	14	99706474	G	A	0.4315	NA	NA	NA	rs2693698	5	BCL11B	0	intronic	4.906	5	1	14	1	0	0
rs3916222	14	99707933	C	T	0.4403	NA	NA	NA	rs2693698	5	BCL11B	0	intronic	8.404	5	1	14	1	0	0
rs941520	14	99709702	C	A	0.4951	1.26477e-07	-0.0434792	0.00822666	rs2693698	5	BCL11B	0	intronic	0.332	NA	2	14	1	0	0
rs1152790	14	99710843	C	T	0.4955	1.19391e-07	-0.043552	0.00822401	rs2693698	5	BCL11B	0	intronic	6.046	NA	1	14	1	0	0
rs1152792	14	99711331	G	A	0.496	1.23932e-07	-0.0434851	0.00822199	rs2693698	5	BCL11B	0	intronic	12.93	NA	1	13	1	0	0
rs35604463	14	99712032	G	A	0.4392	NA	NA	NA	rs2693698	5	BCL11B	0	intronic	9.655	2b	1	13	1	0	0
rs12895055	14	99712794	C	T	0.4367	NA	NA	NA	rs2693698	5	BCL11B	0	intronic	7.074	3a	1	1	1	0	0
rs11624408	14	99712945	A	G	0.4427	NA	NA	NA	rs2693698	5	BCL11B	0	intronic	4.979	4	1	13	1	0	0
rs1152795	14	99714757	G	A	0.4927	1.2721e-07	-0.0434369	0.0082203	rs2693698	5	BCL11B	0	intronic	1.103	NA	2	13	1	0	0
rs12893398	14	99715924	G	T	0.4929	NA	NA	NA	rs2693698	5	BCL11B	0	intronic	7.511	3a	2	14	1	0	0
rs7141044	14	99716908	C	T	0.4972	NA	NA	NA	rs2693698	5	BCL11B	0	intronic	3.325	5	2	14	1	0	0
rs7151737	14	99718105	C	T	0.4974	NA	NA	NA	rs2693698	5	BCL11B	0	intronic	4.019	5	2	14	1	0	0
rs2693698	14	99719219	G	A	0.4577	2.6601e-09	0.049216	0.00826722	rs2693698	5	BCL11B	0	intronic	8.089	NA	2	14	1	0	0
rs10150710	14	99719680	C	T	0.4831	6.03836e-06	-0.0373027	0.00824211	rs2693698	5	BCL11B	0	intronic	0.712	4	2	14	1	0	0
rs10873500	14	99720979	A	G	0.4699	4.98802e-06	-0.0377448	0.00826625	rs2693698	5	BCL11B	0	intronic	4.295	5	2	14	1	0	1
rs534630013	14	99725231	G	GT	0.4931	NA	NA	NA	rs2693698	5	BCL11B	0	intronic	0.458	NA	1	14	1	0	1
rs11439166	14	99725342	C	CG	0.4925	NA	NA	NA	rs2693698	5	BCL11B	0	intronic	0.395	NA	1	14	1	0	1
rs941519	14	99729963	A	G	0.4938	4.9191e-06	-0.038165	0.0083529	rs2693698	5	BCL11B:AL109767.1	00:00:00	ncRNA_intronic	5.198	5	1	14	1	0	1
16:87221841:A:ATG	16	87221841	A	ATG	0.4192	NA	NA	NA	rs4240787	6	C16orf95	0	NA	0.619	NA	2	15	1	0	0
rs9888792	16	87222153	A	G	0.3293	4.08599e-09	0.0516862	0.00878651	rs4240787	6	C16orf95	0	NA	0.937	6	5	15	1	0	0
rs111864226	16	87223723	TC	T	0.3263	NA	NA	NA	rs4240787	6	C16orf95	0	NA	0.7	NA	5	9	1	0	0
rs12711472	16	87224132	C	A	0.3789	NA	NA	NA	rs4240787	6	C16orf95	0	NA	4.634	2b	5	9	1	0	0
rs12711473	16	87224293	G	A	0.3792	NA	NA	NA	rs4240787	6	C16orf95	0	NA	5.233	4	5	9	1	0	0
rs9308341	16	87224642	A	G	0.3796	NA	NA	NA	rs4240787	6	C16orf95	0	NA	2.84	4	5	15	1	0	0
rs9308342	16	87224855	C	T	0.3297	2.60622e-09	0.0519725	0.00872539	rs4240787	6	C16orf95	0	NA	3.157	7	5	15	1	0	0
rs9308343	16	87224857	A	G	0.4261	NA	NA	NA	rs4240787	6	C16orf95	0	NA	0.05	7	5	15	1	0	0
rs9308344	16	87224930	G	C	0.3301	NA	NA	NA	rs4240787	6	C16orf95	0	NA	2.511	6	5	15	1	0	0
rs9937293	16	87225101	A	G	0.3792	NA	NA	NA	rs4240787	6	C16orf95	0	NA	1.793	7	5	15	1	0	0
rs4843227	16	87225139	T	C	0.3802	NA	NA	NA	rs4240787	6	C16orf95	0	NA	2.014	NA	5	15	1	0	0
rs4843560	16	87225143	G	A	0.3802	NA	NA	NA	rs4240787	6	C16orf95	0	NA	2.888	NA	5	15	1	0	0
rs4843226	16	87225264	T	C	0.3802	NA	NA	NA	rs4240787	6	C16orf95	0	NA	1.686	NA	5	15	1	0	0
rs4843559	16	87225431	A	G	0.3802	NA	NA	NA	rs4240787	6	C16orf95	0	NA	0.304	7	5	15	1	0	0
rs4843558	16	87225473	A	G	0.3802	NA	NA	NA	rs4240787	6	C16orf95	0	NA	0.791	NA	5	15	1	0	0
rs4843557	16	87225690	C	G	0.3308	NA	NA	NA	rs4240787	6	C16orf95	0	NA	0.739	5	5	15	1	0	0
rs7205039	16	87225824	G	C	0.3301	NA	NA	NA	rs4240787	6	C16orf95	0	NA	0.455	5	5	15	1	0	0
rs9933149	16	87226206	C	T	0.38	NA	NA	NA	rs4240787	6	C16orf95	0	NA	16.49	5	5	15	1	0	0
rs12921714	16	87226717	C	A	0.3303	1.03269e-09	0.0531181	0.00869902	rs4240787	6	C16orf95	0	NA	6.698	7	5	15	1	0	0
rs12921347	16	87226843	G	C	0.3306	NA	NA	NA	rs4240787	6	C16orf95	0	NA	0.153	7	5	15	1	0	0
rs12920553	16	87227046	T	G	0.419	NA	NA	NA	rs4240787	6	C16orf95	0	NA	0.248	7	5	15	1	0	0
rs12922411	16	87227156	T	A	0.331	NA	NA	NA	rs4240787	6	C16orf95	0	NA	2.904	7	5	15	1	0	0
rs12921170	16	87227397	A	G	0.4189	NA	NA	NA	rs4240787	6	C16orf95	0	NA	6.682	6	5	15	1	0	0
rs4843556	16	87228164	A	G	0.3332	1.73743e-09	0.0522891	0.00868229	rs4240787	6	C16orf95	0	NA	0.775	NA	5	15	1	0	0
rs7196520	16	87228222	C	A	0.3324	2.86887e-09	0.0516267	0.0086903	rs4240787	6	C16orf95	0	NA	0.358	5	5	15	1	0	0
rs7203251	16	87229318	G	A	0.3329	2.71291e-09	0.0517241	0.00869327	rs4240787	6	C16orf95	0	NA	0.142	5	5	15	1	0	0
rs56023709	16	87229344	C	A	0.381	NA	NA	NA	rs4240787	6	C16orf95	0	NA	1.478	5	5	15	1	0	0
rs6540016	16	87229435	T	C	0.333	2.10562e-09	0.0520603	0.00868934	rs4240787	6	C16orf95	0	NA	0.372	5	5	15	1	0	0
rs7185688	16	87229739	G	A	0.3334	2.19364e-09	0.052029	0.00869379	rs4240787	6	C16orf95	0	NA	1.73	5	5	15	1	0	0
rs11644651	16	87230170	C	G	0.3318	NA	NA	NA	rs4240787	6	C16orf95	0	intergenic	5.225	5	5	15	1	0	0
rs7191546	16	87230224	A	T	0.3315	NA	NA	NA	rs4240787	6	C16orf95	0	intergenic	5.853	5	5	15	1	0	0
rs6540017	16	87230388	A	C	0.3317	NA	NA	NA	rs4240787	6	C16orf95	0	intergenic	0.135	2b	5	15	1	0	0
rs11860417	16	87230537	T	C	0.2859	1.50297e-07	0.0477313	0.0090857	rs4240787	6	C16orf95	0	intergenic	3.839	4	5	15	1	0	0
rs4843555	16	87231160	C	T	0.4179	NA	NA	NA	rs4240787	6	C16orf95	0	intergenic	6.39	NA	5	15	1	0	0
rs12149643	16	87231499	T	C	0.4186	NA	NA	NA	rs4240787	6	C16orf95	0	intergenic	1.288	7	5	15	1	0	0
rs4843554	16	87232383	T	C	0.3725	NA	NA	NA	rs4240787	6	C16orf95	0	intergenic	2.481	NA	5	15	1	0	0
rs4843553	16	87233185	C	A	0.4185	NA	NA	NA	rs4240787	6	C16orf95	0	intergenic	0.781	NA	5	15	1	0	0
rs4843552	16	87233516	A	G	0.4221	NA	NA	NA	rs4240787	6	C16orf95	0	intergenic	4.175	NA	5	15	1	0	0
rs8047567	16	87233938	G	C	0.3347	NA	NA	NA	rs4240787	6	C16orf95	0	intergenic	0.544	5	5	15	1	0	0
rs12711474	16	87234712	T	C	0.3421	1.43157e-08	0.0489481	0.00863108	rs4240787	6	C16orf95	0	intergenic	3.153	4	2	15	1	0	0
rs4240792	16	87235867	A	G	0.3452	1.77159e-08	0.0485765	0.00862127	rs4240787	6	C16orf95	0	intergenic	5.016	NA	2	15	1	0	0
rs4240791	16	87235916	A	G	0.3957	NA	NA	NA	rs4240787	6	C16orf95	0	intergenic	2.176	NA	2	15	1	0	0
rs4240790	16	87235966	G	A	0.3453	NA	NA	NA	rs4240787	6	C16orf95	0	intergenic	4.074	NA	2	15	1	0	0
rs4240789	16	87236012	G	T	0.3057	3.18426e-07	0.0454322	0.008885	rs4240787	6	C16orf95	0	intergenic	1.261	NA	2	15	1	0	0
rs4240788	16	87236082	G	A	0.3419	1.45281e-08	0.0488732	0.00862171	rs4240787	6	C16orf95	0	intergenic	4.636	NA	2	15	1	0	0
rs751969536	16	87236118	T	TGAGGTG	0.3811	NA	NA	NA	rs4240787	6	C16orf95	0	intergenic	1.884	NA	2	15	1	0	0
rs4240787	16	87236331	G	A	0.3819	8.07892e-10	0.0518985	0.00844514	rs4240787	6	C16orf95	0	intergenic	0.591	NA	2	15	1	0	0
rs4240786	16	87236364	C	G	0.3819	NA	NA	NA	rs4240787	6	C16orf95	0	intergenic	2.484	5	2	15	1	0	0
rs4843550	16	87236383	C	G	0.4323	NA	NA	NA	rs4240787	6	C16orf95	0	intergenic	2.441	5	2	15	1	0	0
rs11647053	16	87236947	G	A	0.2948	2.47861e-06	0.0422751	0.00897409	rs4240787	6	C16orf95	0	intergenic	7.247	4	2	15	1	0	0
rs8055080	16	87237097	A	C	0.3417	2.65503e-08	0.0478752	0.00860404	rs4240787	6	C16orf95	0	intergenic	2.864	4	2	15	1	0	0
rs4843549	16	87237863	A	G	0.384	NA	NA	NA	rs4240787	6	C16orf95	0	intergenic	0.022	NA	5	15	1	0	0
rs55807115	16	87238610	T	A	0.3484	NA	NA	NA	rs4240787	6	C16orf95	0	intergenic	9.666	3a	5	15	1	0	0
rs4843548	16	87239743	G	A	0.3549	3.04373e-07	0.0437744	0.00854654	rs4240787	6	C16orf95	0	intergenic	0.61	NA	5	15	1	0	0
rs4843547	16	87240148	T	G	0.3564	3.70378e-07	0.0432964	0.00851501	rs4240787	6	C16orf95	0	intergenic	2.907	NA	2	15	1	0	0
rs35408318	16	87244657	G	A	0.3813	NA	NA	NA	rs4240787	6	C16orf95	0	intergenic	3.065	4	5	15	1	0	0
rs4843569	16	87248134	T	C	0.3284	NA	NA	NA	rs4240787	6	C16orf95:RP11-899L11.1	00:00:00	ncRNA_intronic	7.988	6	5	15	1	0	0
rs4843229	16	87248690	T	C	0.4068	NA	NA	NA	rs4240787	6	C16orf95:RP11-899L11.1	00:00:00	ncRNA_intronic	5.373	5	5	15	1	0	0
rs4843572	16	87249066	G	A	0.4068	NA	NA	NA	rs4240787	6	C16orf95:RP11-899L11.1	00:00:00	ncRNA_intronic	5.596	5	5	15	1	0	0
rs10863183	16	87249305	T	C	0.3169	NA	NA	NA	rs4240787	6	C16orf95:RP11-899L11.1	00:00:00	ncRNA_intronic	0.154	5	5	15	1	0	0
rs1110339	16	87250019	T	C	0.4055	NA	NA	NA	rs4240787	6	C16orf95:RP11-899L11.1:RP11-899L11.3	00:00:00	ncRNA_exonic	11.29	5	2	15	1	0	0
rs62056163	16	87255310	A	G	0.3286	9.13234e-06	0.038759	0.00873436	rs4240787	6	C16orf95:RP11-899L11.1	00:00:00	ncRNA_intronic	1.164	7	1	15	1	0	0
16:87255526:T:TCAC	16	87255526	T	TCAC	0.4366	NA	NA	NA	rs4240787	6	C16orf95:RP11-899L11.1	00:00:00	ncRNA_intronic	0.548	NA	1	15	1	0	0
rs12919133	16	87257820	T	C	0.437	NA	NA	NA	rs4240787	6	C16orf95:RP11-899L11.1	00:00:00	ncRNA_intronic	0.78	6	5	15	1	0	0
rs11640181	16	87258088	G	A	0.3812	6.40186e-08	0.0456239	0.00843549	rs4240787	6	C16orf95:RP11-899L11.1	00:00:00	ncRNA_intronic	2.017	5	5	15	1	0	0
MAF; minor allele frequency.
IndSigSNPs; independent significant SNPS.
CADD; combined annotation-dependent depletion score. CADD predicts how deleterious the SNP effect is on protein structure and function (higher scores indicate more deleterious effect).
RDB; RegulomeDB. RDB scores predict likelihood of regulatory functionality (lower scores indicate higher likelihood).
minChrState; minimum chromatine state. The chromatine state indicates the accessibility of genomic regions using 15 categorical states.
pos-Mapping; positional gene mapping. 1 = yes, 0 = no.
eqtl-Mapping; expression quantitative trait loci gene mapping. 1 = yes, 0 = no.
ci-Mapping; chromatin interaction gene mapping. 1 = yes, 0 = no.
