# Supplementary material for: The genetic architecture of the human thalamus and its overlap with ten common brain disorders
Source: Nat Commun. 2021 May 18;12:2909. doi: 10.1038/s41467-021-23175-z (PMC8131358; doi:10.1038/s41467-021-23175-z)
Supplement: Supplementary file 12 — Supplementary Data 9 [file 41467_2021_23175_MOESM12_ESM.xlsx]

## Sheet: Suppl. Data 9_Posterior_SNPs
rsID	Chromosome	Position	non_effect_allele	effect_allele	MAF	GWAS P-value	Beta	SE	IndSigSNP	Genomic Locus	Nearest gene	Distance	Function	CADD	RDB	minChrState	commonChrState	posMapFilt	eqtlMapFilt	ciMapFilt
rs6673687	1	205670369	A	T	0.4009	NA	NA	NA	rs951366	1	NUCKS1	11577	intergenic	16.05	4	2	7	0	1	0
rs11240554	1	205671644	C	T	0.297	6.13851e-08	-0.0483118	0.00892003	rs951366	1	NUCKS1	10302	intergenic	0.46	7	4	5	0	1	0
rs3747973	1	205677148	G	A	0.4054	NA	NA	NA	rs951366	1	NUCKS1	4798	intergenic	2.271	NA	4	5	1	1	0
rs951366	1	205685352	T	C	0.3927	1.92296e-09	-0.0500651	0.0083358	rs951366	1	NUCKS1	0	UTR3	15.74	6	4	4	1	1	0
rs4951258	1	205691316	G	A	0.3925	2.63371e-09	-0.0496028	0.00832996	rs951366	1	NUCKS1	0	intronic	1.982	7	4	4	1	1	0
rs4951023	1	205691546	G	A	0.3925	2.74527e-09	-0.0495423	0.00832932	rs951366	1	NUCKS1	0	intronic	0.971	6	4	4	1	1	0
rs4951261	1	205717823	A	C	0.3928	2.28695e-09	-0.0497609	0.00832426	rs951366	1	NUCKS1	0	intronic	9.479	4	1	1	1	1	0
rs823114	1	205719532	A	G	0.4506	NA	NA	NA	rs951366	1	NUCKS1	127	upstream	22.8	4	1	1	1	1	0
rs823116	1	205720483	A	G	0.4505	NA	NA	NA	rs951366	1	NUCKS1	1078	intergenic	3.831	4	1	15	1	1	0
rs11240565	1	205722958	C	T	0.397	5.08092e-09	-0.0486201	0.00831652	rs951366	1	NUCKS1	3553	intergenic	10.78	4	5	15	1	1	0
rs823118	1	205723572	T	C	0.4503	NA	NA	NA	rs951366	1	NUCKS1	4167	intergenic	1.028	7	5	15	1	1	0
rs2014202	1	205735612	G	A	0.3309	2.06519e-07	-0.0448657	0.00863702	rs951366	1	RAB7L1	1501	intergenic	0.236	7	4	15	1	1	1
rs7522056	1	205735891	G	A	0.3308	2.08578e-07	-0.0448546	0.00863796	rs951366	1	RAB7L1	1222	intergenic	3.166	1f	4	15	1	1	1
rs708723	1	205739266	T	C	0.4498	NA	NA	NA	rs951366	1	RAB7L1	0	UTR3	2.582	5	4	4	1	1	1
rs9848971	3	89279394	A	G	0.2876	NA	NA	NA	rs73145320	2	EPHA3	0	intronic	2.637	7	5	15	1	1	0
rs6796339	3	89286159	C	T	0.2895	1.27761e-08	0.0520037	0.00913849	rs73145320	2	EPHA3	0	intronic	2.363	6	5	15	1	1	0
rs1398531	3	89289709	G	T	0.2857	1.01397e-08	0.0527686	0.00920917	rs73145320	2	EPHA3	0	intronic	3.319	NA	5	15	1	1	0
rs6776281	3	89290164	T	A	0.2898	NA	NA	NA	rs73145320	2	EPHA3	0	intronic	3.429	7	5	15	1	1	0
rs73146387	3	89291564	G	C	0.29	NA	NA	NA	rs73145320	2	EPHA3	0	intronic	0.094	6	5	15	1	0	0
rs62278161	3	89291713	C	G	0.2902	NA	NA	NA	rs73145320	2	EPHA3	0	intronic	1.021	7	5	15	1	1	0
rs62278163	3	89291836	C	T	0.2896	NA	NA	NA	rs73145320	2	EPHA3	0	intronic	1.383	7	5	15	1	1	0
rs58858051	3	89291909	A	T	0.2902	NA	NA	NA	rs73145320	2	EPHA3	0	intronic	0.932	6	5	15	1	1	0
rs59127701	3	89291916	T	TA	0.2901	NA	NA	NA	rs73145320	2	EPHA3	0	intronic	0.509	NA	5	15	1	1	0
rs62278164	3	89292567	T	C	0.2898	NA	NA	NA	rs73145320	2	EPHA3	0	intronic	4.584	6	5	15	1	1	0
rs6794975	3	89292824	G	A	0.2933	4.03987e-09	0.0533828	0.00907206	rs73145320	2	EPHA3	0	intronic	1.888	7	5	15	1	1	0
rs4857497	3	89294149	T	G	0.2907	1.02845e-08	0.0520613	0.00908958	rs73145320	2	EPHA3	0	intronic	5.052	7	5	15	1	1	0
rs9883541	3	89294657	T	C	0.2903	NA	NA	NA	rs73145320	2	EPHA3	0	intronic	2.969	6	7	15	1	1	0
rs17738248	3	89296363	C	A	0.2898	NA	NA	NA	rs73145320	2	EPHA3	0	intronic	0.106	7	5	15	1	1	0
rs9847087	3	89297308	C	G	0.2911	NA	NA	NA	rs73145320	2	EPHA3	0	intronic	1.743	6	5	15	1	1	0
rs17026816	3	89297593	A	G	0.2907	1.10275e-08	0.0519547	0.00908979	rs73145320	2	EPHA3	0	intronic	1.338	7	5	15	1	1	0
rs9851954	3	89297904	G	A	0.2905	9.17624e-09	0.0522404	0.00909016	rs73145320	2	EPHA3	0	intronic	0.432	7	5	15	1	1	0
rs6786204	3	89298813	A	C	0.2908	1.04759e-08	0.0520359	0.00909011	rs73145320	2	EPHA3	0	intronic	2.914	7	5	15	1	1	0
rs6786328	3	89298926	A	G	0.2903	NA	NA	NA	rs73145320	2	EPHA3	0	intronic	0.326	5	5	15	1	1	0
rs6773815	3	89299059	C	T	0.2905	7.60741e-09	0.0525376	0.00909178	rs73145320	2	EPHA3	0	intronic	0.152	5	5	15	1	1	0
rs9862195	3	89299752	C	T	0.2905	7.45323e-09	0.0525508	0.00908864	rs73145320	2	EPHA3	0	intronic	0.785	7	5	15	1	1	0
rs9829401	3	89300610	A	C	0.2913	NA	NA	NA	rs73145320	2	EPHA3	0	intronic	6.648	5	5	15	1	1	0
rs62278166	3	89300779	A	G	0.2907	9.85674e-09	0.0521225	0.00908883	rs73145320	2	EPHA3	0	intronic	4.447	7	5	15	1	1	0
rs62278168	3	89301573	A	G	0.2904	NA	NA	NA	rs73145320	2	EPHA3	0	intronic	7.566	7	5	15	1	1	0
rs62278170	3	89302617	G	T	0.2905	8.11363e-09	0.0524264	0.00908962	rs73145320	2	EPHA3	0	intronic	12.66	7	5	15	1	1	0
rs28834186	3	89305272	G	A	0.2891	2.06661e-08	0.0511473	0.00912066	rs73145320	2	EPHA3	0	intronic	0.08	7	5	15	1	1	0
rs28620812	3	89305668	C	T	0.2902	NA	NA	NA	rs73145320	2	EPHA3	0	intronic	0.325	7	5	15	1	1	0
rs62278171	3	89305928	G	A	0.2905	9.11281e-09	0.052287	0.00909641	rs73145320	2	EPHA3	0	intronic	0.025	5	5	15	1	1	0
rs62278172	3	89306038	G	A	0.2901	NA	NA	NA	rs73145320	2	EPHA3	0	intronic	0.789	5	5	15	1	1	0
rs2137488	3	89308704	A	G	0.2906	NA	NA	NA	rs73145320	2	EPHA3	0	intronic	2.84	NA	5	15	1	1	0
rs13316356	3	89309959	C	A	0.2908	7.49733e-09	0.0526064	0.0090998	rs73145320	2	EPHA3	0	intronic	9.519	7	2	15	1	1	0
rs62274981	3	89310605	G	T	0.2903	NA	NA	NA	rs73145320	2	EPHA3	0	intronic	0.569	7	2	15	1	1	0
rs62274982	3	89310731	G	A	0.2903	NA	NA	NA	rs73145320	2	EPHA3	0	intronic	2.704	7	2	15	1	1	0
rs17800347	3	89314429	T	G	0.2902	NA	NA	NA	rs73145320	2	EPHA3	0	intronic	0.611	5	5	15	1	1	0
rs993187	3	89314820	A	G	0.2901	NA	NA	NA	rs73145320	2	EPHA3	0	intronic	1.276	NA	5	15	1	1	0
rs993186	3	89314862	T	G	0.2902	NA	NA	NA	rs73145320	2	EPHA3	0	intronic	4.795	7	5	15	1	1	0
rs1567731	3	89316027	C	T	0.2903	NA	NA	NA	rs73145320	2	EPHA3	0	intronic	0.761	NA	5	15	1	1	0
rs17800551	3	89317315	G	T	0.29	NA	NA	NA	rs73145320	2	EPHA3	0	intronic	13.9	1f	2	15	1	1	0
rs62274984	3	89318317	G	A	0.29	NA	NA	NA	rs73145320	2	EPHA3	0	intronic	0.167	6	5	15	1	1	0
3:89318905:T:TC	3	89318905	TC	T	0.2903	NA	NA	NA	rs73145320	2	EPHA3	0	intronic	0.956	NA	5	15	1	0	0
rs9866618	3	89319577	T	C	0.29	NA	NA	NA	rs73145320	2	EPHA3	0	intronic	15.81	1f	5	15	1	1	0
rs9863058	3	89322805	C	T	0.2929	NA	NA	NA	rs73145320	2	EPHA3	0	intronic	0.401	7	5	15	1	1	0
rs2063590	3	89323932	G	C	0.2929	NA	NA	NA	rs73145320	2	EPHA3	0	intronic	1.087	7	5	15	1	1	0
rs4857502	3	89324919	G	A	0.2931	NA	NA	NA	rs73145320	2	EPHA3	0	intronic	0.511	6	5	15	1	1	0
3:89325520:C:G	3	89325520	C	G	0.2932	NA	NA	NA	rs73145320	2	EPHA3	0	intronic	13.68	5	7	15	1	1	0
rs62274986	3	89327148	G	A	0.2932	NA	NA	NA	rs73145320	2	EPHA3	0	intronic	11.93	7	2	15	1	1	0
rs1398534	3	89329307	A	G	0.2944	NA	NA	NA	rs73145320	2	EPHA3	0	intronic	0.416	NA	9	15	1	1	0
3:89333590:C:CT	3	89333590	CT	C	0.2937	NA	NA	NA	rs73145320	2	EPHA3	0	intronic	0.542	NA	9	15	1	0	0
rs9875278	3	89335463	C	T	0.2932	NA	NA	NA	rs73145320	2	EPHA3	0	intronic	0.551	7	9	15	1	1	0
rs9821666	3	89339548	G	T	0.2931	NA	NA	NA	rs73145320	2	EPHA3	0	intronic	0.224	5	9	15	1	1	0
rs1512908	3	89340134	G	A	0.2931	NA	NA	NA	rs73145320	2	EPHA3	0	intronic	1.036	NA	9	15	1	1	0
rs9852380	3	89341738	T	G	0.2932	NA	NA	NA	rs73145320	2	EPHA3	0	intronic	4.795	6	9	15	1	1	0
rs9852722	3	89341946	T	C	0.2932	NA	NA	NA	rs73145320	2	EPHA3	0	intronic	7.027	6	9	15	1	1	0
rs2175670	3	89343044	A	G	0.2934	6.56065e-09	0.0528839	0.00911244	rs73145320	2	EPHA3	0	intronic	4.108	NA	9	15	1	1	0
rs9863107	3	89343789	T	G	0.2934	6.56065e-09	0.0528839	0.00911244	rs73145320	2	EPHA3	0	intronic	2.143	6	9	15	1	0	0
rs9868782	3	89384121	G	A	0.2901	6.89397e-10	0.0565455	0.0091638	rs73145320	2	EPHA3	0	intronic	0.407	6	5	15	1	1	0
rs9832305	3	89392778	T	C	0.2876	2.85282e-10	0.0578752	0.0091738	rs73145320	2	EPHA3	0	intronic	2.277	6	5	15	1	1	0
rs57670516	3	89419645	T	C	0.2858	1.50539e-10	0.0584826	0.00912781	rs73145320	2	EPHA3	0	intronic	0.9	7	5	15	1	1	0
3:89420088:T:TGTGCACCTAGAC	3	89420088	TGTGCACCTAGAC	T	0.2834	NA	NA	NA	rs73145320	2	EPHA3	0	intronic	2.322	NA	5	15	1	1	0
rs62275018	3	89423863	A	G	0.2862	2.64667e-10	0.0576375	0.00911939	rs73145320	2	EPHA3	0	intronic	2.134	7	5	15	1	1	0
rs9854073	3	89426589	C	A	0.2873	2.66847e-10	0.0576072	0.00911641	rs73145320	2	EPHA3	0	intronic	2.316	7	5	15	1	1	0
rs9864984	3	89428776	C	T	0.2881	NA	NA	NA	rs73145320	2	EPHA3	0	intronic	1.495	6	5	15	1	1	0
rs9825569	3	89431650	T	C	0.2879	NA	NA	NA	rs73145320	2	EPHA3	0	intronic	0.771	7	5	15	1	1	0
rs7615949	3	89432683	C	G	0.2875	NA	NA	NA	rs73145320	2	EPHA3	0	intronic	7.905	6	5	15	1	1	0
rs9849029	3	89433059	A	G	0.2874	2.92657e-10	0.0574831	0.00911742	rs73145320	2	EPHA3	0	intronic	2.531	6	5	15	1	1	0
rs62275019	3	89433648	T	G	0.2881	NA	NA	NA	rs73145320	2	EPHA3	0	intronic	1.771	6	5	15	1	1	0
rs9844971	3	89440509	T	C	0.2853	2.96582e-10	0.0579279	0.00919094	rs73145320	2	EPHA3	0	intronic	3.81	7	5	15	1	0	0
rs6782527	3	89442369	C	T	0.2837	NA	NA	NA	rs73145320	2	EPHA3	0	intronic	17.51	5	5	15	1	1	0
rs7645408	3	89446132	G	A	0.2854	3.53572e-10	0.0578276	0.00921497	rs73145320	2	EPHA3	0	intronic	0.332	7	5	15	1	1	0
rs6800041	3	89448196	T	C	0.285	2.82001e-10	0.0582053	0.00922348	rs73145320	2	EPHA3	0	intronic	0.378	7	5	15	1	1	0
rs28623022	3	89448936	T	A	0.2849	NA	NA	NA	rs73145320	2	EPHA3	0	UTR3	1.162	6	5	15	1	1	0
rs73137381	3	89458550	A	G	0.2586	NA	NA	NA	rs73145320	2	EPHA3	0	intronic	5.857	5	5	15	1	1	0
rs73137382	3	89461363	C	G	0.2586	NA	NA	NA	rs73145320	2	EPHA3	0	intronic	0.184	6	5	15	1	1	0
rs73137384	3	89463290	C	T	0.2607	3.50162e-09	0.0554695	0.009389	rs73145320	2	EPHA3	0	intronic	4.969	6	5	15	1	1	0
rs73137387	3	89464194	T	C	0.2594	NA	NA	NA	rs73145320	2	EPHA3	0	intronic	1.911	7	5	15	1	1	0
rs73137393	3	89471701	T	C	0.2587	NA	NA	NA	rs73145320	2	EPHA3	0	intronic	1.973	7	4	15	1	1	0
rs1512185	3	89473615	G	A	0.2605	3.28471e-09	0.055671	0.00940631	rs73145320	2	EPHA3	0	intronic	1.246	6	5	15	1	1	0
rs73137395	3	89478753	A	C	0.26	4.66131e-09	0.0551849	0.00941631	rs73145320	2	EPHA3	0	intronic	5.87	7	4	15	1	1	0
rs12639506	3	89480265	A	G	0.2598	NA	NA	NA	rs73145320	2	EPHA3	0	intronic	4.816	6	4	15	1	1	0
rs73139257	3	89482779	A	G	0.2601	3.71435e-09	0.0555265	0.00941415	rs73145320	2	EPHA3	0	intronic	2.229	6	5	15	1	1	0
rs1028013	3	89484268	T	C	0.2587	NA	NA	NA	rs73145320	2	EPHA3	0	intronic	4.113	1f	5	15	1	0	0
rs66708608	3	89486373	C	T	0.2487	2.35601e-08	0.0534205	0.00956484	rs73145320	2	EPHA3	0	intronic	0.742	7	5	15	1	1	0
rs73139261	3	89492406	A	G	0.2579	NA	NA	NA	rs73145320	2	EPHA3	0	intronic	6.55	7	4	15	1	1	0
rs7616322	3	89493283	C	T	0.2624	9.47867e-09	0.0538973	0.00938744	rs73145320	2	EPHA3	0	intronic	2.366	6	5	15	1	1	0
rs6551412	3	89496502	G	A	0.2617	NA	NA	NA	rs73145320	2	EPHA3	0	intronic	0.156	1f	5	15	1	1	0
rs2346836	3	89498096	C	A	0.2598	1.45942e-09	0.0569274	0.00940842	rs73145320	2	EPHA3	0	intronic	0.288	6	5	15	1	1	0
rs60759140	3	89499848	G	C	0.2599	NA	NA	NA	rs73145320	2	EPHA3	0	intronic	2.456	6	4	15	1	1	0
rs73139276	3	89500196	T	A	0.2592	NA	NA	NA	rs73145320	2	EPHA3	0	intronic	7.52	6	4	15	1	1	0
rs12152372	3	89500365	T	C	0.2602	1.21303e-09	0.0571479	0.00939865	rs73145320	2	EPHA3	0	intronic	2.173	6	4	15	1	1	0
rs2881488	3	89500488	C	G	0.2602	NA	NA	NA	rs73145320	2	EPHA3	0	intronic	2.041	6	4	15	1	1	0
rs59541469	3	89501671	C	T	0.2599	1.3515e-09	0.0570318	0.00940643	rs73145320	2	EPHA3	0	intronic	0.613	7	5	15	1	1	0
3:89502123:T:TTAG	3	89502123	TTAG	T	0.2598	NA	NA	NA	rs73145320	2	EPHA3	0	intronic	0.779	NA	5	15	1	1	0
rs73139281	3	89503890	C	T	0.2604	1.14101e-09	0.0572405	0.00939871	rs73145320	2	EPHA3	0	intronic	0.231	6	4	15	1	1	0
rs73139284	3	89503958	A	G	0.2604	1.36869e-09	0.0569674	0.00939897	rs73145320	2	EPHA3	0	intronic	2.347	7	4	15	1	1	0
rs73139286	3	89504295	T	A	0.2603	NA	NA	NA	rs73145320	2	EPHA3	0	intronic	8.501	7	5	15	1	1	0
rs1512183	3	89505054	A	T	0.2603	NA	NA	NA	rs73145320	2	EPHA3	0	intronic	0.825	6	5	15	1	1	0
rs73139288	3	89505327	T	G	0.26	NA	NA	NA	rs73145320	2	EPHA3	0	intronic	1.073	7	5	15	1	1	0
rs73139290	3	89505343	G	A	0.2602	1.31591e-09	0.0570434	0.00940168	rs73145320	2	EPHA3	0	intronic	0.626	7	5	15	1	1	0
rs73139296	3	89505734	C	T	0.2604	2.77257e-09	0.0558402	0.0093907	rs73145320	2	EPHA3	0	intronic	0.537	7	5	15	1	1	0
rs1157607	3	89506364	C	T	0.2608	NA	NA	NA	rs73145320	2	EPHA3	0	intronic	0.12	6	5	15	1	1	0
rs1157608	3	89506464	T	G	0.2609	4.29133e-09	0.055161	0.00939025	rs73145320	2	EPHA3	0	intronic	0.193	6	5	15	1	1	0
rs7626735	3	89506958	C	A	0.2608	NA	NA	NA	rs73145320	2	EPHA3	0	intronic	1.187	6	5	15	1	1	0
rs568140553	3	89507219	C	CT	0.2611	NA	NA	NA	rs73145320	2	EPHA3	0	intronic	4.041	NA	5	15	1	1	0
rs73139302	3	89508186	A	G	0.2609	4.29133e-09	0.055161	0.00939025	rs73145320	2	EPHA3	0	intronic	2.787	6	5	15	1	1	0
rs73141104	3	89508390	C	T	0.2609	4.55735e-09	0.0550665	0.00939011	rs73145320	2	EPHA3	0	intronic	0.294	7	5	15	1	1	0
rs112087049	3	89509550	G	T	0.2534	NA	NA	NA	rs73145320	2	EPHA3	0	intronic	0.047	7	5	15	1	1	0
rs6795074	3	89516652	T	C	0.2612	NA	NA	NA	rs73145320	2	EPHA3	0	intronic	4.205	6	5	15	1	1	0
rs73141108	3	89517119	C	T	0.2612	NA	NA	NA	rs73145320	2	EPHA3	0	intronic	21.6	5	5	15	1	1	0
rs1912965	3	89518332	A	G	0.2613	4.20918e-09	0.0551426	0.00938199	rs73145320	2	EPHA3	0	intronic	2.229	6	5	15	1	1	0
rs1912966	3	89518464	T	A	0.2612	NA	NA	NA	rs73145320	2	EPHA3	0	intronic	4.272	6	5	15	1	1	0
rs73141113	3	89518499	T	C	0.2611	NA	NA	NA	rs73145320	2	EPHA3	0	intronic	1.577	6	5	15	1	0	0
rs73139104	3	89519229	A	C	0.2602	NA	NA	NA	rs73145320	2	EPHA3	0	intronic	0.708	6	5	15	1	1	0
rs113141104	3	89519238	C	T	0.2609	5.79458e-09	0.0547395	0.00939851	rs73145320	2	EPHA3	0	intronic	2.206	7	5	15	1	1	0
3:89519266:G:GA	3	89519266	GA	G	0.2421	NA	NA	NA	rs73145320	2	EPHA3	0	intronic	0.685	NA	5	15	1	1	0
rs73139105	3	89519651	T	C	0.2613	4.49354e-09	0.0550478	0.00938318	rs73145320	2	EPHA3	0	intronic	3.15	6	5	15	1	1	0
3:89521060:C:CTAT	3	89521060	CTAT	C	0.2613	NA	NA	NA	rs73145320	2	EPHA3	0	intronic	1.216	NA	5	15	1	1	0
rs17026944	3	89521131	G	A	0.2615	3.19816e-09	0.0555495	0.00937882	rs73145320	2	EPHA3	0	intronic	0.216	6	5	15	1	1	0
rs73139110	3	89521509	C	A	0.2612	NA	NA	NA	rs73145320	2	EPHA3	0	intronic	11.37	7	4	15	1	1	0
rs112297761	3	89521602	T	TC	0.2614	NA	NA	NA	rs73145320	2	EPHA3	0	intronic	11.88	NA	4	15	1	1	0
rs1054750	3	89521725	T	C	0.2612	NA	NA	NA	rs73145320	2	EPHA3	0	exonic	10.94	6	4	15	1	1	0
rs752364173	3	89521820	TTG	T	0.2492	NA	NA	NA	rs73145320	2	EPHA3	0	intronic	0.795	NA	4	15	1	1	0
3:89521831:T:TGAAAG	3	89521831	TGAAAG	T	0.2533	NA	NA	NA	rs73145320	2	EPHA3	0	intronic	1.374	NA	4	15	1	1	0
3:89521838:T:TTTG	3	89521838	TTTG	T	0.2533	NA	NA	NA	rs73145320	2	EPHA3	0	intronic	0.799	NA	4	15	1	1	0
rs73139115	3	89521900	G	T	0.2612	NA	NA	NA	rs73145320	2	EPHA3	0	intronic	3.281	7	4	15	1	1	0
rs73139117	3	89521965	T	G	0.2612	NA	NA	NA	rs73145320	2	EPHA3	0	intronic	5.525	6	4	15	1	1	0
rs73139118	3	89522263	A	T	0.2612	NA	NA	NA	rs73145320	2	EPHA3	0	intronic	4.08	6	4	15	1	1	0
rs73139119	3	89522285	C	T	0.2613	4.33495e-09	0.0550962	0.0093819	rs73145320	2	EPHA3	0	intronic	1.474	6	4	15	1	1	0
rs150837250	3	89522314	A	AGTTATAATTAG	0.2418	NA	NA	NA	rs73145320	2	EPHA3	0	intronic	1.329	NA	4	15	1	1	0
rs73139121	3	89522433	A	G	0.2613	4.33495e-09	0.0550962	0.0093819	rs73145320	2	EPHA3	0	intronic	1.369	6	4	15	1	1	0
rs17801380	3	89522483	G	T	0.2612	NA	NA	NA	rs73145320	2	EPHA3	0	intronic	0.198	7	4	15	1	1	0
rs73139125	3	89524056	A	G	0.2615	3.17849e-09	0.0555647	0.00937978	rs73145320	2	EPHA3	0	intronic	3.377	5	5	15	1	1	0
rs73139127	3	89524436	T	A	0.2612	NA	NA	NA	rs73145320	2	EPHA3	0	intronic	7.121	6	5	15	1	1	0
rs73139129	3	89524562	A	G	0.2612	NA	NA	NA	rs73145320	2	EPHA3	0	intronic	3.929	7	5	15	1	1	0
rs73139131	3	89524686	A	G	0.2613	4.52301e-09	0.0550347	0.00938269	rs73145320	2	EPHA3	0	intronic	0.292	6	5	15	1	1	0
rs144317613	3	89525080	T	TA	0.2611	NA	NA	NA	rs73145320	2	EPHA3	0	intronic	1.577	NA	5	15	1	1	0
rs112335559	3	89525297	A	T	0.2611	NA	NA	NA	rs73145320	2	EPHA3	0	intronic	0.096	6	5	15	1	0	0
3:89525668:T:TTA	3	89525668	TTA	T	0.261	NA	NA	NA	rs73145320	2	EPHA3	0	intronic	0.141	NA	5	15	1	0	0
rs1499780	3	89526072	G	C	0.2609	NA	NA	NA	rs73145320	2	EPHA3	0	intronic	0.387	6	5	15	1	1	0
rs569866494	3	89526980	G	GA	0.268	NA	NA	NA	rs73145320	2	EPHA3	0	intronic	1.591	NA	5	15	1	0	0
rs73139133	3	89527708	G	A	0.2714	NA	NA	NA	rs73145320	2	EPHA3	0	intronic	0.583	6	4	15	1	1	0
rs73139134	3	89527709	G	C	0.2722	NA	NA	NA	rs73145320	2	EPHA3	0	intronic	1.693	6	4	15	1	1	0
rs73139135	3	89527937	T	C	0.2724	NA	NA	NA	rs73145320	2	EPHA3	0	intronic	4.799	7	4	15	1	1	0
rs73139139	3	89528313	T	G	0.2724	NA	NA	NA	rs73145320	2	EPHA3	0	intronic	2.027	7	4	15	1	1	0
rs12631313	3	89528461	A	T	0.2725	NA	NA	NA	rs73145320	2	EPHA3	0	intronic	7.179	6	4	15	1	1	0
rs12636710	3	89528477	G	A	0.2724	NA	NA	NA	rs73145320	2	EPHA3	0	intronic	1.769	6	4	15	1	1	0
rs3762717	3	89528948	T	C	0.2724	NA	NA	NA	rs73145320	2	EPHA3	0	UTR3	1.435	6	4	15	1	1	0
rs73139144	3	89529177	G	A	0.2724	NA	NA	NA	rs73145320	2	EPHA3	0	UTR3	14.01	6	4	15	1	1	0
rs566480002	3	89529769	T	TA	0.2711	NA	NA	NA	rs73145320	2	EPHA3	0	UTR3	3.97	NA	4	15	1	0	0
rs73139147	3	89530347	G	A	0.2726	NA	NA	NA	rs73145320	2	EPHA3	0	UTR3	7.1	5	4	15	1	1	0
rs7650466	3	89530358	C	T	0.2725	1.20235e-09	0.0564115	0.00927538	rs73145320	2	EPHA3	0	UTR3	14.5	1f	4	15	1	1	0
rs73139148	3	89530956	G	A	0.2727	NA	NA	NA	rs73145320	2	EPHA3	0	UTR3	12.46	7	4	15	1	1	0
rs2117138	3	89531522	A	G	0.2728	7.79704e-10	0.0571033	0.00928358	rs73145320	2	EPHA3	237	downstream	1.714	7	5	15	1	1	0
rs12634269	3	89532768	A	C	0.2731	7.5863e-10	0.0571694	0.00928777	rs73145320	2	EPHA3	1483	intergenic	0.5	6	5	15	1	1	0
rs12629165	3	89533017	G	A	0.2737	NA	NA	NA	rs73145320	2	EPHA3	1732	intergenic	0.77	6	5	15	1	1	0
rs12634341	3	89533031	A	C	0.2738	NA	NA	NA	rs73145320	2	EPHA3	1746	intergenic	0.102	6	5	15	1	1	0
rs2346840	3	89533267	T	G	0.274	NA	NA	NA	rs73145320	2	EPHA3	1982	intergenic	0.844	6	5	15	1	1	0
rs2048518	3	89533905	T	C	0.2838	1.04417e-10	0.0591849	0.0091579	rs73145320	2	EPHA3	2620	intergenic	0.013	1f	5	15	1	1	0
rs2048519	3	89533978	G	A	0.2837	NA	NA	NA	rs73145320	2	EPHA3	2693	intergenic	1.057	7	5	15	1	1	0
rs2048520	3	89534248	T	C	0.2841	1.15638e-10	0.0590477	0.00915862	rs73145320	2	EPHA3	2963	intergenic	5.566	7	5	15	1	1	0
rs2048521	3	89534253	G	A	0.2838	1.04065e-10	0.0591878	0.00915764	rs73145320	2	EPHA3	2968	intergenic	2.973	7	5	15	1	1	0
rs73144998	3	89534592	G	T	0.2839	1.27371e-10	0.0589068	0.00915762	rs73145320	2	EPHA3	3307	intergenic	0.756	7	7	15	1	1	0
rs3762718	3	89535066	T	G	0.2838	NA	NA	NA	rs73145320	2	EPHA3	3781	intergenic	2.64	6	9	15	1	1	0
rs2196083	3	89536546	T	C	0.2838	NA	NA	NA	rs73145320	2	EPHA3	5261	intergenic	14.28	1f	14	15	1	1	0
rs12638777	3	89537160	C	T	0.2839	1.2965e-10	0.0588832	0.0091578	rs73145320	2	EPHA3	5875	intergenic	0.013	7	9	15	1	0	0
rs73145002	3	89537618	T	C	0.2838	1.2965e-10	0.0588832	0.0091578	rs73145320	2	EPHA3	6333	intergenic	3.32	5	14	15	1	1	0
rs12634044	3	89537651	A	G	0.2837	NA	NA	NA	rs73145320	2	EPHA3	6366	intergenic	0.091	1f	14	15	1	1	0
rs972030	3	89538498	G	T	0.2833	NA	NA	NA	rs73145320	2	EPHA3	7213	intergenic	0.729	1f	7	15	1	1	0
rs73146907	3	89538747	G	A	0.2834	NA	NA	NA	rs73145320	2	EPHA3	7462	intergenic	2.589	5	7	15	1	1	0
rs57902683	3	89539011	C	CA	0.2834	NA	NA	NA	rs73145320	2	EPHA3	7726	intergenic	2.772	NA	14	15	1	1	0
rs56371328	3	89539124	G	A	0.2835	1.29548e-10	0.05891	0.00916179	rs73145320	2	EPHA3	7839	intergenic	1.758	7	14	15	1	1	0
rs55979407	3	89539275	A	G	0.2834	NA	NA	NA	rs73145320	2	EPHA3	7990	intergenic	2.909	7	14	15	1	1	0
rs113675293	3	89539536	C	T	0.2834	NA	NA	NA	rs73145320	2	EPHA3	8251	intergenic	1.889	7	14	15	1	1	0
3:89540269:A:AT	3	89540269	AT	A	0.2829	NA	NA	NA	rs73145320	2	EPHA3	8984	intergenic	0.254	NA	14	15	1	0	0
rs369052772	3	89540272	T	A	0.283	NA	NA	NA	rs73145320	2	EPHA3	8987	intergenic	0.315	6	14	15	1	0	0
rs4857498	3	89540977	G	A	0.2836	1.58425e-10	0.0586497	0.00916507	rs73145320	2	EPHA3	9692	intergenic	0.19	6	14	15	1	1	0
rs4857499	3	89541330	C	A	0.2835	1.61052e-10	0.0586271	0.00916514	rs73145320	2	EPHA3	10045	intergenic	0.42	7	14	15	0	1	0
rs4857500	3	89541486	T	C	0.2833	NA	NA	NA	rs73145320	2	EPHA3	10201	intergenic	5.759	6	14	15	0	1	0
3:89541782:T:TTA	3	89541782	TTA	T	0.2834	NA	NA	NA	rs73145320	2	EPHA3	10497	intergenic	1.077	NA	14	15	0	0	0
rs73146926	3	89542293	A	G	0.2834	NA	NA	NA	rs73145320	2	EPHA3	11008	intergenic	1.351	5	14	15	0	1	0
rs2346837	3	89542599	C	T	0.2807	1.6977e-09	0.0555813	0.00922319	rs73145320	2	EPHA3	11314	intergenic	0.271	7	14	15	0	1	0
rs4035593	3	89542601	T	TAA	0.2806	NA	NA	NA	rs73145320	2	EPHA3	11316	intergenic	3.339	NA	14	15	0	1	0
rs2117136	3	89542699	A	G	0.2834	NA	NA	NA	rs73145320	2	EPHA3	11414	intergenic	2.294	NA	14	15	0	1	0
rs1036285	3	89544061	T	C	0.2834	1.68382e-10	0.0585641	0.00916505	rs73145320	2	EPHA3	12776	intergenic	1.537	NA	14	15	0	1	0
3:89544326:C:CGGTGGAAATCTCCTTATTAAATTGTGGGCAAGAGGCAACCCAT	3	89544326	CGGTGGAAATCTCCTTATTAAATTGTGGGCAAGAGGCAACCCAT	C	0.2833	NA	NA	NA	rs73145320	2	EPHA3	13041	intergenic	14.29	NA	14	15	0	1	0
rs7633599	3	89544591	C	A	0.2831	NA	NA	NA	rs73145320	2	EPHA3	13306	intergenic	0.607	6	14	15	0	1	0
rs7613315	3	89544773	G	C	0.283	NA	NA	NA	rs73145320	2	EPHA3	13488	intergenic	1.861	6	9	15	0	1	0
rs17026984	3	89544978	G	A	0.283	2.01045e-10	0.0583528	0.00917103	rs73145320	2	EPHA3	13693	intergenic	14.72	1f	9	15	0	1	0
rs12633609	3	89545727	T	G	0.2829	2.06874e-10	0.0583105	0.00917072	rs73145320	2	EPHA3	14442	intergenic	5.136	6	9	15	0	1	0
rs1512188	3	89546183	A	G	0.2829	2.06874e-10	0.0583105	0.00917072	rs73145320	2	EPHA3	14898	intergenic	0.838	6	9	15	0	1	0
rs1512189	3	89546332	A	G	0.2818	NA	NA	NA	rs73145320	2	EPHA3	15047	intergenic	1.178	6	14	15	0	1	0
rs73146943	3	89546728	A	G	0.2829	2.06874e-10	0.0583105	0.00917072	rs73145320	2	EPHA3	15443	intergenic	1.043	7	14	15	0	1	0
rs12632281	3	89547621	G	A	0.2829	1.99299e-10	0.058377	0.00917289	rs73145320	2	EPHA3	16336	intergenic	6.743	6	14	15	0	1	0
rs73146947	3	89548135	T	G	0.2829	1.99299e-10	0.058377	0.00917289	rs73145320	2	EPHA3	16850	intergenic	3.484	6	14	15	0	1	0
rs73146950	3	89548243	T	C	0.2829	1.99299e-10	0.058377	0.00917289	rs73145320	2	EPHA3	16958	intergenic	6.06	6	14	15	0	1	0
rs1567657	3	89548519	G	A	0.2829	1.99299e-10	0.058377	0.00917289	rs73145320	2	EPHA3	17234	intergenic	17.09	6	14	15	0	1	0
rs1567658	3	89548606	T	A	0.2829	NA	NA	NA	rs73145320	2	EPHA3	17321	intergenic	21.5	6	14	15	0	1	0
rs1028012	3	89549422	C	T	0.2828	NA	NA	NA	rs73145320	2	EPHA3	18137	intergenic	0.225	6	14	15	0	1	0
rs73146954	3	89549680	C	G	0.2829	NA	NA	NA	rs73145320	2	EPHA3	18395	intergenic	0.607	6	14	15	0	0	0
rs73146956	3	89549684	G	T	0.2829	1.95615e-10	0.0584074	0.00917353	rs73145320	2	EPHA3	18399	intergenic	1.231	6	14	15	0	0	0
rs17745025	3	89549919	T	C	0.2828	NA	NA	NA	rs73145320	2	EPHA3	18634	intergenic	0.849	6	14	15	0	1	0
rs73146959	3	89549970	A	C	0.2829	2.00343e-10	0.0583711	0.00917312	rs73145320	2	EPHA3	18685	intergenic	5.259	6	14	15	0	1	0
rs73146960	3	89550445	T	C	0.2817	1.70557e-10	0.0588193	0.00920781	rs73145320	2	EPHA3	19160	intergenic	1.705	6	14	15	0	1	0
rs73146961	3	89550459	T	C	0.2829	NA	NA	NA	rs73145320	2	EPHA3	19174	intergenic	4.923	6	14	15	0	1	0
3:89550504:G:GCT	3	89550504	GCT	G	0.2791	NA	NA	NA	rs73145320	2	EPHA3	19219	intergenic	2.002	NA	14	15	0	0	0
rs112404167	3	89550630	C	T	0.2829	2.00343e-10	0.0583711	0.00917312	rs73145320	2	EPHA3	19345	intergenic	6.011	6	14	15	0	1	0
rs12637511	3	89550844	T	C	0.2829	2.00343e-10	0.0583711	0.00917312	rs73145320	2	EPHA3	19559	intergenic	3.142	6	14	15	0	1	0
rs12634697	3	89550993	G	A	0.2828	NA	NA	NA	rs73145320	2	EPHA3	19708	intergenic	0.167	7	14	15	0	1	0
rs12629999	3	89551518	A	G	0.2811	NA	NA	NA	rs73145320	2	EPHA3	20233	intergenic	1.776	7	14	15	0	1	0
rs12638168	3	89551544	T	C	0.2828	NA	NA	NA	rs73145320	2	EPHA3	20259	intergenic	2.675	7	14	15	0	1	0
rs111618480	3	89552134	T	C	0.2829	1.95615e-10	0.0584074	0.00917353	rs73145320	2	EPHA3	20849	intergenic	2.206	7	14	15	0	1	0
rs73146965	3	89552553	A	G	0.277	1.79604e-09	0.0560061	0.00930775	rs73145320	2	EPHA3	21268	intergenic	2.218	6	9	15	0	1	0
rs7619303	3	89552554	G	A	0.277	NA	NA	NA	rs73145320	2	EPHA3	21269	intergenic	1.257	6	9	15	0	1	0
rs73146968	3	89552927	A	G	0.2828	NA	NA	NA	rs73145320	2	EPHA3	21642	intergenic	1.579	6	7	15	0	0	0
rs73146970	3	89553168	A	G	0.2828	NA	NA	NA	rs73145320	2	EPHA3	21883	intergenic	6.794	2b	5	15	0	1	0
rs73146972	3	89553348	A	G	0.2829	2.00343e-10	0.0583711	0.00917312	rs73145320	2	EPHA3	22063	intergenic	2.049	3a	5	15	0	1	0
rs17026990	3	89555257	A	C	0.2829	2.06122e-10	0.058332	0.00917327	rs73145320	2	EPHA3	23972	intergenic	2.335	7	7	15	0	1	0
rs12629758	3	89556408	A	G	0.283	NA	NA	NA	rs73145320	2	EPHA3	25123	intergenic	1.175	6	7	15	0	1	0
rs73146976	3	89557065	T	C	0.2831	2.00715e-10	0.0583595	0.00917171	rs73145320	2	EPHA3	25780	intergenic	0.013	6	9	15	0	1	0
3:89557699:G:GTA	3	89557699	GTA	G	0.2827	NA	NA	NA	rs73145320	2	EPHA3	26414	intergenic	0.301	NA	9	15	0	0	0
rs1039990	3	89558086	G	A	0.2829	NA	NA	NA	rs73145320	2	EPHA3	26801	intergenic	1.044	1f	9	15	0	1	0
rs1039991	3	89558311	C	G	0.283	NA	NA	NA	rs73145320	2	EPHA3	27026	intergenic	0.615	1f	9	15	0	1	0
rs73146980	3	89558578	C	A	0.283	2.01279e-10	0.0583613	0.00917261	rs73145320	2	EPHA3	27293	intergenic	0.074	5	14	15	0	1	0
rs73146983	3	89559082	A	G	0.283	2.01279e-10	0.0583613	0.00917261	rs73145320	2	EPHA3	27797	intergenic	4.316	7	14	15	0	1	0
rs73146986	3	89560884	A	G	0.2812	NA	NA	NA	rs73145320	2	EPHA3	29599	intergenic	1.893	6	14	15	0	1	0
rs73146988	3	89561044	T	C	0.2826	NA	NA	NA	rs73145320	2	EPHA3	29759	intergenic	2.31	6	14	15	0	1	0
rs138490449	3	89561661	A	AT	0.2829	NA	NA	NA	rs73145320	2	EPHA3	30376	intergenic	1.121	NA	9	15	0	1	0
rs73146992	3	89562178	A	G	0.2829	NA	NA	NA	rs73145320	2	EPHA3	30893	intergenic	4.265	6	9	15	0	1	0
rs73146995	3	89562209	T	C	0.2829	NA	NA	NA	rs73145320	2	EPHA3	30924	intergenic	4.319	6	9	15	0	1	0
rs138183278	3	89564090	C	CT	0.2827	NA	NA	NA	rs73145320	2	EPHA3	32805	intergenic	1.051	NA	9	15	0	1	0
rs6784577	3	89564308	A	G	0.2818	NA	NA	NA	rs73145320	2	EPHA3	33023	intergenic	4.874	7	9	15	0	1	0
rs6774870	3	89564891	C	T	0.283	2.01279e-10	0.0583613	0.00917261	rs73145320	2	EPHA3	33606	intergenic	3.155	6	9	15	0	1	0
rs73147002	3	89565128	T	G	0.2829	NA	NA	NA	rs73145320	2	EPHA3	33843	intergenic	5.754	6	9	15	0	1	0
rs148078210	3	89565641	G	GGTAT	0.2763	NA	NA	NA	rs73145320	2	EPHA3	34356	intergenic	1.625	NA	9	15	0	1	0
rs73149103	3	89565651	G	A	0.2736	NA	NA	NA	rs73145320	2	EPHA3	34366	intergenic	5.013	7	9	15	0	1	0
rs73149107	3	89565849	C	A	0.2827	NA	NA	NA	rs73145320	2	EPHA3	34564	intergenic	0.181	6	9	15	0	1	0
rs12633325	3	89566836	A	C	0.2814	NA	NA	NA	rs73145320	2	EPHA3	35551	intergenic	5.959	6	5	15	0	1	0
rs73149109	3	89567344	G	A	0.2823	NA	NA	NA	rs73145320	2	EPHA3	36059	intergenic	1.872	6	5	15	0	1	0
rs1080592	3	89567568	T	C	0.2822	NA	NA	NA	rs73145320	2	EPHA3	36283	intergenic	2.821	6	5	15	0	1	0
rs113307255	3	89567826	T	C	0.282	1.82166e-10	0.0586365	0.00919371	rs73145320	2	EPHA3	36541	intergenic	11.16	6	5	15	0	1	0
rs73149113	3	89567867	C	T	0.2819	NA	NA	NA	rs73145320	2	EPHA3	36582	intergenic	7.345	7	5	15	0	1	0
rs73149115	3	89568284	C	T	0.282	1.83821e-10	0.05863	0.00919469	rs73145320	2	EPHA3	36999	intergenic	1.069	7	5	15	0	0	0
rs149898163	3	89568422	T	TTTCC	0.2763	NA	NA	NA	rs73145320	2	EPHA3	37137	intergenic	0.943	NA	5	15	0	0	0
rs73145303	3	89568714	T	C	0.2807	NA	NA	NA	rs73145320	2	EPHA3	37429	intergenic	0.017	7	5	15	0	1	0
rs73145304	3	89568989	C	T	0.2818	2.66174e-10	0.0580897	0.00919219	rs73145320	2	EPHA3	37704	intergenic	1.361	6	5	15	0	1	0
rs73145305	3	89570713	G	T	0.2816	NA	NA	NA	rs73145320	2	EPHA3	39428	intergenic	0.689	5	7	15	0	1	0
3:89571180:T:TAGAG	3	89571180	TAGAG	T	0.2819	NA	NA	NA	rs73145320	2	EPHA3	39895	intergenic	1.062	NA	5	15	0	1	0
rs907548	3	89574852	C	T	0.2817	NA	NA	NA	rs73145320	2	EPHA3	43567	intergenic	14.06	NA	5	15	0	1	0
rs73145307	3	89576040	G	A	0.2817	NA	NA	NA	rs73145320	2	EPHA3	44755	intergenic	3.117	5	5	15	0	1	0
rs73145309	3	89576389	C	T	0.2817	NA	NA	NA	rs73145320	2	EPHA3	45104	intergenic	16.5	6	5	15	0	1	0
rs73145310	3	89578097	T	C	0.2818	2.08217e-10	0.0584429	0.00919296	rs73145320	2	EPHA3	46812	intergenic	0.717	7	5	15	0	1	0
rs559264903	3	89578492	T	TA	0.2689	NA	NA	NA	rs73145320	2	EPHA3	47207	intergenic	0.758	NA	5	15	0	0	0
rs73145312	3	89578575	C	T	0.2818	1.95661e-10	0.058529	0.00919268	rs73145320	2	EPHA3	47290	intergenic	3.912	7	5	15	0	1	0
rs73145316	3	89580407	C	T	0.2817	NA	NA	NA	rs73145320	2	EPHA3	49122	intergenic	0.867	6	5	15	0	1	0
rs73145317	3	89583712	T	C	0.2053	NA	NA	NA	rs73145320	2	EPHA3	52427	intergenic	2.834	7	14	15	0	1	0
rs12637036	3	89584170	G	A	0.2813	NA	NA	NA	rs73145320	2	RP11-91A15.2	52865	intergenic	0.08	6	14	15	0	1	0
rs73145320	3	89586535	T	C	0.2815	1.03056e-10	0.0594268	0.0091925	rs73145320	2	RP11-91A15.2	50500	intergenic	1.404	7	9	15	0	1	0
rs56082199	3	89586973	A	G	0.2812	NA	NA	NA	rs73145320	2	RP11-91A15.2	50062	intergenic	5.03	6	9	15	0	1	0
rs73145328	3	89587686	T	C	0.2812	NA	NA	NA	rs73145320	2	RP11-91A15.2	49349	intergenic	0.243	5	9	15	0	0	0
rs7613900	3	89588889	A	T	0.282	NA	NA	NA	rs73145320	2	RP11-91A15.2	48146	intergenic	0.807	6	9	15	0	0	0
rs73145332	3	89589327	A	C	0.2812	NA	NA	NA	rs73145320	2	RP11-91A15.2	47708	intergenic	3.406	7	9	15	0	1	0
3:89590098:G:GT	3	89590098	GT	G	0.2728	NA	NA	NA	rs73145320	2	RP11-91A15.2	46937	intergenic	0.878	NA	9	15	0	0	0
rs73145336	3	89593317	A	G	0.2812	NA	NA	NA	rs73145320	2	RP11-91A15.2	43718	intergenic	3.421	6	15	15	0	1	0
rs73145345	3	89598696	C	A	0.2773	NA	NA	NA	rs73145320	2	RP11-91A15.2	38339	intergenic	4.108	6	7	15	0	1	0
rs111835258	3	89601496	G	A	0.2766	NA	NA	NA	rs73145320	2	RP11-91A15.2	35539	intergenic	0.098	7	9	15	0	1	0
rs537614374	3	89606871	T	TA	0.2733	NA	NA	NA	rs73145320	2	RP11-91A15.2	30164	intergenic	0.259	NA	9	15	0	0	0
rs73145351	3	89607237	C	T	0.2773	NA	NA	NA	rs73145320	2	RP11-91A15.2	29798	intergenic	5.708	6	9	15	0	1	0
rs73145353	3	89607824	G	T	0.2773	NA	NA	NA	rs73145320	2	RP11-91A15.2	29211	intergenic	0.417	7	7	15	0	1	0
rs73145357	3	89611766	T	C	0.2773	NA	NA	NA	rs73145320	2	RP11-91A15.2	25269	intergenic	4.946	4	5	15	0	1	0
rs55747880	3	89612941	C	A	0.3524	8.06374e-05	0.0345662	0.00876633	rs73145320	2	RP11-91A15.2	24094	intergenic	0.557	6	5	15	0	0	0
rs819293	3	89613664	G	A	0.2888	NA	NA	NA	rs73145320	2	RP11-91A15.2	23371	intergenic	0.886	5	7	15	0	1	0
rs13078529	3	89616901	G	A	0.2078	4.27378e-09	-0.0608089	0.0103504	rs13078529	2	RP11-91A15.2	20134	intergenic	0.604	6	9	15	0	0	0
rs73153218	3	89619808	G	A	0.2754	NA	NA	NA	rs73145320	2	RP11-91A15.2	17227	intergenic	0.968	7	5	15	0	1	0
3:89626776:A:AT	3	89626776	AT	A	0.2734	NA	NA	NA	rs73145320	2	RP11-91A15.2	10259	intergenic	16.58	NA	5	15	0	1	0
rs2069183	3	89645017	G	A	0.277	NA	NA	NA	rs73145320	2	RP11-91A15.1	5769	intergenic	0.407	5	5	15	0	1	0
rs35401223	3	89678599	G	A	0.2156	6.697e-12	-0.0687039	0.0100053	rs13078529	2	RP11-91A15.1	39351	intergenic	0.193	5	7	15	0	0	0
rs111215243	3	89687803	T	A	0.2751	NA	NA	NA	rs73145320	2	RP11-91A15.1	48555	intergenic	1.574	6	9	15	0	0	0
rs35425923	3	89692663	C	T	0.2117	9.00306e-12	-0.0687433	0.0100732	rs13078529	2	RP11-91A15.1	53415	intergenic	0.049	NA	9	15	0	1	0
rs73153241	3	89695319	C	G	0.2772	NA	NA	NA	rs73145320	2	RP11-91A15.1	56071	intergenic	3.558	6	9	15	0	1	0
rs1915304	3	89704393	C	T	0.2743	1.8021e-09	0.0558936	0.00928993	rs73145320	2	RP11-91A15.1	65145	intergenic	2.796	6	9	15	0	0	0
rs73153252	3	89712192	C	T	0.2742	1.62045e-09	0.056053	0.00928986	rs73145320	2	RP11-91A15.1	72944	intergenic	1.189	3a	9	15	0	1	0
rs73153258	3	89715585	G	A	0.2743	1.64093e-09	0.0560282	0.00928887	rs73145320	2	RP11-91A15.1	76337	intergenic	0.006	7	9	15	0	1	0
rs73153260	3	89718078	G	A	0.2025	NA	NA	NA	rs73145320	2	RP11-91A15.1	78830	intergenic	1.497	6	9	15	0	1	0
rs73153262	3	89719269	G	T	0.2744	1.73306e-09	0.0559457	0.00928881	rs73145320	2	RP11-91A15.1	80021	intergenic	1.127	6	9	15	0	1	0
rs73153266	3	89720111	A	G	0.2745	1.32428e-09	0.0563385	0.00928707	rs73145320	2	RP11-91A15.1	80863	intergenic	1.421	6	9	15	0	1	0
rs113288647	3	89720352	C	T	0.2734	NA	NA	NA	rs73145320	2	RP11-91A15.1	81104	intergenic	0.075	6	9	15	0	1	0
rs7617395	3	89722541	G	T	0.2734	NA	NA	NA	rs73145320	2	RP11-91A15.1	83293	intergenic	1.939	7	9	15	0	1	0
rs73153279	3	89727968	T	C	0.274	NA	NA	NA	rs73145320	2	RP11-91A15.1	88720	intergenic	0.614	6	9	15	0	1	0
rs73153282	3	89728408	C	T	0.2741	NA	NA	NA	rs73145320	2	RP11-91A15.1	89160	intergenic	0.509	6	9	15	0	1	0
rs73153283	3	89732193	G	T	0.2742	NA	NA	NA	rs73145320	2	RP11-91A15.1	92945	intergenic	0.555	6	7	15	0	1	0
rs12633626	3	89744949	G	A	0.2737	NA	NA	NA	rs73145320	2	RP11-91A15.1	105701	intergenic	0.414	6	5	15	0	1	0
rs73153293	3	89756242	C	T	0.2535	NA	NA	NA	rs73145320	2	RP11-91A15.1	116994	intergenic	5.468	7	9	15	0	1	0
rs112407114	3	89797398	G	C	0.2548	NA	NA	NA	rs73145320	2	RP11-91A15.1	158150	intergenic	0.195	5	9	15	0	1	0
rs73154916	3	89803713	C	T	0.255	2.01381e-09	0.0569469	0.00949345	rs73145320	2	RP11-91A15.1	164465	intergenic	0.299	6	9	15	0	1	0
rs73154925	3	89859312	T	C	0.2555	8.72976e-10	0.058355	0.00951484	rs73145320	2	RP11-91A15.1	220064	intergenic	2.28	7	5	15	0	1	0
rs73151349	3	89892899	T	G	0.2537	NA	NA	NA	rs73145320	2	U3	186534	intergenic	1.127	7	9	15	0	1	0
rs113895673	3	89917796	G	C	0.2563	NA	NA	NA	rs73145320	2	U3	161637	intergenic	9.713	5	15	15	0	1	0
3:89924704:T:TG	3	89924704	TG	T	0.257	NA	NA	NA	rs73145320	2	U3	154729	intergenic	1.377	NA	9	15	0	1	0
rs145565219	3	89936402	G	A	0.2584	NA	NA	NA	rs73145320	2	U3	143031	intergenic	0.771	7	5	15	0	1	0
rs1996761	3	89962587	C	T	0.2365	2.24488e-10	-0.0607603	0.00957494	rs28637895	2	U3	116846	intergenic	2.516	NA	5	15	0	0	0
rs11713492	3	89978166	T	A	0.2681	NA	NA	NA	rs28637895	2	U3	101267	intergenic	0.192	5	5	15	0	1	0
rs13071002	3	89983403	G	A	0.2346	1.48979e-09	-0.0584703	0.00966871	rs28637895	2	U3	96030	intergenic	1.831	5	5	15	0	0	0
rs1467277	3	90005732	A	G	0.2657	5.88733e-10	-0.0575801	0.00929389	rs28637895	2	U3	73701	intergenic	15.73	NA	5	15	0	0	0
rs55787722	3	90012103	C	T	0.2753	NA	NA	NA	rs73145320	2	U3	67330	intergenic	0.541	6	9	15	0	1	0
rs6776967	3	90025022	C	T	0.2564	NA	NA	NA	rs137965771	2	U3	54411	intergenic	1.308	6	9	15	0	0	0
rs7637642	3	90034785	C	G	0.3403	NA	NA	NA	rs137965771	2	U3	44648	intergenic	1.317	7	9	15	0	0	0
rs55931912	3	90038054	G	A	0.2566	NA	NA	NA	rs137965771	2	U3	41379	intergenic	8.852	7	9	15	0	0	0
rs66596975	3	90041065	C	T	0.2408	2.03758e-10	-0.0614718	0.00966426	rs28637895	2	U3	38368	intergenic	5.947	6	9	15	0	1	0
rs28708984	3	90041154	T	G	0.3405	NA	NA	NA	rs137965771	2	U3	38279	intergenic	4.028	7	9	15	0	0	0
rs61039064	3	90044732	C	G	0.3407	NA	NA	NA	rs137965771	2	U3	34701	intergenic	0.845	7	9	15	0	0	0
rs60759458	3	90045885	G	C	0.3398	NA	NA	NA	rs137965771	2	U3	33548	intergenic	0.018	7	5	15	0	0	0
rs4396913	3	90047036	T	C	0.2949	NA	NA	NA	rs137965771	2	U3	32397	intergenic	0.9	7	5	15	0	1	0
rs73153370	3	90056125	T	A	0.2928	NA	NA	NA	rs137965771	2	U3	23308	intergenic	1.39	6	5	15	0	0	0
rs1464463	3	90056380	G	A	0.2946	NA	NA	NA	rs137965771	2	U3	23053	intergenic	2.259	6	5	15	0	1	0
rs9868785	3	90066423	G	A	0.3429	NA	NA	NA	rs137965771	2	U3	13010	intergenic	3.34	6	5	15	0	0	0
rs62276239	3	90077991	C	T	0.2553	NA	NA	NA	rs137965771	2	U3	1442	intergenic	0.091	7	9	15	0	0	0
rs55889178	3	90078249	G	A	0.2553	NA	NA	NA	rs137965771	2	U3	1184	intergenic	0.275	7	9	15	0	0	0
rs11397577	3	90081678	A	AT	0.3438	NA	NA	NA	rs137965771	2	U3	2033	intergenic	1.578	NA	5	15	0	0	0
rs6782270	3	90082867	A	C	0.1169	5.55786e-08	-0.0700742	0.0128959	rs116073300	2	U3	3222	intergenic	9.935	6	5	15	0	0	0
rs11923874	3	90089025	G	A	0.2472	8.51477e-11	-0.0619144	0.00953472	rs28637895	2	U3	9380	intergenic	0.554	7	5	15	0	0	0
rs73153385	3	90100056	T	A	0.2543	NA	NA	NA	rs137965771	2	U3	20411	intergenic	1.388	6	9	15	0	0	0
rs12714734	3	90107488	A	C	0.2939	NA	NA	NA	rs137965771	2	U3	27843	intergenic	14.39	6	5	15	0	1	0
rs9877921	3	90108491	C	T	0.2938	NA	NA	NA	rs137965771	2	U3	28846	intergenic	13.87	6	5	15	0	1	0
rs73153389	3	90113055	T	C	0.2667	NA	NA	NA	rs28637895	2	U3	33410	intergenic	3.808	7	5	15	0	0	0
rs9864344	3	90121955	T	G	0.3462	NA	NA	NA	rs137965771	2	U3	42310	intergenic	3.093	7	5	15	0	0	0
rs11435463	3	90122867	A	AT	0.3459	NA	NA	NA	rs137965771	2	U3	43222	intergenic	0.927	NA	5	15	0	0	0
rs6551450	3	90129328	A	C	0.346	NA	NA	NA	rs137965771	2	U3	49683	intergenic	2.009	6	5	15	0	0	0
rs113450730	3	90135516	T	G	0.2936	NA	NA	NA	rs137965771	2	U3	55871	intergenic	1.201	5	1	15	0	0	0
rs9877833	3	90138312	G	A	0.3267	NA	NA	NA	rs137965771	2	U3	58667	intergenic	4.248	6	3	15	0	0	0
rs4974358	3	90141506	A	G	0.3316	NA	NA	NA	rs137965771	2	U3	61861	intergenic	0.585	7	4	15	0	0	0
rs9816940	3	90146579	C	T	0.2939	NA	NA	NA	rs137965771	2	U3	66934	intergenic	0.751	7	4	15	0	1	0
rs9849053	3	90152502	G	A	0.3506	NA	NA	NA	rs137965771	2	U3	72857	intergenic	0.578	7	4	15	0	0	0
rs10470576	3	90154964	C	T	0.3506	NA	NA	NA	rs137965771	2	U3	75319	intergenic	0.904	6	5	15	0	0	0
rs9837548	3	90156142	C	T	0.294	NA	NA	NA	rs137965771	2	U3	76497	intergenic	0.308	6	5	15	0	1	0
rs6551451	3	90156286	C	T	0.3512	NA	NA	NA	rs137965771	2	U3	76641	intergenic	1.425	6	5	15	0	0	0
rs4974359	3	90158968	T	C	0.2517	NA	NA	NA	rs137965771	2	RNU6-712P	74815	intergenic	1.011	7	5	15	0	0	0
rs7433880	3	90174960	C	A	0.2945	NA	NA	NA	rs137965771	2	RNU6-712P	58823	intergenic	9.879	6	8	15	0	0	0
rs71105145	3	90176889	TA	T	0.3558	NA	NA	NA	rs137965771	2	RNU6-712P	56894	intergenic	11.03	NA	5	15	0	0	0
rs11717504	3	90179080	T	A	0.3385	NA	NA	NA	rs137965771	2	RNU6-712P	54703	intergenic	0.412	3a	5	15	0	0	0
rs200756101	3	90180038	T	TATG	0.2468	NA	NA	NA	rs137965771	2	RNU6-712P	53745	intergenic	2.219	NA	5	15	0	0	0
rs7653828	3	90180985	T	C	0.3516	NA	NA	NA	rs137965771	2	RNU6-712P	52798	intergenic	11.19	6	5	15	0	0	0
rs141333755	3	90185094	CA	C	0.3502	NA	NA	NA	rs137965771	2	RNU6-712P	48689	intergenic	2.957	NA	2	15	0	0	0
rs9857806	3	90189355	G	A	0.2944	NA	NA	NA	rs137965771	2	RNU6-712P	44428	intergenic	0.701	7	5	15	0	0	0
rs201983268	3	90189688	G	GA	0.2505	NA	NA	NA	rs137965771	2	RNU6-712P	44095	intergenic	0.107	NA	5	15	0	0	0
rs13072194	3	90189970	T	C	0.3516	NA	NA	NA	rs137965771	2	RNU6-712P	43813	intergenic	0.24	7	5	15	0	0	0
rs7431026	3	90199759	C	T	0.2498	3.46415e-12	-0.0663274	0.00952923	rs28637895	2	RNU6-712P	34024	intergenic	4.961	5	5	15	0	0	0
rs142250908	3	90206899	A	T	0.3546	NA	NA	NA	rs137965771	2	RNU6-712P	26884	intergenic	5.584	7	5	15	0	0	0
rs7371951	3	90208583	A	T	0.2521	NA	NA	NA	rs137965771	2	RNU6-712P	25200	intergenic	2.663	5	5	15	0	0	0
rs62277685	3	90210049	T	A	0.2524	NA	NA	NA	rs137965771	2	RNU6-712P	23734	intergenic	8.399	5	5	15	0	0	0
rs62277687	3	90216537	T	G	0.252	NA	NA	NA	rs137965771	2	RNU6-712P	17246	intergenic	0.521	3a	5	15	0	0	0
rs7429720	3	90228124	G	T	0.3513	NA	NA	NA	rs137965771	2	RNU6-712P	5659	intergenic	4.377	7	5	15	0	0	0
rs34644857	3	90248909	G	A	0.2519	NA	NA	NA	rs137965771	2	PROSP	2556	intergenic	1.849	7	14	15	0	0	0
rs7426793	3	90251951	A	C	0.3516	NA	NA	NA	rs137965771	2	PROSP	0	ncRNA_intronic	1.283	5	5	15	0	0	0
rs9851877	3	90258929	G	A	0.2933	NA	NA	NA	rs137965771	2	PROSP	0	ncRNA_intronic	1.953	6	9	15	0	0	0
rs9877959	3	90263752	A	C	0.3515	NA	NA	NA	rs137965771	2	PROSP	0	ncRNA_intronic	1.028	7	9	15	0	0	0
rs6802945	3	90270589	G	A	0.3348	1.60425e-10	0.0558169	0.00872499	rs137965771	2	PROSP	0	ncRNA_intronic	2.013	7	9	15	0	0	0
rs149909857	3	90270681	C	A	0.2514	NA	NA	NA	rs137965771	2	PROSP	0	ncRNA_intronic	1.249	6	9	15	0	0	0
rs28637895	3	90272433	G	T	0.256	9.6585e-13	-0.067587	0.00946803	rs28637895	2	PROSP	0	ncRNA_intronic	1.834	7	5	15	0	0	0
rs7433265	3	90275692	G	A	0.352	NA	NA	NA	rs137965771	2	PROSP	0	ncRNA_intronic	2.645	6	5	15	0	0	0
rs6766992	3	90275696	G	A	0.3468	NA	NA	NA	rs137965771	2	PROSP	0	ncRNA_intronic	1.024	6	5	15	0	0	0
rs9815264	3	90276511	A	G	0.351	NA	NA	NA	rs137965771	2	PROSP	0	ncRNA_intronic	2.153	7	9	15	0	0	0
rs9815542	3	90276661	A	G	0.351	NA	NA	NA	rs137965771	2	PROSP	0	ncRNA_exonic	11.22	7	9	15	0	0	0
rs7426420	3	90276901	T	C	0.2518	NA	NA	NA	rs137965771	2	PROSP	0	ncRNA_intronic	9.681	6	9	15	0	0	0
rs62277724	3	90281205	G	A	0.2929	NA	NA	NA	rs137965771	2	PROSP	0	ncRNA_intronic	1.648	6	9	15	0	0	0
rs62277726	3	90281409	C	T	0.2519	NA	NA	NA	rs137965771	2	PROSP	0	ncRNA_intronic	2.422	7	9	15	0	0	0
rs73143703	3	90281792	C	T	0.2937	NA	NA	NA	rs137965771	2	PROSP	0	ncRNA_intronic	8.714	7	9	15	0	0	0
rs7429932	3	90283951	G	A	0.3509	NA	NA	NA	rs137965771	2	PROSP	0	ncRNA_intronic	3.845	6	9	15	0	0	0
rs6551461	3	90286317	A	T	0.336	NA	NA	NA	rs137965771	2	PROSP	0	ncRNA_intronic	4.462	7	9	15	0	0	0
rs7372028	3	90294773	T	G	0.3528	NA	NA	NA	rs137965771	2	PROSP	0	ncRNA_intronic	8.462	7	9	15	0	0	0
rs62277730	3	90298313	G	A	0.2522	NA	NA	NA	rs137965771	2	PROSP	0	ncRNA_intronic	0.383	7	9	15	0	0	0
3:90299284:C:CAT	3	90299284	CAT	C	0.2939	NA	NA	NA	rs137965771	2	PROSP	0	ncRNA_intronic	2.046	NA	9	15	0	0	0
rs7432427	3	90299370	T	A	0.3506	NA	NA	NA	rs137965771	2	PROSP	0	ncRNA_intronic	2.06	6	9	15	0	0	0
rs62277731	3	90301351	G	A	0.2517	NA	NA	NA	rs137965771	2	PROSP	0	ncRNA_intronic	2.409	7	9	15	0	0	0
rs11916172	3	90302223	G	T	0.2529	6.3093e-12	-0.0644472	0.00937381	rs28637895	2	PROSP	0	ncRNA_intronic	1.071	5	9	15	0	0	0
3:90306556:G:GC	3	90306556	GC	G	0.293	NA	NA	NA	rs137965771	2	PROSP	0	ncRNA_exonic	10.62	NA	9	15	0	0	0
rs9713415	3	90307719	C	G	0.3359	NA	NA	NA	rs137965771	2	PROSP	1153	intergenic	8.124	6	9	15	0	0	0
rs9883675	3	90310464	A	G	0.3372	3.15228e-10	0.0551316	0.00876043	rs137965771	2	HSPE1P19	99	downstream	1.728	6	9	15	0	0	0
rs9682090	3	90315330	C	T	0.3353	3.83907e-10	0.0547042	0.00873515	rs137965771	2	HSPE1P19	4471	intergenic	2.516	7	5	15	0	0	0
rs9824116	3	90319290	A	G	0.3525	NA	NA	NA	rs137965771	2	HSPE1P19	8431	intergenic	7.522	6	9	9	0	0	0
rs116073300	3	90330130	G	T	0.1182	2.36784e-10	-0.0824208	0.0130051	rs116073300	2	HSPE1P19	19271	intergenic	2.373	7	9	15	0	0	0
rs28808578	3	90335353	G	A	0.2939	NA	NA	NA	rs137965771	2	HSPE1P19	24494	intergenic	6.546	6	9	15	0	0	0
rs9713426	3	90338187	C	T	0.2936	NA	NA	NA	rs137965771	2	HSPE1P19	27328	intergenic	6.481	7	8	9	0	0	0
rs200944496	3	90340020	T	G	0.2521	NA	NA	NA	rs137965771	2	HSPE1P19	29161	intergenic	7.051	7	8	9	0	0	0
rs146933289	3	90341910	G	T	0.2529	NA	NA	NA	rs137965771	2	HSPE1P19	31051	intergenic	5.887	6	5	9	0	0	0
rs9682382	3	90342103	C	A	0.2939	NA	NA	NA	rs137965771	2	HSPE1P19	31244	intergenic	5.756	7	1	9	0	0	0
rs2316812	3	90345861	G	A	0.08207	6.90293e-08	-0.0830956	0.0154022	rs116073300	2	HSPE1P19	35002	intergenic	6.207	7	5	9	0	0	0
rs115826329	3	90347764	C	A	0.08211	7.41242e-08	-0.0828738	0.0153976	rs116073300	2	HSPE1P19	36905	intergenic	6.284	7	8	9	0	0	0
rs9856430	3	90348280	C	T	0.3523	NA	NA	NA	rs137965771	2	HSPE1P19	37421	intergenic	6.511	7	8	9	0	0	0
rs79003773	3	90348777	T	G	0.3386	6.09599e-10	0.054293	0.00877109	rs137965771	2	HSPE1P19	37918	intergenic	7.075	7	8	9	0	0	0
rs9810980	3	90349804	T	C	0.354	NA	NA	NA	rs137965771	2	HSPE1P19	38945	intergenic	7.621	6	8	9	0	0	0
rs9838264	3	90351314	A	T	0.2946	NA	NA	NA	rs137965771	2	HSPE1P19	40455	intergenic	7.275	7	9	9	0	0	0
rs62275565	3	90351548	C	G	0.2944	NA	NA	NA	rs137965771	2	HSPE1P19	40689	intergenic	5.77	6	7	9	0	0	0
rs141127458	3	90353318	C	A	0.07853	5.76896e-07	-0.0786339	0.0157271	rs116073300	2	HSPE1P19	42459	intergenic	5.556	7	9	9	0	0	0
3:90353324:G:GA	3	90353324	GA	G	0.2519	NA	NA	NA	rs137965771	2	HSPE1P19	42465	intergenic	3.968	NA	9	9	0	0	0
rs62275605	3	90354891	C	T	0.2944	NA	NA	NA	rs137965771	2	HSPE1P19	44032	intergenic	6.558	7	1	9	0	0	0
rs2198957	3	90355214	G	A	0.3525	NA	NA	NA	rs137965771	2	HSPE1P19	44355	intergenic	6.671	NA	8	9	0	0	0
rs12637691	3	90355883	C	G	0.3505	NA	NA	NA	rs137965771	2	HSPE1P19	45024	intergenic	5.936	7	8	15	0	0	0
rs62275606	3	90355890	A	G	0.3349	8.61781e-10	0.0537626	0.0087631	rs137965771	2	HSPE1P19	45031	intergenic	7.834	7	8	15	0	0	0
rs113252352	3	90356125	A	G	0.3299	9.99538e-10	0.0541797	0.00886523	rs137965771	2	HSPE1P19	45266	intergenic	4.43	7	5	15	0	0	0
rs62275607	3	90356428	T	A	0.3522	NA	NA	NA	rs137965771	2	HSPE1P19	45569	intergenic	4.09	6	9	15	0	0	0
rs62275608	3	90356435	C	G	0.3522	NA	NA	NA	rs137965771	2	HSPE1P19	45576	intergenic	2.189	6	9	15	0	0	0
rs62275609	3	90356910	G	A	0.2517	NA	NA	NA	rs137965771	2	HSPE1P19	46051	intergenic	3.209	6	9	15	0	0	0
rs9714360	3	90357513	G	T	0.2937	NA	NA	NA	rs137965771	2	HSPE1P19	46654	intergenic	2.298	7	9	15	0	0	0
rs76658459	3	90357875	C	A	0.3516	NA	NA	NA	rs137965771	2	HSPE1P19	47016	intergenic	2.263	6	9	15	0	0	0
rs144184070	3	90358160	G	A	0.2937	NA	NA	NA	rs137965771	2	HSPE1P19	47301	intergenic	3.096	7	9	15	0	0	0
rs9830414	3	90358707	T	C	0.3525	NA	NA	NA	rs137965771	2	HSPE1P19	47848	intergenic	4.394	7	9	15	0	0	0
rs56399694	3	90361837	G	A	0.2945	NA	NA	NA	rs137965771	2	HSPE1P19	50978	intergenic	3.308	6	9	15	0	0	0
rs55740247	3	90362832	T	A	0.351	NA	NA	NA	rs137965771	2	HSPE1P19	51973	intergenic	4.169	6	9	15	0	0	0
rs146233923	3	90363176	A	G	0.0709	5.04172e-07	-0.082883	0.0164913	rs116073300	2	HSPE1P19	52317	intergenic	4.252	6	9	15	0	0	0
rs76900983	3	90363402	C	A	0.3369	1.94862e-10	0.055996	0.00879389	rs137965771	2	HSPE1P19	52543	intergenic	2.234	6	9	15	0	0	0
rs9682018	3	90364375	G	A	0.3524	NA	NA	NA	rs137965771	2	HSPE1P19	53516	intergenic	3.187	6	9	15	0	0	0
rs9682919	3	90368237	A	G	0.3519	NA	NA	NA	rs137965771	2	HSPE1P19	57378	intergenic	7.632	7	5	9	0	0	0
rs9840464	3	90369496	C	T	0.3522	NA	NA	NA	rs137965771	2	HSPE1P19	58637	intergenic	3.004	6	5	9	0	0	0
rs2198954	3	90372187	A	G	0.2942	4.57753e-09	0.0534215	0.00911067	rs137965771	2	HSPE1P19	61328	intergenic	7.324	NA	5	9	0	0	0
rs2198953	3	90375306	T	G	0.3521	NA	NA	NA	rs137965771	2	HSPE1P19	64447	intergenic	7.093	NA	5	9	0	0	0
rs62276586	3	90376687	C	G	0.3501	NA	NA	NA	rs137965771	2	HSPE1P19	65828	intergenic	5.572	7	5	9	0	0	0
rs112433497	3	90376972	C	A	0.294	6.91139e-09	0.0527752	0.00910738	rs137965771	2	HSPE1P19	66113	intergenic	5.698	6	5	9	0	0	0
rs73143751	3	90378437	C	T	0.2936	NA	NA	NA	rs137965771	2	HSPE1P19	67578	intergenic	6.532	NA	5	9	0	0	0
rs62276591	3	90380252	A	T	0.3518	NA	NA	NA	rs137965771	2	HSPE1P19	69393	intergenic	7.322	7	5	9	0	0	0
rs13060127	3	90384083	G	A	0.2494	NA	NA	NA	rs137965771	2	HSPE1P19	73224	intergenic	3.062	7	9	15	0	0	0
rs137965771	3	90386418	C	A	0.3364	1.03448e-10	0.0568779	0.00879891	rs137965771	2	HSPE1P19	75559	intergenic	2.339	7	15	15	0	0	0
3:90392328:C:CTAGA	3	90392328	CTAGA	C	0.2935	NA	NA	NA	rs137965771	2	HSPE1P19	81469	intergenic	4.174	NA	5	9	0	0	0
rs55635962	3	90392461	C	T	0.2525	NA	NA	NA	rs137965771	2	HSPE1P19	81602	intergenic	6.982	6	5	9	0	0	0
rs9875185	3	90394152	A	G	0.3366	1.07126e-09	0.0537744	0.00881488	rs137965771	2	HSPE1P19	83293	intergenic	7.725	7	5	9	0	0	0
rs9857243	3	90395814	A	G	0.3367	1.44738e-09	0.0533654	0.0088177	rs137965771	2	HSPE1P19	84955	intergenic	8.081	6	5	9	0	0	0
rs111858934	3	90400428	C	T	0.2519	NA	NA	NA	rs137965771	2	HSPE1P19	89569	intergenic	6.562	7	5	9	0	0	0
rs9799070	3	90400831	G	A	0.2936	NA	NA	NA	rs137965771	2	HSPE1P19	89972	intergenic	6.485	6	5	9	0	0	0
rs9856545	3	90402558	C	A	0.2938	6.19243e-09	0.052941	0.00910702	rs137965771	2	HSPE1P19	91699	intergenic	5.769	7	8	9	0	0	0
rs79430269	3	90403309	G	A	0.2934	NA	NA	NA	rs137965771	2	HSPE1P19	92450	intergenic	6.387	6	8	9	0	0	0
rs62276658	3	90403891	G	T	0.2937	5.86482e-09	0.0530383	0.0091095	rs137965771	2	HSPE1P19	93032	intergenic	5.624	7	8	9	0	0	0
rs771051249	3	90404658	TGAATGCACATATCACATA	T	0.07508	NA	NA	NA	rs116073300	2	HSPE1P19	93799	intergenic	3.761	NA	8	9	0	0	0
rs73143764	3	90405465	G	C	0.335	NA	NA	NA	rs137965771	2	HSPE1P19	94606	intergenic	5.853	7	8	9	0	0	0
rs9856356	3	90406018	A	G	0.3353	1.63913e-09	0.0535213	0.0088729	rs137965771	2	HSPE1P19	95159	intergenic	7.897	6	8	9	0	0	0
rs149460172	3	90408448	T	G	0.3352	2.64488e-09	0.0528031	0.00886832	rs137965771	2	HSPE1P19	97589	intergenic	7.341	6	8	9	0	0	0
rs73143768	3	90413795	T	C	0.2521	NA	NA	NA	rs137965771	2	HSPE1P19	102936	intergenic	8.378	5	1	9	0	0	0
rs9799179	3	90414184	C	A	0.2921	1.47847e-08	0.0519265	0.00916512	rs137965771	2	HSPE1P19	103325	intergenic	5.778	5	5	9	0	0	0
rs112135625	3	90418792	T	C	0.2531	NA	NA	NA	rs137965771	2	HSPE1P19	107933	intergenic	4.241	6	5	15	0	0	0
rs201902007	3	90423228	G	GA	0.286	NA	NA	NA	rs137965771	2	HSPE1P19	112369	intergenic	1.364	NA	9	15	0	0	0
rs114637624	3	90423339	T	C	0.07672	1.70006e-06	-0.0761249	0.015902	rs116073300	2	HSPE1P19	112480	intergenic	4.51	6	9	15	0	0	0
rs9857738	3	90431024	A	G	0.2963	9.68738e-09	0.0523367	0.0091214	rs137965771	2	HSPE1P19	120165	intergenic	7.354	6	5	9	0	0	0
rs9820410	3	90431093	G	A	0.2961	1.01464e-08	0.0522786	0.00912377	rs137965771	2	HSPE1P19	120234	intergenic	6.328	6	5	9	0	0	0
rs62277418	3	90431424	C	A	0.2961	1.01464e-08	0.0522786	0.00912377	rs137965771	2	HSPE1P19	120565	intergenic	5.937	7	5	9	0	0	0
rs62277419	3	90434757	C	T	0.2926	NA	NA	NA	rs137965771	2	HSPE1P19	123898	intergenic	2.966	7	5	15	0	0	0
rs56328245	3	90456144	T	A	0.3107	NA	NA	NA	rs137965771	2	HSPE1P19	145285	intergenic	7.27	7	5	9	0	0	0
rs200406850	3	90456878	C	T	0.2562	NA	NA	NA	rs137965771	2	HSPE1P19	146019	intergenic	6.8	6	8	9	0	0	0
rs12638179	3	90456907	C	G	0.2893	NA	NA	NA	rs137965771	2	HSPE1P19	146048	intergenic	5.903	6	8	9	0	0	0
rs1840943	3	90460310	T	A	0.2951	NA	NA	NA	rs137965771	2	HSPE1P19	149451	intergenic	7.436	7	8	9	0	0	0
rs9798932	3	90461784	G	A	0.2959	1.2027e-08	0.0520851	0.00913615	rs137965771	2	HSPE1P19	150925	intergenic	6.626	7	8	9	0	0	0
rs111972056	3	90469273	A	G	0.2568	NA	NA	NA	rs137965771	2	HSPE1P19	158414	intergenic	4.062	7	5	15	0	0	0
rs62264901	3	90478305	C	T	0.2902	NA	NA	NA	rs137965771	2	HSPE1P19	167446	intergenic	6.61	7	5	9	0	0	0
rs12629181	3	90483648	C	A	0.2905	2.49746e-08	0.0514356	0.00922611	rs137965771	2	HSPE1P19	172789	intergenic	2.557	6	5	15	0	0	0
rs186005608	3	90483873	C	A	0.292	NA	NA	NA	rs137965771	2	HSPE1P19	173014	intergenic	2.325	7	5	15	0	0	0
rs9682244	3	90484101	A	C	0.2899	1.82124e-08	0.0520432	0.00924428	rs137965771	2	HSPE1P19	173242	intergenic	3.837	7	5	15	0	0	0
rs35150875	3	90485151	G	A	0.1114	4.18619e-08	-0.0738105	0.0134586	rs116073300	2	HSPE1P19	174292	intergenic	3.639	7	5	9	0	0	0
rs9798866	3	90490026	G	A	0.2942	1.35376e-08	0.0520907	0.00916965	rs137965771	2	HSPE1P19	179167	intergenic	6.826	7	5	9	0	0	0
rs149980954	3	90491420	G	T	0.1165	1.6102e-08	-0.0745606	0.0131943	rs116073300	2	HSPE1P19	180561	intergenic	6.17	7	5	9	0	0	0
rs73143793	3	90494516	C	T	0.2824	4.34886e-10	-0.0581137	0.00930841	rs28637895	2	HSPE1P19	183657	intergenic	6.96	6	5	9	0	0	0
rs62266068	3	90497467	A	T	0.2935	NA	NA	NA	rs137965771	2	HSPE1P19	186608	intergenic	7.307	7	5	9	0	0	0
rs1021516	5	116544172	C	A	0.393	NA	NA	NA	rs10066698	3	RPL35AP15	92627	intergenic	1.276	6	5	15	0	0	0
rs2416462	5	116544885	G	A	0.3936	1.9201e-05	0.0362654	0.00848373	rs10066698	3	RPL35AP15	91914	intergenic	2.137	NA	5	15	0	0	0
rs2172793	5	116545110	T	G	0.4078	8.33858e-06	0.0375912	0.00843401	rs10066698	3	RPL35AP15	91689	intergenic	3.954	7	5	15	0	0	0
rs1494818	5	116546046	G	C	0.3393	NA	NA	NA	rs10066698	3	RPL35AP15	90753	intergenic	0.167	6	5	15	0	0	0
rs10478336	5	116546192	A	G	0.2684	5.69957e-06	0.0425417	0.00937439	rs10066698	3	RPL35AP15	90607	intergenic	2.84	6	5	15	0	0	0
rs6870246	5	116549310	G	C	0.308	NA	NA	NA	rs10066698	3	RPL35AP15	87489	intergenic	0.006	7	5	15	0	0	0
rs6891356	5	116549323	T	G	0.308	1.95887e-06	0.0425682	0.00894555	rs10066698	3	RPL35AP15	87476	intergenic	3.727	7	5	15	0	0	0
rs7710974	5	116549628	A	C	0.3133	2.7216e-07	0.0457723	0.00889995	rs10066698	3	RPL35AP15	87171	intergenic	3.029	6	5	15	0	0	0
rs7702997	5	116551077	T	C	0.3385	NA	NA	NA	rs10066698	3	RPL35AP15	85722	intergenic	3.628	5	5	15	0	0	0
rs6595019	5	116551108	A	T	0.2664	NA	NA	NA	rs10066698	3	RPL35AP15	85691	intergenic	3.716	5	5	15	0	0	0
rs7703141	5	116551117	T	G	0.2562	1.08985e-06	0.0461542	0.00946615	rs10066698	3	RPL35AP15	85682	intergenic	4.73	5	5	15	0	0	0
rs6595020	5	116551133	G	C	0.3376	NA	NA	NA	rs10066698	3	RPL35AP15	85666	intergenic	0.759	5	5	15	0	0	0
rs6862441	5	116551299	T	A	0.3391	NA	NA	NA	rs10066698	3	RPL35AP15	85500	intergenic	3.209	7	5	15	0	0	0
rs10080021	5	116551687	A	G	0.3403	NA	NA	NA	rs10066698	3	RPL35AP15	85112	intergenic	5.146	6	5	15	0	0	0
rs7714476	5	116553560	T	C	0.3406	NA	NA	NA	rs10066698	3	RPL35AP15	83239	intergenic	0.022	7	5	15	0	0	0
rs7732638	5	116553845	A	G	0.2689	4.24578e-06	0.0428169	0.00930834	rs10066698	3	RPL35AP15	82954	intergenic	13.89	6	5	15	0	0	0
rs11957082	5	116554420	G	C	0.3406	NA	NA	NA	rs10066698	3	RPL35AP15	82379	intergenic	0.457	7	5	15	0	0	0
rs7714567	5	116555322	G	C	0.2581	NA	NA	NA	rs10066698	3	RPL35AP15	81477	intergenic	1.4	5	5	15	0	0	0
rs13182834	5	116555468	C	A	0.2577	1.15137e-06	0.0458365	0.00942198	rs10066698	3	RPL35AP15	81331	intergenic	0.108	7	5	15	0	0	0
5:116556965:A:ACT	5	116556965	ACT	A	0.2688	NA	NA	NA	rs10066698	3	RPL35AP15	79834	intergenic	1.299	NA	5	15	0	0	0
rs60269947	5	116557386	A	G	0.3408	NA	NA	NA	rs10066698	3	RPL35AP15	79413	intergenic	0.808	7	5	15	0	0	0
rs34498712	5	116557448	T	G	0.2886	NA	NA	NA	rs10066698	3	RPL35AP15	79351	intergenic	2.136	7	5	15	0	0	0
rs6896717	5	116559027	G	C	0.2805	NA	NA	NA	rs10066698	3	RPL35AP15	77772	intergenic	4.93	6	9	15	0	0	0
rs34073139	5	116559190	C	G	0.2594	NA	NA	NA	rs10066698	3	RPL35AP15	77609	intergenic	2.451	6	9	15	0	0	0
rs13166367	5	116559474	C	T	0.3401	NA	NA	NA	rs10066698	3	RPL35AP15	77325	intergenic	13.51	6	9	15	0	0	0
rs13166551	5	116559559	C	T	0.3394	NA	NA	NA	rs10066698	3	RPL35AP15	77240	intergenic	2.578	6	9	15	0	0	0
rs10078831	5	116559858	T	C	0.28	NA	NA	NA	rs10066698	3	RPL35AP15	76941	intergenic	1.27	4	9	15	0	0	0
rs6862491	5	116560326	G	C	0.2583	NA	NA	NA	rs10066698	3	RPL35AP15	76473	intergenic	2.129	7	9	15	0	0	1
rs6883907	5	116560571	T	A	0.3406	NA	NA	NA	rs10066698	3	RPL35AP15	76228	intergenic	4.33	7	9	15	0	0	1
rs7708282	5	116561180	A	G	0.2804	NA	NA	NA	rs10066698	3	RPL35AP15	75619	intergenic	5.42	7	15	15	0	0	1
rs7708469	5	116561310	A	G	0.281	NA	NA	NA	rs10066698	3	RPL35AP15	75489	intergenic	8.699	6	15	15	0	0	1
rs6868327	5	116561653	A	G	0.2803	NA	NA	NA	rs10066698	3	RPL35AP15	75146	intergenic	2.047	7	15	15	0	0	1
rs55811933	5	116562314	A	G	0.2593	1.31413e-07	0.0495057	0.00937935	rs10066698	3	RPL35AP15	74485	intergenic	2.447	7	15	15	0	0	1
rs2132052	5	116562482	G	A	0.2803	NA	NA	NA	rs10066698	3	RPL35AP15	74317	intergenic	1.903	6	15	15	0	0	1
rs6595021	5	116562843	G	T	0.3403	NA	NA	NA	rs10066698	3	RPL35AP15	73956	intergenic	2.265	7	15	15	0	0	1
rs6595022	5	116562898	T	C	0.2803	NA	NA	NA	rs10066698	3	RPL35AP15	73901	intergenic	4.296	6	15	15	0	0	1
rs6595023	5	116563077	T	C	0.2803	NA	NA	NA	rs10066698	3	RPL35AP15	73722	intergenic	2.299	7	15	15	0	0	1
rs7719454	5	116563343	G	A	0.2802	NA	NA	NA	rs10066698	3	RPL35AP15	73456	intergenic	1.315	7	15	15	0	0	1
rs7719768	5	116563494	G	A	0.2803	NA	NA	NA	rs10066698	3	RPL35AP15	73305	intergenic	0.978	6	15	15	0	0	1
rs7719701	5	116563711	A	G	0.2803	NA	NA	NA	rs10066698	3	RPL35AP15	73088	intergenic	1.908	7	9	15	0	0	1
rs6880242	5	116563897	A	G	0.2799	NA	NA	NA	rs10066698	3	RPL35AP15	72902	intergenic	4.565	6	9	15	0	0	1
rs6880390	5	116563916	C	T	0.2799	NA	NA	NA	rs10066698	3	RPL35AP15	72883	intergenic	3.536	6	9	15	0	0	1
rs369419468	5	116564145	C	CA	0.2607	NA	NA	NA	rs10066698	3	RPL35AP15	72654	intergenic	1.934	NA	9	15	0	0	1
rs6884472	5	116564164	A	G	0.2791	NA	NA	NA	rs10066698	3	RPL35AP15	72635	intergenic	3.395	6	9	15	0	0	1
rs13155243	5	116564465	C	T	0.2803	NA	NA	NA	rs10066698	3	RPL35AP15	72334	intergenic	3.127	7	9	15	0	0	1
rs13175206	5	116564474	T	C	0.2623	NA	NA	NA	rs10066698	3	RPL35AP15	72325	intergenic	4.387	7	9	15	0	0	1
rs6860917	5	116565409	G	A	0.3406	NA	NA	NA	rs10066698	3	RPL35AP15	71390	intergenic	0.456	6	9	15	0	0	1
5:116565788:G:GA	5	116565788	GA	G	0.3664	NA	NA	NA	rs10066698	3	RPL35AP15	71011	intergenic	1.146	NA	9	15	0	0	1
rs60459961	5	116566123	G	A	0.2591	1.10313e-07	0.0497959	0.00937747	rs10066698	3	RPL35AP15	70676	intergenic	0.614	5	9	15	0	0	1
rs868720	5	116566836	G	C	0.3001	NA	NA	NA	rs10066698	3	RPL35AP15	69963	intergenic	6.5	6	9	15	0	0	1
rs35007504	5	116567906	A	G	0.3401	3.10165e-08	0.0479165	0.00865376	rs10066698	3	RPL35AP15	68893	intergenic	4.146	6	9	15	0	0	1
rs1826693	5	116569181	G	A	0.3401	2.87384e-08	0.0480171	0.00865104	rs10066698	3	RPL35AP15	67618	intergenic	3.83	NA	9	15	0	0	1
rs6864669	5	116569457	T	A	0.3407	NA	NA	NA	rs10066698	3	RPL35AP15	67342	intergenic	2.114	7	9	15	0	0	1
rs7727066	5	116573604	T	C	0.3414	NA	NA	NA	rs10066698	3	RPL35AP15	63195	intergenic	1.699	7	9	15	0	0	1
rs12719225	5	116574175	G	A	0.2447	3.79671e-07	0.0485933	0.00956555	rs10066698	3	RPL35AP15	62624	intergenic	3.94	6	9	15	0	0	1
rs10037418	5	116577731	C	T	0.3218	2.69677e-08	0.0487507	0.00876567	rs10066698	3	RPL35AP15	59068	intergenic	0.962	6	5	15	0	0	1
rs10040337	5	116577835	T	C	0.2605	1.09728e-07	0.0495675	0.00933275	rs10066698	3	RPL35AP15	58964	intergenic	2.335	4	5	15	0	0	1
rs10073120	5	116581841	T	C	0.2642	9.07806e-08	0.0498273	0.00932117	rs10066698	3	RPL35AP15	54958	intergenic	5.083	7	5	15	0	0	1
rs10073125	5	116581876	T	A	0.2601	NA	NA	NA	rs10066698	3	RPL35AP15	54923	intergenic	7.107	7	5	15	0	0	1
rs4642406	5	116585561	G	A	0.3287	NA	NA	NA	rs10066698	3	RPL35AP15	51238	intergenic	5.47	7	5	15	0	0	1
rs34711170	5	116585607	C	CA	0.2853	NA	NA	NA	rs10066698	3	RPL35AP15	51192	intergenic	2.612	NA	5	15	0	0	1
rs7734609	5	116587079	C	A	0.3396	NA	NA	NA	rs10066698	3	RPL35AP15	49720	intergenic	0.446	6	5	15	0	0	1
rs56020309	5	116587196	G	A	0.3407	NA	NA	NA	rs10066698	3	RPL35AP15	49603	intergenic	5.432	6	5	15	0	0	1
rs7735582	5	116587680	C	T	0.2593	1.15055e-07	0.0494691	0.00932944	rs10066698	3	RPL35AP15	49119	intergenic	0.982	7	5	15	0	0	1
rs1494820	5	116588233	A	G	0.331	NA	NA	NA	rs10066698	3	RPL35AP15	48566	intergenic	9.992	6	5	15	0	0	1
rs13170803	5	116588474	A	G	0.331	NA	NA	NA	rs10066698	3	RPL35AP15	48325	intergenic	0.691	6	5	15	0	0	1
rs13170929	5	116588527	A	C	0.2807	NA	NA	NA	rs10066698	3	RPL35AP15	48272	intergenic	3.659	7	5	15	0	0	1
rs13171356	5	116588730	C	T	0.2593	1.01271e-07	0.0496598	0.0093245	rs10066698	3	RPL35AP15	48069	intergenic	1.327	6	5	15	0	0	1
rs7703434	5	116588882	C	A	0.3409	NA	NA	NA	rs10066698	3	RPL35AP15	47917	intergenic	0.237	7	5	15	0	0	1
rs1494821	5	116590608	T	A	0.3476	NA	NA	NA	rs10066698	3	RPL35AP15	46191	intergenic	0.001	6	5	15	0	0	1
rs10066055	5	116592513	A	T	0.343	NA	NA	NA	rs10066698	3	RPL35AP15	44286	intergenic	1.47	7	5	15	0	0	1
rs5870746	5	116592757	A	AATGGTATTT	0.3406	NA	NA	NA	rs10066698	3	RPL35AP15	44042	intergenic	1.809	NA	5	15	0	0	1
rs7447805	5	116593231	A	T	0.2623	NA	NA	NA	rs10066698	3	RPL35AP15	43568	intergenic	3.359	7	5	15	0	0	1
rs66726800	5	116593363	A	G	0.2624	5.75202e-08	0.0503848	0.00928287	rs10066698	3	RPL35AP15	43436	intergenic	2.008	7	5	15	0	0	1
rs5870747	5	116594459	G	GT	0.3119	NA	NA	NA	rs10066698	3	RPL35AP15	42340	intergenic	3.979	NA	5	15	0	0	1
rs1389934	5	116594853	A	T	0.3407	NA	NA	NA	rs10066698	3	RPL35AP15	41946	intergenic	2.49	6	5	15	0	0	1
rs1389935	5	116595136	A	C	0.3436	NA	NA	NA	rs10066698	3	RPL35AP15	41663	intergenic	4.879	6	5	15	0	0	1
rs5870748	5	116596527	G	GT	0.3323	NA	NA	NA	rs10066698	3	RPL35AP15	40272	intergenic	3.002	NA	5	15	0	0	1
rs1353285	5	116596675	G	A	0.3116	NA	NA	NA	rs10066698	3	RPL35AP15	40124	intergenic	0.691	7	5	15	0	0	1
rs1494823	5	116597297	G	A	0.3411	NA	NA	NA	rs10066698	3	RPL35AP15	39502	intergenic	0.52	7	5	15	0	0	1
rs10035146	5	116597614	C	T	0.3113	1.00775e-08	0.0505334	0.0088175	rs10066698	3	RPL35AP15	39185	intergenic	1.455	7	5	15	0	0	1
rs35793287	5	116597648	G	A	0.3113	1.00775e-08	0.0505334	0.0088175	rs10066698	3	RPL35AP15	39151	intergenic	2.717	7	5	15	0	0	1
rs1908408	5	116597708	C	T	0.3426	NA	NA	NA	rs10066698	3	RPL35AP15	39091	intergenic	0.584	5	5	15	0	0	1
rs1908409	5	116597752	T	C	0.3426	NA	NA	NA	rs10066698	3	RPL35AP15	39047	intergenic	1.686	4	5	15	0	0	1
5:116598469:G:GA	5	116598469	GA	G	0.3123	NA	NA	NA	rs10066698	3	RPL35AP15	38330	intergenic	1.077	NA	1	15	0	0	1
rs10042197	5	116599526	A	G	0.262	1.40785e-07	0.0488737	0.00928191	rs10066698	3	RPL35AP15	37273	intergenic	0.312	7	5	15	0	0	1
rs12719227	5	116600307	C	T	0.3419	NA	NA	NA	rs10066698	3	RPL35AP15	36492	intergenic	4.274	6	9	15	0	0	0
rs12719228	5	116600516	A	C	0.2655	8.72744e-08	0.0494555	0.00923932	rs10066698	3	RPL35AP15	36283	intergenic	3.874	7	9	15	0	0	0
rs2416464	5	116600969	C	T	0.3419	NA	NA	NA	rs10066698	3	RPL35AP15	35830	intergenic	1.537	7	9	15	0	0	0
rs56042818	5	116601591	T	A	0.326	NA	NA	NA	rs10066698	3	RPL35AP15	35208	intergenic	5.945	6	9	15	0	0	0
rs7712172	5	116602767	G	A	0.312	NA	NA	NA	rs10066698	3	RPL35AP15	34032	intergenic	2.146	6	9	15	0	0	0
rs6595025	5	116604262	T	C	0.3419	NA	NA	NA	rs10066698	3	RPL35AP15	32537	intergenic	2.275	7	9	15	0	0	0
rs28636868	5	116606089	A	G	0.2616	1.78669e-07	0.0485267	0.00929364	rs10066698	3	RPL35AP15	30710	intergenic	0.186	6	9	15	0	0	0
rs773689647	5	116606408	ATATC	A	0.2608	NA	NA	NA	rs10066698	3	RPL35AP15	30391	intergenic	5.473	NA	9	15	0	0	0
rs10085046	5	116606688	G	C	0.3422	NA	NA	NA	rs10066698	3	RPL35AP15	30111	intergenic	0.567	7	7	15	0	0	0
rs7729749	5	116607389	T	G	0.3422	NA	NA	NA	rs10066698	3	RPL35AP15	29410	intergenic	0.185	6	7	15	0	0	0
rs7730432	5	116607860	T	A	0.3428	NA	NA	NA	rs10066698	3	RPL35AP15	28939	intergenic	0.892	7	7	15	0	0	0
rs6595026	5	116607979	T	C	0.3427	NA	NA	NA	rs10066698	3	RPL35AP15	28820	intergenic	2.075	7	7	15	0	0	0
rs111353435	5	116608074	A	AAGAT	0.3304	NA	NA	NA	rs10066698	3	RPL35AP15	28725	intergenic	6.216	NA	7	15	0	0	0
rs6874362	5	116608179	A	G	0.2622	9.3068e-08	0.0495807	0.0092829	rs10066698	3	RPL35AP15	28620	intergenic	0.513	7	7	15	0	0	0
rs13184380	5	116608841	G	T	0.3266	7.52585e-09	0.050253	0.00869367	rs10066698	3	RPL35AP15	27958	intergenic	2.284	6	5	15	0	0	0
rs34469130	5	116609585	G	T	0.3288	2.44117e-09	0.0517492	0.00867233	rs10066698	3	RPL35AP15	27214	intergenic	2.517	4	5	15	0	0	0
rs10066698	5	116610207	C	T	0.3285	2.31517e-09	0.0518338	0.00867392	rs10066698	3	RPL35AP15	26592	intergenic	8.946	7	15	15	0	0	0
rs1908411	5	116610639	G	A	0.3283	2.87904e-09	0.0515339	0.00867552	rs10066698	3	RPL35AP15	26160	intergenic	4.167	NA	15	15	0	0	0
rs6595027	5	116612770	A	G	0.3151	NA	NA	NA	rs10066698	3	RPL35AP15	24029	intergenic	7.953	5	9	15	0	0	0
rs13173254	5	116613897	G	A	0.3426	NA	NA	NA	rs10066698	3	RPL35AP15	22902	intergenic	0.891	7	9	15	0	0	0
rs10038676	5	116614200	A	C	0.3524	NA	NA	NA	rs10066698	3	RPL35AP15	22599	intergenic	0.415	6	9	15	0	0	0
rs34646717	5	116615234	G	T	0.2614	9.61244e-08	0.0495706	0.00929121	rs10066698	3	RPL35AP15	21565	intergenic	2.342	7	9	15	0	0	0
rs6884373	5	116615392	A	G	0.3419	NA	NA	NA	rs10066698	3	RPL35AP15	21407	intergenic	4.622	6	9	15	0	0	0
rs34032277	5	116615618	C	T	0.3419	NA	NA	NA	rs10066698	3	RPL35AP15	21181	intergenic	0.951	7	9	15	0	0	0
rs955924	5	116615791	A	G	0.342	NA	NA	NA	rs10066698	3	RPL35AP15	21008	intergenic	2.066	6	9	15	0	0	0
rs1808077	5	116615995	A	C	0.3419	NA	NA	NA	rs10066698	3	RPL35AP15	20804	intergenic	2.322	NA	9	15	0	0	0
rs34549429	5	116616292	A	C	0.262	7.94993e-08	0.0498777	0.00928891	rs10066698	3	RPL35AP15	20507	intergenic	0.673	6	9	15	0	0	0
rs11955668	5	116616459	C	T	0.3422	NA	NA	NA	rs10066698	3	RPL35AP15	20340	intergenic	1.006	7	9	15	0	0	0
rs10070521	5	116617481	G	A	0.2613	1.10773e-07	0.0493481	0.00929448	rs10066698	3	RPL35AP15	19318	intergenic	0.197	7	8	15	0	0	0
rs7721890	5	116618099	T	C	0.2616	9.3252e-08	0.0496286	0.00929249	rs10066698	3	RPL35AP15	18700	intergenic	3.174	6	15	15	0	0	0
rs1494831	5	116618125	G	A	0.3418	NA	NA	NA	rs10066698	3	RPL35AP15	18674	intergenic	2.159	NA	15	15	0	0	0
rs12719229	5	116618947	G	A	0.3458	NA	NA	NA	rs10066698	3	RPL35AP15	17852	intergenic	2.728	6	14	15	0	0	0
rs10072763	5	116618951	C	T	0.3113	9.12744e-09	0.0507027	0.0088212	rs10066698	3	RPL35AP15	17848	intergenic	2.129	6	14	15	0	0	0
rs10059254	5	116619040	A	T	0.2613	NA	NA	NA	rs10066698	3	RPL35AP15	17759	intergenic	3.93	7	14	15	0	0	0
rs17141409	5	116619728	C	A	0.2613	1.1268e-07	0.0493239	0.00929538	rs10066698	3	RPL35AP15	17071	intergenic	2.298	7	14	15	0	0	0
rs7708526	5	116619936	A	G	0.3419	NA	NA	NA	rs10066698	3	RPL35AP15	16863	intergenic	0.146	7	14	15	0	0	0
rs113855281	5	116620284	A	AATTAC	0.3391	NA	NA	NA	rs10066698	3	RPL35AP15	16515	intergenic	1.318	NA	14	15	0	0	0
rs1845561	5	116621378	G	A	0.3413	NA	NA	NA	rs10066698	3	RPL35AP15	15421	intergenic	0.647	NA	13	15	0	0	0
rs7723109	5	116622058	C	T	0.261	2.02348e-07	0.0483609	0.00930308	rs10066698	3	RPL35AP15	14741	intergenic	1.354	7	14	15	0	0	0
rs34479127	5	116623180	A	G	0.2616	8.46668e-08	0.0498099	0.00929598	rs10066698	3	RPL35AP15	13619	intergenic	2.811	6	7	15	0	0	0
rs12652528	5	116623890	C	T	0.3069	NA	NA	NA	rs10066698	3	RPL35AP15	12909	intergenic	1.298	7	5	15	0	0	0
rs1494815	5	116624645	G	A	0.2624	5.92837e-08	0.0503228	0.00928068	rs10066698	3	RPL35AP15	12154	intergenic	3.228	NA	13	15	0	0	0
rs7710852	5	116624982	A	C	0.34	NA	NA	NA	rs10066698	3	RPL35AP15	11817	intergenic	1.303	6	9	15	0	0	0
rs1826692	5	116625081	T	C	0.3421	NA	NA	NA	rs10066698	3	RPL35AP15	11718	intergenic	0.39	NA	9	15	0	0	0
rs7712165	5	116625850	A	C	0.3422	NA	NA	NA	rs10066698	3	RPL35AP15	10949	intergenic	9.219	6	9	15	0	0	0
rs7732328	5	116625864	T	C	0.3421	NA	NA	NA	rs10066698	3	RPL35AP15	10935	intergenic	1.145	6	9	15	0	0	0
rs7736463	5	116626107	T	C	0.3421	NA	NA	NA	rs10066698	3	RPL35AP15	10692	intergenic	3.1	6	7	15	0	0	0
rs7716765	5	116626211	G	A	0.2616	8.19718e-08	0.0498148	0.00928676	rs10066698	3	RPL35AP15	10588	intergenic	4.233	7	9	15	0	0	0
rs10463690	5	116626388	C	T	0.3422	NA	NA	NA	rs10066698	3	RPL35AP15	10411	intergenic	2.611	6	9	15	0	0	0
rs62373954	5	116626713	T	C	0.2615	6.41935e-08	0.0502401	0.00928984	rs10066698	3	RPL35AP15	10086	intergenic	0.316	6	9	15	0	0	0
rs10463458	5	116627541	T	G	0.3417	NA	NA	NA	rs10066698	3	RPL35AP15	9258	intergenic	0.723	7	9	15	0	0	0
rs6882906	5	116627715	A	T	0.2616	NA	NA	NA	rs10066698	3	RPL35AP15	9084	intergenic	4.32	6	9	15	0	0	0
rs1353284	5	116628071	C	T	0.3404	NA	NA	NA	rs10066698	3	RPL35AP15	8728	intergenic	1.07	NA	9	15	0	0	0
rs1989034	5	116629641	G	C	0.3425	NA	NA	NA	rs10066698	3	RPL35AP15	7158	intergenic	1.147	6	9	15	0	0	0
rs7701246	5	116630974	A	C	0.2718	1.66085e-08	0.0517747	0.00917079	rs10066698	3	RPL35AP15	5825	intergenic	2.19	7	9	15	0	0	0
rs10478339	5	116632098	T	G	0.3522	NA	NA	NA	rs10066698	3	RPL35AP15	4701	intergenic	0.08	6	7	15	0	0	0
rs2220858	5	116632207	T	C	0.3523	NA	NA	NA	rs10066698	3	RPL35AP15	4592	intergenic	0.93	NA	7	15	0	0	0
rs2036024	5	116633607	T	C	0.3491	NA	NA	NA	rs10066698	3	RPL35AP15	3192	intergenic	0.372	NA	5	15	0	0	0
rs1565890	5	116635241	C	T	0.349	NA	NA	NA	rs10066698	3	RPL35AP15	1558	intergenic	8.371	7	5	15	0	0	0
rs1565889	5	116635244	T	C	0.352	NA	NA	NA	rs10066698	3	RPL35AP15	1555	intergenic	6.301	NA	5	15	0	0	0
rs1976282	5	116635484	C	T	0.3518	NA	NA	NA	rs10066698	3	RPL35AP15	1315	intergenic	16.64	6	5	15	0	0	0
rs6595028	5	116635693	T	G	0.3349	NA	NA	NA	rs10066698	3	RPL35AP15	1106	intergenic	5.294	4	5	15	0	0	0
rs5870750	5	116636788	A	ATTTAC	0.2869	NA	NA	NA	rs10066698	3	RPL35AP15	11	downstream	9.155	NA	5	15	0	0	0
rs7708893	5	116637050	A	G	0.2714	1.6072e-08	0.0519469	0.00919209	rs10066698	3	RPL35AP15	0	ncRNA_exonic	7.19	6	5	15	0	0	0
rs5870751	5	116637431	C	CA	0.2869	NA	NA	NA	rs10066698	3	RPL35AP15	292	upstream	2.528	NA	5	15	0	0	0
rs4331937	5	116638123	G	C	0.3516	NA	NA	NA	rs10066698	3	RPL35AP15	984	upstream	0.596	7	5	15	0	0	0
rs4435900	5	116638243	A	C	0.3516	NA	NA	NA	rs10066698	3	RPL35AP15	1104	intergenic	5.288	7	5	15	0	0	0
rs2900101	5	116638529	T	G	0.3523	NA	NA	NA	rs10066698	3	RPL35AP15	1390	intergenic	3.296	7	5	15	0	0	0
rs10079309	5	116639187	A	G	0.3524	NA	NA	NA	rs10066698	3	RPL35AP15	2048	intergenic	2.462	5	5	15	0	0	0
rs10478342	5	116639459	T	C	0.2714	1.90016e-08	0.0516826	0.0091923	rs10066698	3	RPL35AP15	2320	intergenic	3.339	6	7	15	0	0	0
rs13156114	5	116640435	C	T	0.3501	NA	NA	NA	rs10066698	3	RPL35AP15	3296	intergenic	0.604	7	9	15	0	0	0
rs10068673	5	116641123	C	G	0.3561	NA	NA	NA	rs10066698	3	RPL35AP15	3984	intergenic	0.848	6	9	15	0	0	0
rs10477561	5	116641916	T	C	0.3561	NA	NA	NA	rs10066698	3	RPL35AP15	4777	intergenic	1.187	7	9	15	0	0	0
rs13167074	5	116642622	A	G	0.2725	NA	NA	NA	rs10066698	3	RPL35AP15	5483	intergenic	1.994	7	15	15	0	0	0
rs10071179	5	116642862	C	G	0.2702	NA	NA	NA	rs10066698	3	RPL35AP15	5723	intergenic	0.171	6	15	15	0	0	0
rs10079046	5	116642863	T	C	0.2702	NA	NA	NA	rs10066698	3	RPL35AP15	5724	intergenic	3.953	6	15	15	0	0	0
rs10050699	5	116643020	T	C	0.3646	NA	NA	NA	rs10066698	3	RPL35AP15	5881	intergenic	3.081	7	15	15	0	0	0
rs10072892	5	116643198	C	A	0.2643	1.54611e-07	0.0491791	0.00937055	rs10066698	3	RPL35AP15	6059	intergenic	0.948	7	15	15	0	0	0
rs10057811	5	116643199	A	T	0.3496	NA	NA	NA	rs10066698	3	RPL35AP15	6060	intergenic	2.74	7	15	15	0	0	0
rs10073314	5	116643701	G	A	0.2706	1.32345e-08	0.0522812	0.00919699	rs10066698	3	RPL35AP15	6562	intergenic	0.401	7	15	15	0	0	0
rs58905227	5	116646106	G	GA	0.3624	NA	NA	NA	rs10066698	3	RPL35AP15	8967	intergenic	0.617	NA	15	15	0	0	0
rs60213718	5	116646218	T	C	0.3649	NA	NA	NA	rs10066698	3	RPL35AP15	9079	intergenic	2.462	7	15	15	0	0	0
5:116647182:G:GA	5	116647182	GA	G	0.2698	NA	NA	NA	rs10066698	3	RPL35AP15	10043	intergenic	0.137	NA	15	15	0	0	0
rs10052213	5	116649072	T	G	0.269	3.65535e-08	0.0508061	0.00922373	rs10066698	3	RPL35AP15	11933	intergenic	12.16	5	15	15	0	0	0
rs111435208	5	116649423	A	ATAATT	0.3637	NA	NA	NA	rs10066698	3	RPL35AP15	12284	intergenic	3.809	NA	15	15	0	0	0
rs1845563	5	116651075	T	C	0.2852	NA	NA	NA	rs10066698	3	RPL35AP15	13936	intergenic	3.399	7	7	15	0	0	0
rs13186907	5	116651425	G	A	0.2701	1.53995e-08	0.0521134	0.00920956	rs10066698	3	RPL35AP15	14286	intergenic	10.54	6	14	15	0	0	0
rs1979732	5	116652781	A	G	0.2709	9.41593e-09	0.0528609	0.00920511	rs10066698	3	RPL35AP15	15642	intergenic	3.921	6	7	15	0	0	0
rs10068349	5	116653901	A	C	0.3666	NA	NA	NA	rs10066698	3	RPL35AP15	16762	intergenic	8.409	6	5	15	0	0	0
rs6870722	5	116655349	C	T	0.3633	NA	NA	NA	rs10066698	3	RPL35AP15	18210	intergenic	2.551	7	14	15	0	0	0
rs13180184	5	116655741	C	T	0.27	NA	NA	NA	rs10066698	3	RPL35AP15	18602	intergenic	2.211	7	14	15	0	0	0
5:116656700:G:GT	5	116656700	GT	G	0.2679	NA	NA	NA	rs10066698	3	RPL35AP15	19561	intergenic	2.603	NA	14	15	0	0	0
rs10058376	5	116657759	T	C	0.2694	1.95173e-08	0.0517711	0.0092156	rs10066698	3	RPL35AP15	20620	intergenic	3.478	5	9	15	0	0	0
rs10050688	5	116657963	G	A	0.3207	NA	NA	NA	rs10066698	3	RPL35AP15	20824	intergenic	1.102	6	9	15	0	0	0
rs7727800	5	116658659	C	T	0.3197	NA	NA	NA	rs10066698	3	RPL35AP15	21520	intergenic	0.303	6	14	15	0	0	0
rs7727665	5	116658660	A	G	0.3343	NA	NA	NA	rs10066698	3	RPL35AP15	21521	intergenic	4.841	6	14	15	0	0	0
rs13354977	5	116659144	C	T	0.3354	NA	NA	NA	rs10066698	3	RPL35AP15	22005	intergenic	0.404	7	14	15	0	0	0
rs10062453	5	116659454	T	A	0.3354	NA	NA	NA	rs10066698	3	RPL35AP15	22315	intergenic	0.229	6	14	15	0	0	0
rs10069618	5	116659571	A	G	0.3354	NA	NA	NA	rs10066698	3	RPL35AP15	22432	intergenic	3.617	7	14	15	0	0	0
rs6875346	5	116659742	T	A	0.3354	NA	NA	NA	rs10066698	3	RPL35AP15	22603	intergenic	1.231	7	9	15	0	0	0
rs6894404	5	116659792	A	C	0.2695	1.30463e-08	0.0524021	0.00921429	rs10066698	3	RPL35AP15	22653	intergenic	3.407	6	9	15	0	0	0
rs6895050	5	116659963	G	A	0.3211	NA	NA	NA	rs10066698	3	RPL35AP15	22824	intergenic	3.403	7	9	15	0	0	0
rs1565892	5	116661763	A	G	0.3639	NA	NA	NA	rs10066698	3	RPL35AP15	24624	intergenic	2.593	NA	7	15	0	0	0
rs7711973	5	116662797	G	A	0.27	1.06272e-08	0.0526876	0.00920787	rs10066698	3	RPL35AP15	25658	intergenic	0.438	5	7	15	0	0	0
rs6875948	5	116663320	A	C	0.364	NA	NA	NA	rs10066698	3	RPL35AP15	26181	intergenic	0.84	2c	9	15	0	0	0
rs6882451	5	116664489	G	T	0.2665	2.18903e-08	0.0523726	0.00935573	rs10066698	3	RPL35AP15	27350	intergenic	0.334	6	9	15	0	0	0
rs2744939	6	34548206	T	A	0.1307	NA	NA	NA	rs112540634	4	RP3-391O22.3	3772	intergenic	5.732	7	4	5	1	1	0
rs2814985	6	34548296	C	T	0.1306	2.94438e-10	-0.0764283	0.0121241	rs112540634	4	RP3-391O22.3	3862	intergenic	1.889	7	4	5	1	1	0
rs779865819	6	34551344	G	GC	0.1454	NA	NA	NA	rs112540634	4	C6orf106	3720	intergenic	11.6	NA	4	5	1	1	1
rs2744938	6	34552110	A	G	0.146	NA	NA	NA	rs112540634	4	C6orf106	2954	intergenic	3.791	NA	4	5	1	1	1
rs2814943	6	34552736	G	A	0.139	2.13127e-10	-0.0740585	0.0116559	rs112540634	4	C6orf106	2328	intergenic	3.835	4	4	5	1	1	1
rs2814944	6	34552797	G	A	0.1462	NA	NA	NA	rs112540634	4	C6orf106	2267	intergenic	0.276	6	4	5	1	1	1
rs2744937	6	34557246	C	T	0.139	2.13127e-10	-0.0740585	0.0116559	rs112540634	4	C6orf106	0	UTR3	11.26	NA	4	4	1	1	1
rs2744977	6	34563060	A	G	0.1389	2.59084e-10	-0.0737965	0.01167	rs112540634	4	C6orf106	0	intronic	11.1	NA	4	5	1	1	1
rs2814973	6	34569720	C	T	0.1381	5.62916e-10	-0.0725886	0.0117031	rs112540634	4	C6orf106	0	intronic	0.361	3a	2	5	1	1	1
rs2092344	6	34570922	G	C	0.139	NA	NA	NA	rs112540634	4	C6orf106	0	intronic	3.637	4	2	5	1	1	1
rs2814977	6	34576433	G	A	0.139	2.87404e-10	-0.0736212	0.0116719	rs112540634	4	C6orf106	0	intronic	4.595	7	4	5	1	1	1
rs11754773	6	34577257	A	G	0.09101	1.08685e-06	-0.0683427	0.0140155	rs112540634	4	C6orf106	0	intronic	3.266	5	5	5	1	1	1
rs11752260	6	34580751	C	T	0.139	2.0933e-10	-0.0741804	0.01167	rs112540634	4	C6orf106	0	intronic	7.853	6	4	5	1	1	0
rs2744971	6	34581636	T	G	0.139	2.10021e-10	-0.0741713	0.0116695	rs112540634	4	C6orf106	0	intronic	7.299	NA	4	5	1	1	0
rs2744965	6	34589632	C	T	0.1385	1.3453e-10	-0.075205	0.0117065	rs112540634	4	C6orf106	0	intronic	0.41	NA	4	5	1	1	0
rs2814983	6	34591207	A	G	0.139	1.99676e-10	-0.0742678	0.0116704	rs112540634	4	C6orf106	0	intronic	2.969	7	5	5	1	1	0
rs2744964	6	34591320	G	C	0.139	NA	NA	NA	rs112540634	4	C6orf106	0	intronic	3.399	6	5	5	1	1	0
rs6907508	6	34592090	A	G	0.1158	9.91886e-10	-0.0773369	0.0126519	rs112540634	4	C6orf106	0	intronic	4.665	6	5	5	1	1	0
rs112546638	6	34602654	G	GA	0.1382	NA	NA	NA	rs112540634	4	C6orf106	0	intronic	0.891	NA	4	5	1	1	0
rs2814986	6	34602685	T	C	0.1387	1.38922e-10	-0.0749805	0.0116804	rs112540634	4	C6orf106	0	intronic	4.93	7	4	5	1	1	0
rs2492863	6	34603646	G	A	0.1387	1.39377e-10	-0.0749701	0.0116797	rs112540634	4	C6orf106	0	intronic	0.035	5	4	5	1	1	0
rs76967117	6	34603691	G	A	0.1154	1.35952e-09	-0.0769302	0.0126904	rs112540634	4	C6orf106	0	intronic	0.306	5	4	5	1	1	0
rs3839632	6	34604185	A	AT	0.1447	NA	NA	NA	rs112540634	4	C6orf106	0	intronic	0.42	NA	4	5	1	1	0
rs3800461	6	34616322	G	C	0.1153	NA	NA	NA	rs112540634	4	C6orf106	0	intronic	2.665	7	4	5	1	1	0
6:34617869:T:TA	6	34617869	TA	T	0.1377	NA	NA	NA	rs112540634	4	C6orf106	0	intronic	3.508	NA	4	5	1	1	0
rs2814993	6	34618893	G	A	0.1388	1.47347e-10	-0.0748477	0.0116761	rs112540634	4	C6orf106	0	intronic	3.426	5	3	5	1	1	0
rs2744956	6	34618937	T	C	0.1381	7.99357e-11	-0.0761832	0.011715	rs112540634	4	C6orf106	0	intronic	2.727	NA	3	5	1	1	0
rs2744955	6	34618958	C	G	0.1385	NA	NA	NA	rs112540634	4	C6orf106	0	intronic	2.557	5	3	5	1	1	0
rs2814994	6	34620153	T	A	0.1384	NA	NA	NA	rs112540634	4	C6orf106	0	intronic	5.715	3a	4	5	1	1	1
rs2814996	6	34621314	T	C	0.1387	1.40485e-10	-0.0749553	0.0116796	rs112540634	4	C6orf106	0	intronic	9.842	6	4	5	1	1	1
rs2744954	6	34621470	A	G	0.1387	1.4338e-10	-0.0749195	0.0116797	rs112540634	4	C6orf106	0	intronic	9.117	NA	4	5	1	1	1
6:34622561:A:AG	6	34622561	AG	A	0.1152	NA	NA	NA	rs112540634	4	C6orf106	0	intronic	4.643	NA	3	5	1	1	1
rs112540634	6	34623905	C	T	0.1345	7.42025e-11	-0.0770786	0.0118323	rs112540634	4	C6orf106	0	intronic	0.521	5	1	7	1	1	1
rs2815005	6	34638847	G	A	0.1388	1.10262e-10	-0.0753658	0.0116766	rs112540634	4	C6orf106	0	intronic	0.406	7	4	5	1	1	0
rs2744942	6	34643752	T	C	0.1388	1.10262e-10	-0.0753658	0.0116766	rs112540634	4	C6orf106	0	intronic	14.02	NA	2	5	1	1	0
rs2492859	6	34645266	A	G	0.1388	1.10262e-10	-0.0753658	0.0116766	rs112540634	4	C6orf106	0	intronic	6.19	7	4	5	1	1	0
6:34650934:C:CGT	6	34650934	CGT	C	0.1398	NA	NA	NA	rs112540634	4	C6orf106	0	intronic	0.718	NA	5	5	1	0	1
rs2814948	6	34653413	G	A	0.1388	1.10262e-10	-0.0753658	0.0116766	rs112540634	4	C6orf106:RN7SL200P	00:00:00	ncRNA_exonic	0.063	7	5	5	1	1	1
rs56930444	6	34654544	G	A	0.1391	1.3441e-10	-0.0749798	0.0116712	rs112540634	4	C6orf106:RP3-391O22.1	00:00:00	ncRNA_intronic	5.873	7	4	5	1	1	1
rs2744947	6	34657809	A	T	0.1389	NA	NA	NA	rs112540634	4	C6orf106	0	intronic	7.643	4	5	5	1	1	1
rs59136961	6	34658565	AGTTTT	A	0.1407	NA	NA	NA	rs112540634	4	C6orf106	0	intronic	14.17	NA	1	5	1	1	1
rs2744972	6	34659054	C	T	0.139	9.85735e-11	-0.0755523	0.0116748	rs112540634	4	C6orf106	0	intronic	10.6	NA	2	5	1	1	1
rs3800457	6	34663598	T	C	0.139	1.06691e-10	-0.075396	0.0116722	rs112540634	4	C6orf106	0	intronic	9.239	NA	1	2	1	1	0
rs4713824	6	34680570	C	T	0.139	1.30785e-10	-0.0750123	0.0116687	rs112540634	4	RP11-140K17.2	2819	intergenic	4.821	7	5	15	0	1	0
rs6938239	6	34683635	A	G	0.1391	1.245e-10	-0.0750802	0.0116656	rs112540634	4	RP11-140K17.2	0	ncRNA_exonic	6.975	4	5	15	0	1	0
rs6930421	6	34689126	A	C	0.139	1.33599e-10	-0.0749612	0.0116666	rs112540634	4	RP11-140K17.2	5408	intergenic	1.125	7	5	15	0	1	0
rs11455465	6	34692474	CT	C	0.1403	NA	NA	NA	rs112540634	4	RP11-140K17.2	8756	intergenic	0.248	NA	14	15	0	0	0
rs2814960	6	34706201	C	T	0.1601	NA	NA	NA	rs112540634	4	RP3-375P9.2	5751	intergenic	0.344	5	2	15	0	1	0
rs2814962	6	34707861	C	T	0.1601	NA	NA	NA	rs112540634	4	RP3-375P9.2	4091	intergenic	12.01	4	5	15	0	1	0
rs2764203	6	34708901	A	G	0.1452	1.92335e-09	-0.0689973	0.0114881	rs112540634	4	RP3-375P9.2	3051	intergenic	4.265	3a	5	15	0	1	0
rs2764204	6	34711467	G	A	0.1455	2.89092e-09	-0.068142	0.0114727	rs112540634	4	RP3-375P9.2	485	upstream	7.575	4	5	15	0	1	1
rs2764205	6	34712010	G	C	0.1454	NA	NA	NA	rs112540634	4	RP3-375P9.2	0	ncRNA_exonic	15.58	7	5	15	0	1	1
rs9462007	6	34715341	C	T	0.1458	2.94935e-09	-0.0680668	0.0114664	rs112540634	4	RP3-375P9.2	2890	intergenic	3.909	5	5	15	1	1	1
6:34716886:G:GA	6	34716886	GA	G	0.1597	NA	NA	NA	rs112540634	4	RP3-375P9.2	4435	intergenic	0.494	NA	5	15	1	0	1
rs6911549	6	34717473	T	G	0.1603	NA	NA	NA	rs112540634	4	RP3-375P9.2	5022	intergenic	15.81	7	5	15	1	1	1
rs61431557	6	34717578	C	T	0.1358	7.52535e-10	-0.0726068	0.0117933	rs112540634	4	RP3-375P9.2	5127	intergenic	3.815	6	5	15	1	1	1
rs9462012	6	34719174	A	G	0.1603	NA	NA	NA	rs112540634	4	SNRPC	6008	intergenic	3.793	6	5	15	1	1	1
rs7755822	6	34722282	G	T	0.1603	NA	NA	NA	rs112540634	4	SNRPC	2900	intergenic	1.583	7	5	15	1	1	1
rs9469860	6	34724815	C	T	0.1461	3.99051e-09	-0.0673711	0.0114453	rs112540634	4	SNRPC	367	upstream	4.123	4	1	1	1	1	1
rs59142559	6	34727187	C	T	0.1604	NA	NA	NA	rs112540634	4	SNRPC	0	intronic	10.93	5	2	5	1	1	1
rs75398113	6	34728071	G	C	0.0931	NA	NA	NA	rs112540634	4	SNRPC	0	intronic	8.418	5	4	5	1	1	1
rs9462014	6	34728253	T	C	0.1606	NA	NA	NA	rs112540634	4	SNRPC	0	intronic	9.639	7	4	5	1	1	1
rs112826162	6	34728735	G	A	0.1606	NA	NA	NA	rs112540634	4	SNRPC	0	intronic	2.005	7	4	5	1	1	1
rs114863007	6	34729158	G	A	0.0931	2.8554e-07	-0.0712203	0.0138725	rs112540634	4	SNRPC	0	intronic	0.83	7	4	5	1	1	1
rs3736896	6	34735883	T	C	0.2033	9.2039e-06	-0.04462	0.010059	rs112540634	4	SNRPC	0	intronic	3.363	NA	4	4	1	1	0
rs6457790	6	34738990	C	T	0.1457	3.03594e-09	-0.0680206	0.0114678	rs112540634	4	SNRPC	0	intronic	0.379	7	4	4	1	1	0
rs9462016	6	34739790	C	A	0.1456	3.93701e-09	-0.067538	0.0114693	rs112540634	4	SNRPC	0	intronic	5.888	4	4	4	1	1	0
rs9469864	6	34739932	G	A	0.1457	3.03594e-09	-0.0680206	0.0114678	rs112540634	4	SNRPC	0	intronic	4.778	5	2	4	1	1	0
rs28567450	6	34747409	T	A	0.1458	NA	NA	NA	rs112540634	4	SNRPC	5837	intergenic	8.491	5	4	5	1	1	1
rs56693020	6	34747450	C	A	0.1604	NA	NA	NA	rs112540634	4	SNRPC	5878	intergenic	8.616	5	4	5	1	1	1
rs9688715	6	34752593	G	C	0.1604	NA	NA	NA	rs112540634	4	UHRF1BP1	7263	intergenic	2.078	7	5	15	1	1	0
rs112735232	6	34753748	C	T	0.1603	NA	NA	NA	rs112540634	4	UHRF1BP1	6108	intergenic	2.577	6	5	15	1	1	0
rs1555773	6	34758133	C	G	0.1604	NA	NA	NA	rs112540634	4	UHRF1BP1	1723	intergenic	2.049	5	1	15	1	1	0
6:34759502:C:CTGAG	6	34759502	CTGAG	C	0.1456	NA	NA	NA	rs112540634	4	UHRF1BP1	354	upstream	12.18	NA	1	1	1	1	0
rs113310749	6	34763261	G	A	0.1603	NA	NA	NA	rs112540634	4	UHRF1BP1	0	intronic	0.329	7	5	5	1	1	1
rs9469890	6	34763982	C	T	0.1457	3.90651e-09	-0.067533	0.011466	rs112540634	4	UHRF1BP1	0	intronic	5.128	4	2	15	1	1	1
rs74912731	6	34767268	G	A	0.1953	NA	NA	NA	rs112540634	4	UHRF1BP1	0	intronic	0.13	6	5	15	1	0	1
rs4472337	6	34769765	C	T	0.1521	NA	NA	NA	rs112540634	4	UHRF1BP1	0	intronic	0.238	5	5	15	1	1	1
rs150500834	6	34770150	A	AT	0.1559	NA	NA	NA	rs112540634	4	UHRF1BP1	0	intronic	5.989	NA	5	15	1	0	0
rs2395607	6	34773727	C	T	0.1604	NA	NA	NA	rs112540634	4	UHRF1BP1	0	intronic	3.669	NA	5	15	1	1	0
rs9296130	6	34774449	C	G	0.1603	NA	NA	NA	rs112540634	4	UHRF1BP1	0	intronic	0.277	3a	5	15	1	1	0
rs9469895	6	34777401	G	T	0.1458	3.15855e-09	-0.0679452	0.0114677	rs112540634	4	UHRF1BP1	0	intronic	2.037	6	5	15	1	1	0
rs73419607	6	34779065	A	G	0.1604	NA	NA	NA	rs112540634	4	UHRF1BP1	0	intronic	5.431	3a	2	15	1	1	0
rs6936177	6	34783717	C	G	0.1458	NA	NA	NA	rs112540634	4	UHRF1BP1	0	intronic	2.118	6	5	5	1	1	0
rs73419621	6	34785079	G	A	0.1606	NA	NA	NA	rs112540634	4	UHRF1BP1	0	intronic	8.091	5	2	5	1	1	0
6:34785628:A:AT	6	34785628	AT	A	0.1653	NA	NA	NA	rs112540634	4	UHRF1BP1	0	intronic	1.379	NA	5	5	1	0	0
rs113752786	6	34786258	G	GA	0.1363	NA	NA	NA	rs112540634	4	UHRF1BP1	0	intronic	0.227	NA	5	5	1	0	0
6:34786933:C:CT	6	34786933	CT	C	0.1457	NA	NA	NA	rs112540634	4	UHRF1BP1	0	intronic	0.784	NA	5	5	1	0	0
rs9469897	6	34791465	G	A	0.1605	NA	NA	NA	rs112540634	4	UHRF1BP1	0	intronic	0.011	7	4	4	1	1	0
rs9469900	6	34793333	C	T	0.1603	NA	NA	NA	rs112540634	4	UHRF1BP1	0	intronic	4.64	6	4	5	1	1	0
rs9462025	6	34793836	T	C	0.1454	2.06399e-09	-0.0688785	0.0114902	rs112540634	4	UHRF1BP1	0	intronic	5.555	7	4	5	1	1	0
rs7762485	6	34794088	C	T	0.1605	NA	NA	NA	rs112540634	4	UHRF1BP1	0	intronic	0.101	6	4	5	1	1	0
rs60643641	6	34794744	T	A	0.1603	NA	NA	NA	rs112540634	4	UHRF1BP1	0	intronic	11.84	5	4	5	1	1	0
rs11759235	6	34795102	A	G	0.1461	NA	NA	NA	rs112540634	4	UHRF1BP1	0	intronic	1.265	6	4	5	1	1	0
rs112563428	6	34800435	C	T	0.1171	2.63579e-09	-0.074985	0.0125927	rs112540634	4	UHRF1BP1	0	intronic	7.357	6	4	5	1	1	0
rs34964799	6	34805296	T	TA	0.1456	NA	NA	NA	rs112540634	4	UHRF1BP1	0	intronic	0.133	NA	4	5	1	0	0
rs60321318	6	34805542	G	GT	0.1604	NA	NA	NA	rs112540634	4	UHRF1BP1	0	intronic	1.037	NA	4	5	1	1	0
rs112225393	6	34806273	C	CA	0.1458	NA	NA	NA	rs112540634	4	UHRF1BP1	0	intronic	9.711	NA	4	5	1	1	0
rs11756392	6	34807894	G	T	0.1453	3.99449e-09	-0.0676796	0.0114981	rs112540634	4	UHRF1BP1	0	intronic	15.05	2b	4	5	1	1	0
rs9469907	6	34810799	T	C	0.1463	NA	NA	NA	rs112540634	4	UHRF1BP1	0	intronic	0.428	5	4	5	1	1	0
rs9654581	6	34814099	T	G	0.1458	NA	NA	NA	rs112540634	4	UHRF1BP1	0	intronic	1.004	6	5	5	1	1	0
rs9462029	6	34815203	A	G	0.1604	NA	NA	NA	rs112540634	4	UHRF1BP1	0	intronic	1.353	7	5	5	1	1	0
rs112465264	6	34816060	C	CA	0.1319	NA	NA	NA	rs112540634	4	UHRF1BP1	0	intronic	0.411	NA	5	5	1	0	0
rs111817626	6	34817874	C	CGT	0.1606	NA	NA	NA	rs112540634	4	UHRF1BP1	0	intronic	0.347	NA	4	5	1	1	0
rs9469910	6	34819114	C	G	0.1598	NA	NA	NA	rs112540634	4	UHRF1BP1	0	intronic	0.753	7	4	5	1	1	0
rs9469911	6	34821394	A	G	0.1397	3.56108e-10	-0.0731487	0.0116586	rs112540634	4	UHRF1BP1	0	intronic	0.258	6	4	5	1	1	0
rs16894959	6	34825662	T	C	0.1396	3.86601e-10	-0.0730425	0.0116655	rs112540634	4	UHRF1BP1	0	exonic	3.508	7	4	4	1	1	0
rs9469913	6	34827085	A	T	0.1608	NA	NA	NA	rs112540634	4	UHRF1BP1	0	exonic	9.912	7	4	4	1	1	0
rs1883638	6	34830754	C	T	0.1592	NA	NA	NA	rs112540634	4	UHRF1BP1	0	intronic	4.811	6	4	5	1	1	0
rs9462031	6	34831761	G	T	0.1403	5.18457e-07	-0.0597982	0.0119108	rs112540634	4	UHRF1BP1	0	intronic	3.697	5	2	5	1	0	0
rs1257414	14	99700454	C	T	0.3534	7.62832e-05	0.0337697	0.00853561	rs941521	5	BCL11B	0	intronic	0.007	NA	2	9	1	0	0
rs1152784	14	99705291	T	A	0.3591	NA	NA	NA	rs941521	5	BCL11B	0	intronic	6.862	7	2	14	1	0	0
rs1152786	14	99705954	G	A	0.3597	2.51739e-05	0.0363206	0.00861922	rs941521	5	BCL11B	0	intronic	5.8	NA	1	14	1	0	0
rs1152787	14	99706620	G	A	0.3595	3.25429e-05	0.0358409	0.00862482	rs941521	5	BCL11B	0	intronic	2.836	NA	2	14	1	0	0
rs3916222	14	99707933	C	T	0.4403	NA	NA	NA	rs941520	5	BCL11B	0	intronic	8.404	5	1	14	1	0	0
rs941521	14	99708876	A	G	0.4266	4.93965e-09	0.0486969	0.00832291	rs941521	5	BCL11B	0	intronic	1.925	5	2	14	1	0	0
rs941520	14	99709702	C	A	0.4951	1.98945e-10	0.0523868	0.00823126	rs941520	5	BCL11B	0	intronic	0.332	NA	2	14	1	0	0
rs1152790	14	99710843	C	T	0.4955	2.96755e-10	0.0518682	0.00822963	rs941520	5	BCL11B	0	intronic	6.046	NA	1	14	1	0	0
rs1152792	14	99711331	G	A	0.496	3.27998e-10	0.0517155	0.0082257	rs941520	5	BCL11B	0	intronic	12.93	NA	1	13	1	0	0
rs35604463	14	99712032	G	A	0.4392	NA	NA	NA	rs941520	5	BCL11B	0	intronic	9.655	2b	1	13	1	0	0
rs12895055	14	99712794	C	T	0.4367	NA	NA	NA	rs941520	5	BCL11B	0	intronic	7.074	3a	1	1	1	0	0
rs11624408	14	99712945	A	G	0.4427	NA	NA	NA	rs941520	5	BCL11B	0	intronic	4.979	4	1	13	1	0	0
rs1152795	14	99714757	G	A	0.4927	1.2069e-09	0.0500075	0.00822321	rs941520	5	BCL11B	0	intronic	1.103	NA	2	13	1	0	0
rs12893398	14	99715924	G	T	0.4929	NA	NA	NA	rs941520	5	BCL11B	0	intronic	7.511	3a	2	14	1	0	0
rs7141044	14	99716908	C	T	0.4972	NA	NA	NA	rs941520	5	BCL11B	0	intronic	3.325	5	2	14	1	0	0
rs7151737	14	99718105	C	T	0.4974	NA	NA	NA	rs941520	5	BCL11B	0	intronic	4.019	5	2	14	1	0	0
rs2693698	14	99719219	G	A	0.4577	6.77832e-08	-0.0447393	0.00828761	rs941520	5	BCL11B	0	intronic	8.089	NA	2	14	1	0	0
rs756783	19	36079704	T	C	0.4396	4.06356e-09	0.0481504	0.00818421	rs756783	6	AC002115.5	9104	intergenic	2.524	4	7	14	0	1	0
rs2078822	19	36090824	A	C	0.4519	1.87502e-08	0.0461583	0.00820637	rs756783	6	AC002115.5	0	ncRNA_intronic	0.659	7	13	15	0	1	1
rs12986154	19	36094205	G	A	0.4181	3.94414e-07	0.0422064	0.00832017	rs756783	6	AC002115.5	1801	intergenic	2.436	7	14	15	1	1	1
rs4806180	19	36097528	C	G	0.4259	NA	NA	NA	rs756783	6	AC002115.9	1658	intergenic	1.012	7	5	15	1	1	1
rs4806181	19	36098043	C	A	0.4257	5.10296e-07	0.0413895	0.00823918	rs756783	6	AC002115.9	1143	intergenic	2.115	5	5	15	1	1	1
rs34733820	19	36099818	AG	A	0.4239	NA	NA	NA	rs756783	6	AC002115.9	0	ncRNA_intronic	9.909	NA	5	15	1	1	1
rs4806183	19	36100386	G	A	0.4245	4.11778e-07	0.0417671	0.00824694	rs756783	6	AC002115.9	0	ncRNA_intronic	5.234	6	5	15	1	1	0
rs8110747	19	36103517	C	T	0.4044	1.21651e-08	0.0474557	0.00832703	rs756783	6	AC002115.9	0	ncRNA_intronic	7.462	4	1	1	1	1	0
rs2285414	19	36113658	G	A	0.4269	1.83885e-07	0.0431248	0.00826752	rs756783	6	HAUS5	0	intronic	5.735	5	3	5	1	1	0
rs147428237	19	36115345	CTTTTCT	C	0.4231	NA	NA	NA	rs756783	6	HAUS5	0	UTR3	0.594	NA	5	5	1	0	0
rs2285415	19	36122441	A	G	0.4411	1.79945e-07	0.0431531	0.00826656	rs756783	6	RBM42	0	intronic	3.28	5	4	4	1	1	1
rs2239914	19	36123403	C	T	0.4382	3.32169e-07	0.0422428	0.00827417	rs756783	6	RBM42	0	intronic	2.717	1f	3	4	1	1	1
rs756784	19	36123491	G	A	0.4389	3.79218e-07	0.0420165	0.00827055	rs756783	6	RBM42	0	intronic	1.475	5	3	4	1	1	1
rs34752014	19	36129007	TG	T	0.4379	NA	NA	NA	rs756783	6	RBM42	418	downstream	8.198	NA	4	4	1	1	1
rs4547459	19	36129789	C	T	0.4188	NA	NA	NA	rs756783	6	RBM42	1200	intergenic	0.369	5	4	5	1	1	1
rs3835005	19	36135279	CT	C	0.364	NA	NA	NA	rs756783	6	ETV2	0	exonic	7.883	NA	1	1	1	1	1
rs916659	19	36136920	C	T	0.4186	1.06104e-08	0.0479206	0.00837433	rs756783	6	ETV2	1146	intergenic	0.681	6	1	5	1	1	1
rs10401695	19	36160834	G	A	0.4227	NA	NA	NA	rs756783	6	UPK1A:UPK1A-AS1	00:00:00	ncRNA_intronic	5.293	4	2	14	1	1	0
MAF; minor allele frequency.
IndSigSNPs; independent significant SNPS.
CADD; combined annotation-dependent depletion score. CADD predicts how deleterious the SNP effect is on protein structure and function (higher scores indicate more deleterious effect).
RDB; RegulomeDB. RDB scores predict likelihood of regulatory functionality (lower scores indicate higher likelihood).
minChrState; minimum chromatine state. The chromatine state indicates the accessibility of genomic regions using 15 categorical states.
pos-Mapping; positional gene mapping. 1 = yes, 0 = no.
eqtl-Mapping; expression quantitative trait loci gene mapping. 1 = yes, 0 = no.
ci-Mapping; chromatin interaction gene mapping. 1 = yes, 0 = no.
