# Supplementary material for: The genetic architecture of the human thalamus and its overlap with ten common brain disorders
Source: Nat Commun. 2021 May 18;12:2909. doi: 10.1038/s41467-021-23175-z (PMC8131358; doi:10.1038/s41467-021-23175-z)
Supplement: Supplementary file 13 — Supplementary Data 10 [file 41467_2021_23175_MOESM13_ESM.xlsx]

## Sheet: Suppl. Data 10_Replication
	Number of lead SNPs in the discovery sample with P < 7e-09	Number of discovery lead SNPs that replicated nominally with P < 0.05	Percent of discovery lead SNPs that replicated nominally with P < 0.05	Number of discovery lead SNPs that showed the same effect direction in the replication sample	Percent of discovery lead SNPs that showed the same effect direction in the replication sample
Whole thalamus	7	4	57.14	7	100
Anterior nuclei	3	2	66.67	3	100
Lateral nuclei	13	4	30.77	13	100
Ventral nuclei	5	4	80	5	100
Intralaminar nuclei	12	7	58.33	11	91.67
Medial nuclei	8	6	75	8	100
Posterior nuclei	7	5	71.43	6	85.71
				Sign test across all lead SNPs effect direction 53 of 55 lead SNPs had the same effect direction. Number of successes = 53, Number of trials = 55, P-value = 8.554e-14 alternative hypothesis: true probability of success is not equal to 0.5 95 percent confidence interval: 0.8747357 0.9955655 sample estimates: probability of success 0.9636364
