# Supplementary material for: The genetic architecture of the human thalamus and its overlap with ten common brain disorders
Source: Nat Commun. 2021 May 18;12:2909. doi: 10.1038/s41467-021-23175-z (PMC8131358; doi:10.1038/s41467-021-23175-z)
Supplement: Supplementary file 14 — Supplementary Data 11 [file 41467_2021_23175_MOESM14_ESM.xlsx]

## Sheet: Suppl. Data 11_GWAS_genes
Volume	Genomic Locus	Symbol	Chromosome	Start	End	pos-Mapping	eqtl-Mapping	ci-Mapping
Whole thalamus	1	BANK1	4	102332443	102995969	Yes	No	No
	1	SLC39A8	4	103172198	103352415	Yes	Yes	No
	1	NFKB1	4	103422486	103538459	No	No	Yes
	1	SLC9B1	4	103806205	103940896	No	No	Yes
	1	BDH2	4	104000592	104021040	No	No	Yes
	2	FOXO3	6	108881038	109005977	Yes	No	Yes
	2	ARMC2	6	109169619	109295186	No	No	Yes
	2	SESN1	6	109307640	109416022	No	No	Yes
	2	CEP57L1	6	109416313	109485135	No	No	Yes
	2	MICAL1	6	109765265	109787171	No	No	Yes
	4	SEC61G	7	54819943	54827667	No	No	Yes
	4	EGFR	7	55086714	55324313	No	Yes	Yes
	5	TMEM180	10	104221149	104236802	No	Yes	No
	5	ACTR1A	10	104238986	104262482	No	Yes	Yes
	5	SUFU	10	104263744	104393292	No	No	Yes
	5	ARL3	10	104433488	104474164	No	No	Yes
	5	SFXN2	10	104474295	104503249	No	No	Yes
	5	WBP1L	10	104503727	104576021	No	No	Yes
	5	CYP17A1	10	104590288	104597290	No	No	Yes
	5	C10orf32	10	104613980	104624718	No	Yes	No
	5	C10orf32-ASMT	10	104614029	104661656	No	Yes	No
	5	AS3MT	10	104629273	104661656	No	Yes	Yes
	5	NT5C2	10	104845940	104953056	No	Yes	Yes
	5	RPEL1	10	105005644	105007773	Yes	No	No
	5	INA	10	105036920	105050108	Yes	Yes	Yes
	5	PCGF6	10	105062553	105110891	Yes	No	Yes
	5	TAF5	10	105127724	105148822	Yes	No	No
	5	USMG5	10	105148798	105156223	Yes	Yes	No
	5	PDCD11	10	105156405	105206049	Yes	Yes	No
	5	CALHM2	10	105206543	105212660	No	Yes	Yes
	5	CALHM1	10	105213144	105218645	No	Yes	Yes
	5	NEURL1	10	105253736	105352309	No	No	Yes
	7	CCDC43	17	42750437	42767147	No	No	Yes
	7	HIGD1B	17	42923721	42927848	No	No	Yes
	7	EFTUD2	17	42927311	42977030	No	No	Yes
	7	CCDC103	17	42976510	42982758	No	No	Yes
	7	FAM187A	17	42977135	42982758	No	No	Yes
	7	NMT1	17	43128978	43186384	No	Yes	No
	7	HEXIM2	17	43238067	43247407	No	No	Yes
	7	FMNL1	17	43298811	43324687	No	Yes	Yes
	7	SPATA32	17	43331760	43339479	No	No	Yes
	7	ARHGAP27	17	43471275	43511787	Yes	Yes	No
	7	PLEKHM1	17	43513266	43568115	Yes	Yes	No
	7	CRHR1	17	43699267	43913194	Yes	Yes	No
	7	SPPL2C	17	43922256	43924438	Yes	Yes	No
	7	MAPT	17	43971748	44105700	Yes	Yes	Yes
	7	STH	17	44076616	44077060	Yes	Yes	Yes
	7	KANSL1	17	44107282	44302733	Yes	Yes	No
	7	ARL17B	17	44352150	44439130	Yes	Yes	No
	7	LRRC37A	17	44370099	44415160	Yes	Yes	No
	7	LRRC37A2	17	44588877	44633016	No	Yes	No
	7	ARL17A	17	44594068	44657088	No	Yes	No
	7	NSF	17	44668035	44834830	Yes	Yes	No
	7	WNT3	17	44839872	44910520	Yes	Yes	Yes
	7	WNT9B	17	44910567	44964096	No	No	Yes
	7	MYL4	17	45277812	45301045	No	No	Yes
	7	EFCAB13	17	45400656	45518678	No	Yes	No
Anterior nuclei	1	CD8A	2	87011729	87035519	No	No	Yes
	1	KRCC1	2	88326724	88355248	No	No	Yes
	1	FABP1	2	88422510	88427635	No	Yes	No
	1	THNSL2	2	88469835	88486146	No	No	Yes
	1	EIF2AK3	2	88856259	88927094	Yes	Yes	No
	1	RPIA	2	88991162	89050452	Yes	Yes	Yes
	2	AGAP1	2	236402733	237040444	Yes	No	Yes
	2	AC064874.1	2	236682499	236692031	Yes	No	No
	2	ACKR3	2	237476430	237491001	No	No	Yes
	2	COPS8	2	237993955	238009109	No	No	Yes
	3	BANK1	4	102332443	102995969	Yes	No	No
	3	SLC39A8	4	103172198	103352415	Yes	Yes	No
	3	NFKB1	4	103422486	103538459	No	No	Yes
	3	SLC9B1	4	103806205	103940896	No	No	Yes
	3	BDH2	4	104000592	104021040	No	No	Yes
Lateral nuclei	1	PTPN23	3	47422501	47454931	No	No	Yes
	1	CAMP	3	48264837	48266981	No	No	Yes
	1	ZNF589	3	48282590	48340743	No	No	Yes
	1	NME6	3	48334754	48343175	No	No	Yes
	1	PLXNB1	3	48445261	48471594	No	No	Yes
	1	CCDC51	3	48473574	48481866	No	No	Yes
	1	TMA7	3	48481667	48485616	No	Yes	Yes
	1	ATRIP	3	48488114	48507115	No	No	Yes
	1	TREX1	3	48506445	48509044	No	Yes	Yes
	1	SHISA5	3	48509197	48542259	No	Yes	No
	1	PFKFB4	3	48555117	48599448	Yes	Yes	No
	1	UCN2	3	48599160	48601206	Yes	No	No
	1	COL7A1	3	48601506	48632700	Yes	Yes	No
	1	UQCRC1	3	48636435	48648409	Yes	No	Yes
	1	SLC26A6	3	48663156	48672926	No	No	Yes
	1	CELSR3	3	48673902	48700348	Yes	No	Yes
	1	NCKIPSD	3	48701364	48723797	Yes	Yes	Yes
	1	IP6K2	3	48725436	48777786	Yes	Yes	No
	1	PRKAR2A	3	48782030	48885279	Yes	Yes	Yes
	1	SLC25A20	3	48894369	48936426	Yes	No	No
	1	ARIH2OS	3	48955221	48956818	Yes	No	Yes
	1	ARIH2	3	48956254	49023815	Yes	Yes	Yes
	1	P4HTM	3	49027319	49044587	Yes	Yes	Yes
	1	WDR6	3	49044495	49053386	Yes	Yes	Yes
	1	DALRD3	3	49052921	49059726	Yes	No	Yes
	1	NDUFAF3	3	49057892	49060928	Yes	Yes	Yes
	1	IMPDH2	3	49061758	49066841	Yes	No	No
	1	QRICH1	3	49067140	49131796	Yes	Yes	Yes
	1	QARS	3	49133365	49142553	Yes	No	Yes
	1	USP19	3	49145479	49158371	Yes	No	Yes
	1	LAMB2	3	49158547	49170551	Yes	No	Yes
	1	CCDC71	3	49199968	49203754	Yes	Yes	Yes
	1	KLHDC8B	3	49209044	49213917	Yes	No	Yes
	1	C3orf84	3	49215065	49229291	Yes	No	Yes
	1	CCDC36	3	49235861	49295537	Yes	Yes	No
	1	RP11-3B7.1	3	49297518	49298744	Yes	Yes	No
	1	C3orf62	3	49306035	49315342	Yes	Yes	Yes
	1	USP4	3	49315264	49378145	Yes	No	No
	1	GPX1	3	49394609	49396033	No	Yes	No
	1	RHOA	3	49396578	49450431	Yes	No	Yes
	1	TCTA	3	49449639	49453908	No	No	Yes
	1	AMT	3	49454211	49460186	Yes	No	Yes
	1	NICN1	3	49460379	49466759	Yes	No	Yes
	1	DAG1	3	49506146	49573048	Yes	No	Yes
	1	BSN	3	49591922	49708978	Yes	No	Yes
	1	MST1	3	49721380	49726934	Yes	No	No
	1	RNF123	3	49726932	49758962	Yes	No	No
	1	AMIGO3	3	49754267	49761349	Yes	No	Yes
	1	GMPPB	3	49754277	49761384	Yes	No	Yes
	1	IP6K1	3	49761727	49823975	Yes	No	Yes
	1	CDHR4	3	49828165	49837268	Yes	No	No
	1	FAM212A	3	49840687	49842463	Yes	No	No
	1	UBA7	3	49842640	49851379	Yes	No	No
	1	TRAIP	3	49866034	49894007	Yes	No	Yes
	1	CAMKV	3	49895421	49907655	Yes	No	Yes
	1	MON1A	3	49946302	49967606	No	No	Yes
	1	RBM6	3	49977440	50137478	Yes	Yes	No
	1	RBM5	3	50126341	50156454	Yes	No	Yes
	1	SEMA3F	3	50192478	50226508	Yes	Yes	No
	1	GNAT1	3	50229045	50233949	Yes	No	Yes
	1	GNAI2	3	50263724	50296787	Yes	No	Yes
	1	LSMEM2	3	50316458	50325545	Yes	No	Yes
	1	IFRD2	3	50325163	50330349	Yes	No	No
	1	HYAL3	3	50330262	50336899	No	Yes	No
	1	HYAL1	3	50337320	50349812	No	No	Yes
	1	HYAL2	3	50355221	50360337	Yes	No	Yes
	1	TUSC2	3	50357458	50365682	Yes	No	Yes
	1	RASSF1	3	50367219	50378411	Yes	No	Yes
	1	ZMYND10	3	50378541	50384283	Yes	No	Yes
	1	NPRL2	3	50384761	50388522	Yes	No	Yes
	1	CYB561D2	3	50388126	50395891	Yes	No	Yes
	1	XXcos-LUCA11.5	3	50388323	50405354	Yes	No	Yes
	1	TMEM115	3	50392180	50397041	Yes	No	Yes
	1	CACNA2D2	3	50400233	50541675	Yes	No	Yes
	1	CISH	3	50643921	50649262	No	No	Yes
	1	MAPKAPK3	3	50648951	50686720	No	No	Yes
	1	MANF	3	51422478	51426828	No	No	Yes
	1	RBM15B	3	51428731	51435330	No	No	Yes
	1	ABHD14B	3	52002526	52017425	No	No	Yes
	1	RPL29	3	52027616	52029958	No	No	Yes
	1	ALAS1	3	52232102	52248343	No	No	Yes
	1	TLR9	3	52255096	52273183	No	No	Yes
	1	TWF2	3	52262626	52273276	No	No	Yes
	1	PPM1M	3	52279841	52284613	No	No	Yes
	2	WNT5A	3	55499743	55523973	Yes	Yes	No
	2	ERC2	3	55542336	56502391	Yes	No	No
	4	EPHA3	3	89156674	89531284	Yes	Yes	No
	5	GMNC	3	190570666	190610218	Yes	No	No
	6	BANK1	4	102332443	102995969	Yes	No	No
	6	SLC39A8	4	103172198	103352415	Yes	Yes	No
	7	CETN3	5	89688078	89705603	No	Yes	Yes
	7	MBLAC2	5	89754020	89770585	Yes	Yes	Yes
	7	POLR3G	5	89767565	89810370	Yes	Yes	Yes
	7	LYSMD3	5	89811428	89825401	No	Yes	Yes
	7	GPR98	5	89825161	90460038	Yes	Yes	Yes
	7	ARRDC3	5	90664541	90679176	No	No	Yes
	8	NAV2	11	19372271	20143144	Yes	No	No
	8	PRMT3	11	20409076	20530840	No	No	Yes
	9	DCDC1	11	30851916	31391357	Yes	Yes	No
	9	DNAJC24	11	31391387	31453396	Yes	Yes	No
	9	WT1	11	32409321	32457176	No	No	Yes
	10	FAT3	11	92085262	92629618	Yes	No	No
Ventral nuclei	1	MEAF6	1	37958176	37980375	No	No	Yes
	1	SNIP1	1	38000050	38019903	No	No	Yes
	1	DNALI1	1	38022520	38032458	No	No	Yes
	1	MTF1	1	38275239	38325292	No	No	Yes
	1	INPP5B	1	38326369	38412729	No	No	Yes
	1	RRAGC	1	39303870	39325495	No	No	Yes
	1	AKIRIN1	1	39456895	39471731	No	No	Yes
	1	NDUFS5	1	39491990	39500308	No	Yes	Yes
	1	MACF1	1	39546988	39952849	Yes	Yes	Yes
	1	KIAA0754	1	39876151	39882154	Yes	No	No
	1	BMP8A	1	39957318	39991607	Yes	Yes	Yes
	1	PABPC4	1	40026488	40042462	Yes	No	Yes
	1	HEYL	1	40089825	40105617	Yes	No	Yes
	1	HPCAL4	1	40144320	40157361	No	Yes	No
	1	BMP8B	1	40222854	40254533	No	No	Yes
	1	MYCL	1	40361098	40367928	No	No	Yes
	2	SLC35D1	1	67465015	67519782	No	Yes	No
	4	EPHA3	3	89156674	89531284	Yes	Yes	No
	5	GMNC	3	190570666	190610218	Yes	No	No
Intralaminar nuclei	1	THAP3	1	6684926	6695646	No	No	Yes
	1	DNAJC11	1	6694228	6761984	No	No	Yes
	1	CAMTA1	1	6845384	7829766	Yes	Yes	Yes
	1	VAMP3	1	7831329	7841492	No	No	Yes
	1	PER3	1	7844380	7905237	No	No	Yes
	1	SLC45A1	1	8377886	8404227	No	No	Yes
	2	ID3	1	23884409	23886285	Yes	No	No
	2	MDS2	1	23907985	23967058	Yes	Yes	No
	3	ACBD6	1	180244515	180472089	No	No	Yes
	3	KIAA1614	1	180882290	180920750	No	Yes	Yes
	3	AL162431.1	1	180941695	180949868	Yes	No	No
	3	STX6	1	180941861	180992047	Yes	Yes	No
	3	MR1	1	181003067	181031074	Yes	Yes	Yes
	4	PPARGC1A	4	23756664	23905712	Yes	No	No
	5	PPID	4	159630286	159644548	Yes	Yes	No
	5	FNIP2	4	159690290	159829201	Yes	Yes	No
	5	C4orf45	4	159814286	159959912	Yes	Yes	No
	5	RAPGEF2	4	160025330	160281321	No	Yes	Yes
	6	SREK1IP1	5	64013971	64064512	No	No	Yes
	6	CWC27	5	64064757	64314590	No	No	Yes
	6	ADAMTS6	5	64444563	64777747	Yes	No	No
	6	CENPK	5	64813593	64858998	Yes	Yes	No
	6	PPWD1	5	64859063	64883376	Yes	Yes	No
	6	TRIM23	5	64885507	64921802	Yes	No	Yes
	6	TRAPPC13	5	64920543	64962060	Yes	Yes	Yes
	6	CTC-534A2.2	5	64920592	64926718	Yes	Yes	Yes
	6	SGTB	5	64961755	65018862	Yes	Yes	Yes
	6	NLN	5	65018023	65167553	Yes	No	Yes
	7	PFDN1	5	139624624	139682706	No	No	Yes
	7	HBEGF	5	139712428	139726216	Yes	No	Yes
	7	SLC4A9	5	139739787	139754728	Yes	No	Yes
	7	ANKHD1	5	139781399	139929163	Yes	No	Yes
	7	ANKHD1-EIF4EBP3	5	139781493	139929154	Yes	No	Yes
	7	SRA1	5	139916925	139937895	Yes	Yes	Yes
	7	EIF4EBP3	5	139927251	139929163	Yes	Yes	Yes
	7	APBB3	5	139937853	139973337	Yes	No	No
	7	SLC35A4	5	139944041	139948688	Yes	No	Yes
	7	CD14	5	140011313	140013286	Yes	Yes	No
	7	NDUFA2	5	140018325	140027370	Yes	Yes	Yes
	7	TMCO6	5	140019012	140024993	Yes	Yes	No
	7	IK	5	140026643	140042064	Yes	Yes	Yes
	7	WDR55	5	140044261	140053709	Yes	Yes	Yes
	7	DND1	5	140050379	140053171	Yes	No	Yes
	7	HARS	5	140052758	140071609	Yes	Yes	Yes
	7	HARS2	5	140071011	140078889	Yes	Yes	Yes
	7	ZMAT2	5	140078265	140086248	Yes	Yes	Yes
	7	PCDHA1	5	140165876	140391929	Yes	Yes	No
	7	PCDHA2	5	140174444	140391929	Yes	Yes	No
	7	PCDHA3	5	140180783	140391929	Yes	Yes	No
	7	PCDHA4	5	140186659	140391929	Yes	Yes	No
	7	PCDHA6	5	140207563	140391929	No	Yes	No
	7	PCDHA7	5	140213969	140391929	No	Yes	No
	7	PCDHA8	5	140220907	140391929	No	Yes	No
	7	PCDHA9	5	140227048	140391929	No	Yes	No
	7	PCDHA10	5	140235595	140391929	No	Yes	No
	7	PCDHA11	5	140248689	140391929	No	Yes	No
	7	PCDHA12	5	140255058	140391929	No	Yes	No
	7	PCDHA13	5	140261793	140391929	No	Yes	No
	7	PCDHB5	5	140514800	140517703	No	Yes	No
	7	PCDHB8	5	140557371	140560081	No	Yes	No
	7	PCDHB10	5	140571942	140575215	No	Yes	No
	7	TAF7	5	140698057	140700330	No	No	Yes
	7	PCDHGB2	5	140739703	140892546	No	Yes	No
	7	PCDHGA11	5	140800762	140891835	No	No	Yes
	7	PCDHGA12	5	140810185	140892546	No	No	Yes
	7	PCDHGC4	5	140864741	140892546	No	No	Yes
	7	PCDHGC5	5	140868808	140892546	No	Yes	Yes
	8	PAPPA	9	118916083	119164601	Yes	No	No
	9	FAM60A	12	31433518	31479992	No	No	Yes
	9	METTL20	12	31800094	31826048	No	No	Yes
	9	KIAA1551	12	32112304	32146039	No	No	Yes
	9	BICD1	12	32259769	32536567	Yes	Yes	No
	9	FGD4	12	32552463	32798984	Yes	Yes	No
	9	DNM1L	12	32832134	32898486	No	No	Yes
	9	YARS2	12	32880424	32908836	No	No	Yes
	10	GALC	14	88304164	88460009	Yes	Yes	No
	10	GPR65	14	88471468	88478419	Yes	No	No
	10	SPATA7	14	88851268	88936694	No	No	Yes
	10	PTPN21	14	88932122	89021077	No	No	Yes
	10	ZC3H14	14	89029253	89079853	No	No	Yes
	10	TTC8	14	89290497	89344335	No	No	Yes
	11	NFAT5	16	69598997	69738569	Yes	No	Yes
	11	NQO1	16	69740899	69760854	Yes	Yes	No
	11	NOB1	16	69775770	69788843	No	Yes	Yes
	11	WWP2	16	69796209	69975644	No	No	Yes
	11	CLEC18A	16	69984810	69998141	No	Yes	No
	11	EXOSC6	16	70284134	70285833	No	Yes	No
	11	COG4	16	70514471	70557468	No	Yes	No
	12	C20orf166	20	61147660	61167971	Yes	No	No
Medial nuclei	1	GMNC	3	190570666	190610218	Yes	No	No
	2	TMEM184A	7	1581871	1600457	No	No	Yes
	2	CHST12	7	2443223	2474242	No	No	Yes
	2	TTYH3	7	2671585	2704436	No	No	Yes
	2	AMZ1	7	2719156	2815134	Yes	Yes	No
	2	GNA12	7	2767746	2883958	Yes	Yes	No
	2	SDK1	7	3341080	4308632	No	No	Yes
	3	RDX	11	110045605	110167447	No	Yes	No
	3	ARHGAP20	11	110447766	110583912	No	No	Yes
	4	NUAK1	12	106457118	106533811	Yes	No	No
	5	C14orf64	14	98391947	98444461	No	No	Yes
	5	BCL11B	14	99635624	99737861	Yes	No	No
	6	C16orf95	16	87117168	87351022	Yes	No	No
Posterior nuclei	1	NUCKS1	1	205681947	205719404	Yes	No	No
	1	NA	1	205682497	205684153	Yes	No	No
	1	RAB7L1	1	205737114	205744588	Yes	Yes	No
	1	SLC41A1	1	205758221	205782876	No	Yes	No
	1	PM20D1	1	205797150	205819260	No	Yes	Yes
	1	SLC26A9	1	205882176	205912588	No	Yes	No
	1	AVPR1B	1	206223976	206231639	No	No	Yes
	1	CTSE	1	206317459	206332104	No	Yes	No
	2	EPHA3	3	89156674	89531284	Yes	Yes	No
	3	SEMA6A	5	115779312	115910630	No	No	Yes
	4	CUTA	6	33384219	33386094	No	No	Yes
	4	SYNGAP1	6	33387847	33421466	No	No	Yes
	4	GGNBP1	6	33551515	33556803	No	No	Yes
	4	UQCC2	6	33662070	33679504	No	No	Yes
	4	GRM4	6	33989628	34123399	No	No	Yes
	4	C6orf1	6	34214157	34217247	No	No	Yes
	4	NUDT3	6	34247456	34360451	No	No	Yes
	4	PACSIN1	6	34433916	34503006	No	No	Yes
	4	SPDEF	6	34505579	34524110	No	Yes	No
	4	C6orf106	6	34555065	34664636	Yes	Yes	Yes
	4	SNRPC	6	34725183	34741571	Yes	Yes	Yes
	4	UHRF1BP1	6	34759857	34850915	Yes	Yes	Yes
	4	TAF11	6	34845555	34855866	No	No	Yes
	4	ANKS1A	6	34857042	35059179	No	No	Yes
	4	TCP11	6	35085848	35116387	No	No	Yes
	4	SCUBE3	6	35182190	35220856	No	No	Yes
	4	FANCE	6	35420138	35434880	No	Yes	No
	4	RPL10A	6	35436185	35438562	No	Yes	No
	4	FKBP5	6	35541362	35696360	No	No	Yes
	4	CLPS	6	35762759	35765088	No	Yes	Yes
	4	STK38	6	36461669	36515247	No	No	Yes
	5	BCL11B	14	99635624	99737861	Yes	No	No
	6	NA	19	35596873	35598141	No	No	Yes
	6	FXYD3	19	35606732	35615228	No	No	Yes
	6	FAM187B	19	35715703	35719632	No	No	Yes
	6	USF2	19	35759881	35770724	No	No	Yes
	6	SBSN	19	36014269	36019253	No	No	Yes
	6	TMEM147	19	36036497	36038428	No	No	Yes
	6	HAUS5	19	36103646	36116251	Yes	No	No
	6	RBM42	19	36119932	36128588	Yes	No	Yes
	6	ETV2	19	36132647	36135773	Yes	No	Yes
	6	COX6B1	19	36139125	36149763	Yes	Yes	Yes
	6	UPK1A	19	36157715	36169367	Yes	Yes	No
	6	ZBTB32	19	36195429	36207940	No	Yes	No
	6	KMT2B	19	36208921	36229779	No	Yes	Yes
	6	HSPB6	19	36245469	36248980	No	No	Yes
	6	C19orf55	19	36249044	36261930	No	Yes	Yes
	6	ARHGAP33	19	36265434	36279724	No	Yes	No
	6	NFKBID	19	36378555	36393205	No	No	Yes
	6	HCST	19	36393382	36395279	No	No	Yes
	6	TYROBP	19	36395303	36399197	No	No	Yes
	6	SDHAF1	19	36486090	36487220	No	No	Yes
	6	WDR62	19	36545783	36596008	No	Yes	No
pos-Mapping; positional gene mapping.
eqtl-Mapping; expression quantitative trait loci gene mapping.
ci-Mapping; chromatin interaction gene mapping.
