# Supplementary material for: The genetic architecture of the human thalamus and its overlap with ten common brain disorders
Source: Nat Commun. 2021 May 18;12:2909. doi: 10.1038/s41467-021-23175-z (PMC8131358; doi:10.1038/s41467-021-23175-z)
Supplement: Supplementary file 15 — Supplementary Data 12 [file 41467_2021_23175_MOESM15_ESM.xlsx]

## Sheet: Suppl. Data 12_GWGAS
Volume	Gene	Chromosome	Start	End	No. of SNPs	NPARAM	Z-score	P-value	SYMBOL
Whole thalamus	ENSG00000186868	17	43971748	44105700	156	41	6.1416	4.0842e-10	MAPT
	ENSG00000120265	6	150070579	150132556	71	16	6.0765	6.1428e-10	PCMT1
	ENSG00000114416	3	180585929	180700541	230	31	6.0712	6.3459e-10	FXR1
	ENSG00000120088	17	43699267	43913194	263	59	5.9289	1.5252e-09	CRHR1
	ENSG00000131023	6	149979289	150039392	76	10	5.8573	2.3522e-09	LATS1
	ENSG00000120253	6	150045451	150070801	41	8	5.8101	3.1209e-09	NUP43
	ENSG00000120256	6	150139934	150186199	51	8	5.7996	3.3244e-09	LRP11
	ENSG00000186625	6	149916009	149970108	77	10	5.7244	5.1897e-09	KATNA1
	ENSG00000146648	7	55086714	55324313	697	129	5.7237	5.2122e-09	EGFR
	ENSG00000133794	11	13298199	13408813	219	51	5.6363	8.689e-09	ARNTL
	ENSG00000156374	10	105062553	105110891	66	17	5.615	9.8283e-09	PCGF6
	ENSG00000120071	17	44107282	44302733	240	32	5.5562	1.3785e-08	KANSL1
	ENSG00000148798	10	105036920	105050108	20	11	5.4526	2.4817e-08	INA
	ENSG00000204217	2	203241659	203432474	378	44	5.2114	9.3729e-08	BMPR2
	ENSG00000185294	17	43922256	43924438	13	8	5.1815	1.1003e-07	SPPL2C
	ENSG00000108379	17	44839872	44910520	84	24	5.1073	1.6343e-07	WNT3
	ENSG00000048828	9	96214004	96328397	297	31	5.0555	2.1461e-07	FAM120A
	ENSG00000185591	12	53773960	53810230	68	11	5.0259	2.5057e-07	SP1
	ENSG00000117020	1	243651535	244014381	441	62	4.9707	3.3359e-07	AKT3
Anterior group	Gene	Chromosome	Start	End	No. of SNPs	NPARAM	Z-score	P-value	SYMBOL
	ENSG00000157985	2	236402733	237040444	1180	150	6.5311	3.2655e-11	AGAP1
	ENSG00000222007	2	236682499	236692031	34	4	5.9814	1.106e-09	AC064874.1
	ENSG00000079308	2	218664512	218867718	324	83	5.6515	7.9507e-09	TNS1
	ENSG00000044524	3	89156674	89531284	578	52	5.2134	9.273e-08	EPHA3
Lateral group	Gene	Chromosome	Start	End	No. of SNPs	NPARAM	Z-score	P-value	SYMBOL
	ENSG00000170959	11	30851916	31391357	782	51	8.7131	1.4779e-18	DCDC1
	ENSG00000170946	11	31391387	31453396	104	21	8.0823	3.1782e-16	DNAJC24
	ENSG00000114388	3	50384761	50388522	1	1	7.2008	2.9923e-13	NPRL2
	ENSG00000164199	5	89825161	90460038	1286	116	7.0269	1.0558e-12	GPR98
	ENSG00000173421	3	49235861	49295537	94	23	6.3232	1.2812e-10	CCDC36
	ENSG00000198218	3	49067140	49131796	84	34	6.2454	2.1139e-10	QRICH1
	ENSG00000169855	3	78646390	79816965	2403	195	6.2182	2.5147e-10	ROBO1
	ENSG00000068745	3	48725436	48777786	91	20	6.1606	3.6229e-10	IP6K2
	ENSG00000188315	3	49306035	49315342	16	7	5.9283	1.5307e-09	C3orf62
	ENSG00000177479	3	48956254	49023815	79	41	5.8059	3.2007e-09	ARIH2
	ENSG00000118407	6	76001575	76203454	368	41	5.8038	3.2405e-09	FILIP1
	ENSG00000113356	5	89767565	89810370	75	16	5.8029	3.2581e-09	POLR3G
	ENSG00000114383	3	50357458	50365682	7	5	5.7314	4.9805e-09	TUSC2
	ENSG00000172053	3	49133365	49142553	11	6	5.6895	6.3714e-09	QARS
	ENSG00000114316	3	49315264	49378145	74	21	5.6407	8.4657e-09	USP4
	ENSG00000166833	11	19372271	20143144	1465	261	5.5937	1.1112e-08	NAV2
	ENSG00000185909	3	49209044	49213917	8	3	5.5873	1.1528e-08	KLHDC8B
	ENSG00000114302	3	48782030	48885279	96	40	5.5364	1.5439e-08	PRKAR2A
	ENSG00000147684	8	125551344	125580751	90	19	5.4906	2.0024e-08	NDUFB9
	ENSG00000100116	22	38203912	38213183	25	6	5.4771	2.1616e-08	GCAT
	ENSG00000213672	3	48701364	48723797	27	12	5.4156	3.0539e-08	NCKIPSD
	ENSG00000008300	3	48673902	48700348	27	8	5.3587	4.1903e-08	CELSR3
	ENSG00000078403	10	21823094	22032559	213	73	5.326	5.0199e-08	MLLT10
	ENSG00000050767	5	177664619	178017556	852	155	5.2265	8.6357e-08	COL23A1
	ENSG00000066629	14	100204030	100408397	418	65	5.1442	1.3434e-07	EML1
	ENSG00000185658	21	40556102	40693485	310	26	5.0327	2.4175e-07	BRWD1
	ENSG00000145029	3	49460379	49466759	6	3	4.9766	3.2362e-07	NICN1
	ENSG00000269891	10	98757795	99052413	647	103	4.9692	3.3606e-07	ARHGAP19-SLIT1
	ENSG00000176055	5	89754020	89770585	18	8	4.9682	3.3784e-07	MBLAC2
Ventral group	Gene	Chromosome	Start	End	No. of SNPs	NPARAM	Z-score	P-value	SYMBOL
	ENSG00000158985	5	130581186	130734140	162	38	6.3862	8.5044e-11	CDC42SE2
	ENSG00000273217	5	130761584	131132676	445	59	6.3175	1.3291e-10	CTC-432M15.3
	ENSG00000164398	5	131142683	131347936	279	45	6.3064	1.4276e-10	ACSL6
	ENSG00000158987	5	130759614	130970929	253	43	6.2897	1.5904e-10	RAPGEF6
	ENSG00000217128	5	130977407	131132710	190	38	6.2117	2.6207e-10	FNIP1
	ENSG00000127603	1	39546988	39952849	734	59	6.2066	2.7079e-10	MACF1
	ENSG00000205835	3	190570666	190610218	56	15	6.0696	6.4102e-10	GMNC
	ENSG00000127124	1	41972036	42501596	1157	97	5.625	9.2768e-09	HIVEP3
	ENSG00000088387	13	99445741	99738879	787	52	5.5618	1.3351e-08	DOCK9
	ENSG00000044524	3	89156674	89531284	578	52	5.5061	1.8343e-08	EPHA3
	ENSG00000133818	11	14299472	14386052	126	37	5.4447	2.5942e-08	RRAS2
	ENSG00000141076	16	69165194	69265033	198	34	5.148	1.3165e-07	CIRH1A
	ENSG00000117335	1	207925402	207968858	91	13	5.0857	1.8313e-07	CD46
	ENSG00000104447	8	116420724	116821899	511	67	5.0845	1.8428e-07	TRPS1
	ENSG00000145147	4	20254883	20622184	890	157	5.0809	1.8781e-07	SLIT2
	ENSG00000197343	7	99156029	99174076	23	10	4.9772	3.2254e-07	ZNF655
	ENSG00000065833	6	83920108	84140797	389	25	4.9594	3.5349e-07	ME1
Intralaminar group	Gene	Chromosome	Start	End	No. of SNPs	NPARAM	Z-score	P-value	SYMBOL
	ENSG00000135823	1	180941861	180992047	82	13	7.0497	8.9665e-13	STX6
	ENSG00000052795	4	159690290	159829201	240	36	6.9392	1.9719e-12	FNIP2
	ENSG00000182752	9	118916083	119164601	334	84	6.2468	2.0951e-10	PAPPA
	ENSG00000197860	5	64961755	65018862	85	17	6.2004	2.816e-10	SGTB
	ENSG00000234237	1	180941695	180949868	10	2	6.1991	2.8394e-10	AL162431.1
	ENSG00000131503	5	139781399	139929163	166	42	6.1465	3.9618e-10	ANKHD1
	ENSG00000254996	5	139781493	139929154	166	42	6.1465	3.9618e-10	ANKHD1-EIF4EBP3
	ENSG00000153029	1	181003067	181031074	67	25	6.0064	9.4871e-10	MR1
	ENSG00000171735	1	6845384	7829766	2292	288	5.9693	1.1915e-09	CAMTA1
	ENSG00000131495	5	140018325	140027370	27	7	5.8559	2.3728e-09	NDUFA2
	ENSG00000170445	5	140052758	140071609	43	11	5.7425	4.6657e-09	HARS
	ENSG00000113141	5	140026643	140042064	41	10	5.7417	4.6865e-09	IK
	ENSG00000213523	5	139916925	139937895	22	8	5.7146	5.4979e-09	SRA1
	ENSG00000204970	5	140165876	140391929	580	34	5.7138	5.5239e-09	PCDHA1
	ENSG00000170458	5	140011313	140013286	3	2	5.6973	6.0865e-09	CD14
	ENSG00000174407	20	61147660	61167971	96	12	5.693	6.2417e-09	C20orf166
	ENSG00000120314	5	140044261	140053709	26	10	5.6857	6.513e-09	WDR55
	ENSG00000187098	3	69788586	70017488	457	49	5.6251	9.2689e-09	MITF
	ENSG00000236980	3	49215065	49229291	23	9	5.6156	9.7921e-09	C3orf84
	ENSG00000113119	5	140019012	140024993	14	4	5.5412	1.5022e-08	TMCO6
	ENSG00000113108	5	139937853	139973337	46	21	5.5156	1.7383e-08	APBB3
	ENSG00000067560	3	49396578	49450431	86	16	5.4648	2.3177e-08	RHOA
	ENSG00000112855	5	140071011	140078889	17	6	5.3967	3.3938e-08	HARS2
	ENSG00000095015	5	56111401	56191979	136	24	5.3905	3.5132e-08	MAP3K1
	ENSG00000248383	5	140306302	140391929	213	26	5.3392	4.6686e-08	PCDHAC1
	ENSG00000164123	4	159814286	159959912	441	38	5.2692	6.8497e-08	C4orf45
	ENSG00000049246	1	7844380	7905237	215	35	5.2412	7.9761e-08	PER3
	ENSG00000151746	12	32259769	32536567	923	86	5.2215	8.8734e-08	BICD1
	ENSG00000104635	8	22224762	22291642	173	24	5.1939	1.0296e-07	SLC39A14
	ENSG00000204969	5	140174444	140391929	558	29	5.1876	1.0649e-07	PCDHA2
	ENSG00000146007	5	140078265	140086248	14	3	5.1154	1.5654e-07	ZMAT2
	ENSG00000255408	5	140180783	140391929	543	29	5.1077	1.6304e-07	PCDHA3
	ENSG00000120756	3	142315229	142432506	210	35	5.0706	1.9829e-07	PLS1
	ENSG00000204967	5	140186659	140391929	518	29	5.0543	2.1596e-07	PCDHA4
	ENSG00000143614	1	153777201	153895451	194	28	5.0295	2.4583e-07	GATAD2B
	ENSG00000049245	1	7831329	7841492	31	10	4.9485	3.7385e-07	VAMP3
	ENSG00000204965	5	140201222	140391929	488	37	4.9447	3.8127e-07	PCDHA5
Medial group	Gene	Chromosome	Start	End	No. of SNPs	NPARAM	Z-score	P-value	SYMBOL
	ENSG00000205835	3	190570666	190610218	56	15	7.2583	1.9599e-13	GMNC
	ENSG00000127152	14	99635624	99737861	160	51	6.6166	1.8383e-11	BCL11B
	ENSG00000198121	9	113635543	113800981	385	75	6.0509	7.2014e-10	LPAR1
	ENSG00000174945	7	2719156	2815134	396	57	6.0357	7.9129e-10	AMZ1
	ENSG00000260456	16	87117168	87351022	716	117	5.7947	3.4232e-09	C16orf95
	ENSG00000105737	19	42502473	42573650	71	23	5.7797	3.7417e-09	GRIK5
	ENSG00000206560	3	15708743	15901278	389	53	5.3678	3.9848e-08	ANKRD28
	ENSG00000100101	22	38077680	38170137	226	41	5.0924	1.7675e-07	NOL12
	ENSG00000028277	19	42590263	42700737	132	14	5.0116	2.6989e-07	POU2F2
	ENSG00000100106	22	38093011	38172563	192	34	5.0093	2.7312e-07	TRIOBP
	ENSG00000105409	19	42470734	42501649	25	15	4.982	3.1458e-07	ATP1A3
Posterior group	Gene	Chromosome	Start	End	No. of SNPs	NPARAM	Z-score	P-value	SYMBOL
	ENSG00000127152	14	99635624	99737861	160	51	7.0137	1.1609e-12	BCL11B
	ENSG00000196821	6	34555065	34664636	211	34	6.3402	1.147e-10	C6orf106
	ENSG00000164199	5	89825161	90460038	1286	116	6.289	1.5973e-10	GPR98
	ENSG00000044524	3	89156674	89531284	578	52	6.2148	2.5698e-10	EPHA3
	ENSG00000127603	1	39546988	39952849	734	59	5.9654	1.22e-09	MACF1
	ENSG00000158985	5	130581186	130734140	162	38	5.4275	2.8567e-08	CDC42SE2
	ENSG00000260371	16	69368994	69390209	45	14	5.4061	3.2205e-08	RP11-343C2.9
	ENSG00000273217	5	130761584	131132676	445	59	5.3102	5.4756e-08	CTC-432M15.3
	ENSG00000164398	5	131142683	131347936	279	45	5.2973	5.8774e-08	ACSL6
	ENSG00000164061	3	49591922	49708978	164	28	5.295	5.9505e-08	BSN
	ENSG00000157315	16	69377151	69385712	23	11	5.282	6.3906e-08	TMED6
	ENSG00000124562	6	34725183	34741571	41	13	5.2754	6.6248e-08	SNRPC
	ENSG00000126254	19	36119932	36128588	12	5	5.2666	6.9501e-08	RBM42
	ENSG00000259900	16	69369179	69385633	41	12	5.2565	7.3429e-08	RP11-343C2.7
	ENSG00000217128	5	130977407	131132710	190	38	5.2532	7.4733e-08	FNIP1
	ENSG00000158987	5	130759614	130970929	253	43	5.2369	8.1653e-08	RAPGEF6
	ENSG00000141076	16	69165194	69265033	198	34	5.1542	1.2737e-07	CIRH1A
	ENSG00000048052	7	18126572	19042039	1956	272	5.1424	1.3561e-07	HDAC9
	ENSG00000165323	11	92085262	92629618	970	93	5.0733	1.9548e-07	FAT3
	ENSG00000111783	12	106976685	107156581	419	51	5.0253	2.5135e-07	RFX4
	ENSG00000132604	16	69389464	69442474	85	21	4.9548	3.621e-07	TERF2
