# Supplementary material for: The genetic architecture of the human thalamus and its overlap with ten common brain disorders
Source: Nat Commun. 2021 May 18;12:2909. doi: 10.1038/s41467-021-23175-z (PMC8131358; doi:10.1038/s41467-021-23175-z)
Supplement: Supplementary file 16 — Supplementary Data 13 [file 41467_2021_23175_MOESM16_ESM.xlsx]

## Sheet: Suppl. Data 13_GO sets
Volume	Category	GeneSet	No. of genes	No. of overlap	P-value	Adjusted P-value	Genes
Lateral nuclei	GO_bp	GO_CELL_GROWTH	453	12	4.26269e-06	0.0139674	WT1:NME6:IP6K2:ARIH2:LAMB2:RHOA:SEMA3F:HYAL1:HYAL2:CISH:TWF2:WNT5A
	GO_bp	GO_SYNAPSE_ORGANIZATION	398	11	7.38403e-06	0.0139674	PLXNB1:LAMB2:RHOA:DAG1:BSN:AMIGO3:CAMKV:SEMA3F:CACNA2D2:WNT5A:ERC2
	GO_bp	GO_GROWTH	945	17	7.40018e-06	0.0139674	WT1:CAMP:NME6:COL7A1:IP6K2:ARIH2:LAMB2:GPX1:RHOA:DAG1:SEMA3F:HYAL1:HYAL2:CACNA2D2:CISH:TWF2:WNT5A
	GO_bp	GO_CELLULAR_RESPONSE_TO_UV_B	8	3	7.60132e-06	0.0139674	HYAL3:HYAL1:HYAL2
Intralaminar nuclei	GO_bp	GO_HOMOPHILIC_CELL_ADHESION_VIA_PLASMA_MEMBRANE_ADHESION_MOLECULES	163	20	1.77065e-23	1.30143e-19	PCDHA1:PCDHA2:PCDHA3:PCDHA4:PCDHA6:PCDHA7:PCDHA8:PCDHA9:PCDHA10:PCDHA11:PCDHA12:PCDHA13:PCDHB5:PCDHB8:PCDHB10:PCDHGB2:PCDHGA11:PCDHGA12:PCDHGC4:PCDHGC5
	GO_bp	GO_CELL_CELL_ADHESION_VIA_PLASMA_MEMBRANE_ADHESION_MOLECULES	267	20	3.91968e-19	1.44048e-15	PCDHA1:PCDHA2:PCDHA3:PCDHA4:PCDHA6:PCDHA7:PCDHA8:PCDHA9:PCDHA10:PCDHA11:PCDHA12:PCDHA13:PCDHB5:PCDHB8:PCDHB10:PCDHGB2:PCDHGA11:PCDHGA12:PCDHGC4:PCDHGC5
	GO_bp	GO_CELL_CELL_ADHESION	794	21	4.13503e-11	1.01308e-07	NFAT5:PCDHA1:PCDHA2:PCDHA3:PCDHA4:PCDHA6:PCDHA7:PCDHA8:PCDHA9:PCDHA10:PCDHA11:PCDHA12:PCDHA13:PCDHB5:PCDHB8:PCDHB10:PCDHGB2:PCDHGA11:PCDHGA12:PCDHGC4:PCDHGC5
	GO_bp	GO_BIOLOGICAL_ADHESION	1361	22	1.19816e-07	0.000220162	VAMP3:NFAT5:PCDHA1:PCDHA2:PCDHA3:PCDHA4:PCDHA6:PCDHA7:PCDHA8:PCDHA9:PCDHA10:PCDHA11:PCDHA12:PCDHA13:PCDHB5:PCDHB8:PCDHB10:PCDHGB2:PCDHGA11:PCDHGA12:PCDHGC4:PCDHGC5
GO_bp; Gene Ontology biological process.
