# Supplementary material for: The genetic architecture of the human thalamus and its overlap with ten common brain disorders
Source: Nat Commun. 2021 May 18;12:2909. doi: 10.1038/s41467-021-23175-z (PMC8131358; doi:10.1038/s41467-021-23175-z)
Supplement: Supplementary file 17 — Supplementary Data 14 [file 41467_2021_23175_MOESM17_ESM.xlsx]

## Sheet: Suppl. Data 14_Prot. interact.
node1	node2	node1_string_id	node2_string_id	neighborhood_on_chromosome	gene_fusion	phylogenetic_cooccurrence	homology	coexpression	experimentally_determined_interaction	database_annotated	automated_textmining	combined_score
ABHD14B	PPWD1	9606.ENSP00000420065	9606.ENSP00000261308	0	0	0	0	0	0	0	0.498	0.497
ACKR3	HBEGF	9606.ENSP00000272928	9606.ENSP00000230990	0	0	0	0	0	0	0	0.493	0.493
ACKR3	EGFR	9606.ENSP00000272928	9606.ENSP00000275493	0	0	0	0	0.050	0.084	0	0.582	0.604
ACKR3	GRM4	9606.ENSP00000272928	9606.ENSP00000440556	0	0	0	0	0	0.057	0.900	0.084	0.906
ACKR3	LPAR1	9606.ENSP00000272928	9606.ENSP00000363553	0	0	0	0	0	0	0.900	0.157	0.912
ACKR3	GNAI2	9606.ENSP00000272928	9606.ENSP00000312999	0	0	0	0	0	0.178	0.900	0	0.914
ACSL6	RAPGEF6	9606.ENSP00000368566	9606.ENSP00000296859	0	0	0	0	0	0	0	0.557	0.557
ACSL6	SLC25A20	9606.ENSP00000368566	9606.ENSP00000326305	0	0	0	0	0.513	0	0	0.098	0.541
ACSL6	LHX4-AS1	9606.ENSP00000368566	9606.ENSP00000356567	0	0	0	0	0.062	0	0	0.443	0.456
ACSL6	MDS2	9606.ENSP00000368566	9606.ENSP00000363683	0	0	0	0	0	0	0	0.711	0.711
ACSL6	CDC42SE2	9606.ENSP00000368566	9606.ENSP00000427421	0	0	0	0	0	0	0	0.569	0.569
ACTR1A	TMEM180	9606.ENSP00000358921	9606.ENSP00000238936	0	0	0	0	0.064	0	0	0.502	0.513
ACTR1A	TMEM115	9606.ENSP00000358921	9606.ENSP00000266025	0	0	0	0	0.152	0	0.900	0	0.911
ACTR1A	BICD1	9606.ENSP00000358921	9606.ENSP00000281474	0	0	0	0	0	0	0.900	0.067	0.902
ACTR1A	COG4	9606.ENSP00000358921	9606.ENSP00000315775	0	0	0	0	0.083	0	0.900	0.066	0.906
ACTR1A	FMNL1	9606.ENSP00000358921	9606.ENSP00000329219	0	0	0	0	0	0.376	0	0.129	0.433
ACTR1A	BMPR2	9606.ENSP00000358921	9606.ENSP00000363708	0	0	0	0	0.054	0.077	0	0.368	0.400
ACTR1A	HAUS5	9606.ENSP00000358921	9606.ENSP00000439056	0	0	0	0	0	0	0.900	0	0.900
ADAMTS6	PPWD1	9606.ENSP00000370443	9606.ENSP00000261308	0	0	0	0	0	0	0	0.794	0.794
ADAMTS6	CWC27	9606.ENSP00000370443	9606.ENSP00000370460	0	0	0	0	0	0	0	0.412	0.412
ADAMTS6	SREK1IP1	9606.ENSP00000370443	9606.ENSP00000427401	0	0	0	0	0	0	0	0.481	0.481
AGAP1	RHOA	9606.ENSP00000307634	9606.ENSP00000400175	0	0	0	0	0	0.421	0	0.112	0.464
AKT3	TNS1	9606.ENSP00000263826	9606.ENSP00000171887	0	0	0	0	0	0.131	0	0.656	0.688
AKT3	MEAF6	9606.ENSP00000263826	9606.ENSP00000362166	0	0	0	0	0	0.064	0.900	0	0.902
AKT3	FOXO3	9606.ENSP00000263826	9606.ENSP00000385824	0	0	0	0	0.055	0.365	0.900	0.719	0.980
ALAS1	GCAT	9606.ENSP00000378416	9606.ENSP00000371110	0	0	0.418	0.782	0	0	0.900	0.044	0.908
ALAS1	PER3	9606.ENSP00000378416	9606.ENSP00000482093	0	0	0	0	0	0	0	0.503	0.503
ALAS1	ARNTL	9606.ENSP00000378416	9606.ENSP00000384517	0	0	0	0	0	0	0	0.542	0.542
AMIGO3	GMPPB	9606.ENSP00000323096	9606.ENSP00000309092	0	0	0	0	0.649	0	0	0	0.649
AMT	RPEL1	9606.ENSP00000273588	9606.ENSP00000476672	0	0	0	0	0.117	0.050	0	0.346	0.403
AMT	SNIP1	9606.ENSP00000273588	9606.ENSP00000296215	0	0	0	0	0	0	0	0.468	0.468
AMT	RPIA	9606.ENSP00000273588	9606.ENSP00000283646	0	0	0	0	0.195	0	0	0.472	0.557
AMT	GCAT	9606.ENSP00000273588	9606.ENSP00000371110	0	0	0	0	0.062	0	0	0.658	0.665
AMZ1	TTYH3	9606.ENSP00000308149	9606.ENSP00000258796	0	0	0	0	0	0	0	0.413	0.412
AMZ1	EML1	9606.ENSP00000308149	9606.ENSP00000334314	0	0	0	0	0	0	0	0.486	0.486
AMZ1	CCDC71	9606.ENSP00000308149	9606.ENSP00000319006	0	0	0	0	0	0	0	0.601	0.601
ANKHD1	RBM6	9606.ENSP00000354085	9606.ENSP00000266022	0	0	0	0	0.080	0	0	0.419	0.443
ANKHD1	EIF4EBP3	9606.ENSP00000354085	9606.ENSP00000308472	0	0	0	0	0	0.075	0	0.750	0.758
ANKHD1	SLC4A9	9606.ENSP00000354085	9606.ENSP00000427661	0	0	0	0	0	0	0	0.749	0.749
ANKS1A	UHRF1BP1	9606.ENSP00000353518	9606.ENSP00000192788	0	0	0	0	0.057	0	0	0.682	0.687
ANKS1A	FANCE	9606.ENSP00000353518	9606.ENSP00000229769	0	0	0	0	0	0	0	0.567	0.567
ANKS1A	SNRPC	9606.ENSP00000353518	9606.ENSP00000244520	0	0	0	0	0	0	0	0.638	0.638
ANKS1A	SCUBE3	9606.ENSP00000353518	9606.ENSP00000274938	0	0	0	0	0	0.097	0	0.662	0.682
ANKS1A	EGFR	9606.ENSP00000353518	9606.ENSP00000275493	0	0	0	0	0	0.478	0	0.125	0.524
ANKS1A	TCP11	9606.ENSP00000353518	9606.ENSP00000308708	0	0	0	0	0	0	0	0.668	0.668
ANKS1A	NT5C2	9606.ENSP00000353518	9606.ENSP00000339479	0	0	0	0	0	0	0	0.639	0.639
ANKS1A	PACSIN1	9606.ENSP00000353518	9606.ENSP00000484060	0	0	0	0	0.062	0	0	0.397	0.411
ANKS1A	SPDEF	9606.ENSP00000353518	9606.ENSP00000363149	0	0	0	0	0.064	0	0	0.419	0.433
ANKS1A	C6orf106	9606.ENSP00000353518	9606.ENSP00000363135	0	0	0	0	0	0	0	0.519	0.519
ANKS1A	TAF11	9606.ENSP00000353518	9606.ENSP00000354633	0	0	0	0	0	0	0	0.611	0.611
ARHGAP20	RHOA	9606.ENSP00000260283	9606.ENSP00000400175	0	0	0	0	0	0.800	0.900	0.323	0.985
ARHGAP27	KANSL1	9606.ENSP00000403323	9606.ENSP00000262419	0	0	0	0	0	0	0	0.557	0.557
ARHGAP27	RNF123	9606.ENSP00000403323	9606.ENSP00000328287	0	0	0	0	0.064	0	0	0.525	0.536
ARHGAP27	FMNL1	9606.ENSP00000403323	9606.ENSP00000329219	0	0	0	0	0.143	0.185	0	0.281	0.454
ARHGAP27	SPPL2C	9606.ENSP00000403323	9606.ENSP00000332488	0	0	0	0	0.063	0	0	0.387	0.401
ARHGAP27	PLEKHM1	9606.ENSP00000403323	9606.ENSP00000389913	0	0	0	0	0.085	0	0	0.547	0.568
ARHGAP27	RHOA	9606.ENSP00000403323	9606.ENSP00000400175	0	0	0	0	0	0.261	0.900	0.467	0.957
ARHGAP27	ARL17B	9606.ENSP00000403323	9606.ENSP00000404247	0	0	0	0	0	0.185	0	0.295	0.400
ARHGAP33	RHOA	9606.ENSP00000320038	9606.ENSP00000400175	0	0	0	0	0	0.057	0.900	0.221	0.920
ARIH2	MLLT10	9606.ENSP00000348769	9606.ENSP00000307411	0	0	0	0	0.064	0	0	0.713	0.719
ARIH2	TRAIP	9606.ENSP00000348769	9606.ENSP00000328203	0	0	0	0	0.061	0	0.900	0.167	0.914
ARIH2	RNF123	9606.ENSP00000348769	9606.ENSP00000328287	0	0	0	0	0.061	0	0.900	0.060	0.904
ARIH2	UBA7	9606.ENSP00000348769	9606.ENSP00000333266	0	0	0	0	0.061	0	0.900	0.068	0.904
ARIH2	NFAT5	9606.ENSP00000348769	9606.ENSP00000457593	0	0	0	0	0	0	0	0.442	0.442
ARL17A	KANSL1	9606.ENSP00000337478	9606.ENSP00000262419	0	0	0	0	0	0	0	0.668	0.668
ARL17A	LRRC37A	9606.ENSP00000337478	9606.ENSP00000326324	0	0	0	0	0	0.126	0	0.571	0.609
ARL17A	PLEKHM1	9606.ENSP00000337478	9606.ENSP00000389913	0	0	0	0	0.057	0	0	0.440	0.449
ARL17B	KANSL1	9606.ENSP00000404247	9606.ENSP00000262419	0	0	0	0	0	0	0	0.672	0.672
ARL17B	ZMAT2	9606.ENSP00000404247	9606.ENSP00000274712	0	0	0	0	0.049	0	0	0.446	0.450
ARL17B	LRRC37A	9606.ENSP00000404247	9606.ENSP00000326324	0	0	0	0	0	0.126	0	0.700	0.726
ARL17B	PLEKHM1	9606.ENSP00000404247	9606.ENSP00000389913	0	0	0	0	0.057	0	0	0.420	0.429
ARL17B	LRRC37A2	9606.ENSP00000404247	9606.ENSP00000459551	0	0	0	0	0.065	0.126	0	0.440	0.502
ARNTL	PPARGC1A	9606.ENSP00000384517	9606.ENSP00000264867	0	0	0	0	0	0	0.900	0.441	0.941
ARNTL	KMT2B	9606.ENSP00000384517	9606.ENSP00000398837	0	0	0	0	0	0.260	0	0.330	0.483
ARNTL	PER3	9606.ENSP00000384517	9606.ENSP00000482093	0	0	0	0.572	0	0.859	0	0.935	0.915
ARRDC3	MBLAC2	9606.ENSP00000265138	9606.ENSP00000314776	0	0	0	0	0	0	0	0.438	0.438
ARRDC3	LYSMD3	9606.ENSP00000265138	9606.ENSP00000314518	0	0	0	0	0	0	0	0.731	0.731
ARRDC3	WWP2	9606.ENSP00000265138	9606.ENSP00000352069	0	0	0	0	0.062	0.502	0	0.545	0.769
AS3MT	NT5C2	9606.ENSP00000358896	9606.ENSP00000339479	0	0	0	0	0	0	0	0.681	0.681
AS3MT	C10orf32	9606.ENSP00000358896	9606.ENSP00000342331	0	0	0	0	0	0	0	0.701	0.701
AS3MT	METTL20	9606.ENSP00000358896	9606.ENSP00000350353	0	0	0	0	0	0	0	0.425	0.425
AS3MT	USMG5	9606.ENSP00000358896	9606.ENSP00000358840	0	0	0	0	0	0	0	0.525	0.525
AS3MT	CYP17A1	9606.ENSP00000358896	9606.ENSP00000358903	0	0	0	0	0.064	0	0	0.421	0.435
AS3MT	WBP1L	9606.ENSP00000358896	9606.ENSP00000414721	0	0	0	0	0	0	0	0.475	0.475
ATP1A3	FILIP1	9606.ENSP00000444688	9606.ENSP00000237172	0	0	0	0	0	0	0	0.406	0.406
ATP1A3	HPCAL4	9606.ENSP00000444688	9606.ENSP00000361935	0	0	0	0	0.367	0.185	0	0.050	0.467
ATP1A3	FXYD3	9606.ENSP00000444688	9606.ENSP00000473929	0	0	0	0	0	0	0.900	0.157	0.912
ATRIP	FANCE	9606.ENSP00000323099	9606.ENSP00000229769	0	0	0	0	0.079	0	0.900	0.370	0.936
ATRIP	TREX1	9606.ENSP00000323099	9606.ENSP00000296443	0	0.391	0	0	0.062	0	0	0	0.404
ATRIP	TRAIP	9606.ENSP00000323099	9606.ENSP00000328203	0	0	0	0	0.079	0	0	0.517	0.536
AVPR1B	GPR65	9606.ENSP00000356094	9606.ENSP00000267549	0	0	0	0.578	0	0	0.900	0	0.900
AVPR1B	GNA12	9606.ENSP00000356094	9606.ENSP00000275364	0	0	0	0	0	0.178	0.800	0	0.828
AVPR1B	CRHR1	9606.ENSP00000356094	9606.ENSP00000381333	0	0	0	0	0.064	0	0	0.673	0.680
AVPR1B	LPAR1	9606.ENSP00000356094	9606.ENSP00000363553	0	0	0	0	0	0	0.900	0	0.900
BANK1	UHRF1BP1	9606.ENSP00000320509	9606.ENSP00000192788	0	0	0	0	0	0	0	0.492	0.491
BANK1	NFKB1	9606.ENSP00000320509	9606.ENSP00000226574	0	0	0	0	0	0.060	0	0.487	0.498
BANK1	SLC39A8	9606.ENSP00000320509	9606.ENSP00000378310	0	0	0	0	0	0	0	0.670	0.670
BCL11B	SP1	9606.ENSP00000349723	9606.ENSP00000329357	0	0	0	0.545	0	0.313	0	0.520	0.469
BDH2	SLC39A14	9606.ENSP00000296424	9606.ENSP00000352779	0	0	0	0	0	0	0	0.475	0.475
BMP8A	BMP8B	9606.ENSP00000327440	9606.ENSP00000361915	0	0	0	0.987	0	0	0.800	0.315	0.800
BMP8A	BMPR2	9606.ENSP00000327440	9606.ENSP00000363708	0	0	0	0	0	0.306	0.600	0.384	0.814
BMP8B	WNT3	9606.ENSP00000361915	9606.ENSP00000225512	0	0	0	0	0.048	0.171	0	0.314	0.411
BMP8B	BMPR2	9606.ENSP00000361915	9606.ENSP00000363708	0	0	0	0	0	0.306	0.600	0.424	0.826
BMPR2	ID3	9606.ENSP00000363708	9606.ENSP00000363689	0	0	0	0	0	0	0	0.440	0.440
BRWD1	RRAS2	9606.ENSP00000330753	9606.ENSP00000256196	0	0	0	0	0	0.054	0	0.426	0.433
BSN	FNIP2	9606.ENSP00000296452	9606.ENSP00000264433	0	0	0	0	0.064	0	0	0.428	0.441
BSN	ERC2	9606.ENSP00000296452	9606.ENSP00000288221	0	0	0	0	0.160	0.350	0	0.661	0.799
BSN	MAPT	9606.ENSP00000296452	9606.ENSP00000340820	0	0	0	0	0.231	0	0	0.252	0.400
BSN	CAMKV	9606.ENSP00000296452	9606.ENSP00000419195	0	0	0	0	0.314	0	0	0.219	0.442
BSN	NSF	9606.ENSP00000296452	9606.ENSP00000381293	0	0	0	0	0.097	0	0	0.422	0.456
BSN	NLN	9606.ENSP00000296452	9606.ENSP00000370372	0	0	0	0	0	0	0	0.511	0.511
BSN	FNIP1	9606.ENSP00000296452	9606.ENSP00000421985	0	0	0	0	0.064	0	0	0.623	0.632
C10orf32	TMEM180	9606.ENSP00000342331	9606.ENSP00000238936	0	0	0	0	0	0	0	0.472	0.472
C10orf32	NT5C2	9606.ENSP00000342331	9606.ENSP00000339479	0	0	0	0	0.042	0	0	0.605	0.606
C10orf32	WBP1L	9606.ENSP00000342331	9606.ENSP00000414721	0	0	0	0	0	0	0	0.443	0.443
C10orf32	USMG5	9606.ENSP00000342331	9606.ENSP00000358840	0	0	0	0	0.078	0	0	0.469	0.490
C20orf166	DALRD3	9606.ENSP00000359558	9606.ENSP00000344989	0	0	0	0	0	0	0	0.474	0.474
C3orf62	USP4	9606.ENSP00000341139	9606.ENSP00000265560	0	0	0	0	0	0	0	0.441	0.441
C3orf62	CCDC36	9606.ENSP00000341139	9606.ENSP00000391788	0	0	0	0	0	0	0	0.624	0.624
C4orf45	FNIP2	9606.ENSP00000412215	9606.ENSP00000264433	0	0	0	0	0	0	0	0.716	0.716
C6orf1	C6orf106	9606.ENSP00000417604	9606.ENSP00000363135	0	0	0	0	0	0	0	0.531	0.531
C6orf106	UHRF1BP1	9606.ENSP00000363135	9606.ENSP00000192788	0	0	0	0	0	0	0	0.585	0.585
C6orf106	SNRPC	9606.ENSP00000363135	9606.ENSP00000244520	0	0	0	0	0	0	0	0.535	0.535
C6orf106	GRM4	9606.ENSP00000363135	9606.ENSP00000440556	0	0	0	0	0	0	0	0.442	0.442
C6orf106	NUDT3	9606.ENSP00000363135	9606.ENSP00000476119	0	0	0	0	0.050	0	0	0.450	0.455
C6orf106	SPDEF	9606.ENSP00000363135	9606.ENSP00000363149	0	0	0	0	0	0	0	0.576	0.576
C6orf106	PACSIN1	9606.ENSP00000363135	9606.ENSP00000484060	0	0	0	0	0	0	0	0.758	0.758
CACNA2D2	ZMYND10	9606.ENSP00000418081	9606.ENSP00000231749	0	0	0	0	0	0	0	0.487	0.487
CACNA2D2	NPRL2	9606.ENSP00000418081	9606.ENSP00000232501	0	0	0	0	0	0	0	0.667	0.667
CACNA2D2	HYAL1	9606.ENSP00000418081	9606.ENSP00000266031	0	0	0	0	0	0	0	0.425	0.424
CACNA2D2	GNAI2	9606.ENSP00000418081	9606.ENSP00000312999	0	0	0	0	0.048	0	0.900	0	0.900
CACNA2D2	RASSF1	9606.ENSP00000418081	9606.ENSP00000349547	0	0	0	0	0	0	0	0.443	0.443
CACNA2D2	CYB561D2	9606.ENSP00000418081	9606.ENSP00000391209	0	0	0	0	0	0	0	0.653	0.653
CACNA2D2	SESN1	9606.ENSP00000418081	9606.ENSP00000393762	0	0	0	0	0	0	0	0.801	0.801
CACNA2D2	HYAL2	9606.ENSP00000418081	9606.ENSP00000401853	0	0	0	0	0	0	0	0.530	0.530
CACNA2D2	NUDT3	9606.ENSP00000418081	9606.ENSP00000476119	0	0	0	0	0	0	0	0.479	0.479
CALHM2	WBP1L	9606.ENSP00000260743	9606.ENSP00000414721	0	0	0	0	0.059	0	0	0.411	0.422
CALHM2	USMG5	9606.ENSP00000260743	9606.ENSP00000358840	0	0	0	0	0	0	0	0.560	0.560
CALHM2	NT5C2	9606.ENSP00000260743	9606.ENSP00000339479	0	0	0	0	0	0	0	0.561	0.561
CAMKV	MON1A	9606.ENSP00000419195	9606.ENSP00000296473	0	0	0	0	0	0	0	0.515	0.515
CAMKV	TRAIP	9606.ENSP00000419195	9606.ENSP00000328203	0	0	0	0	0.048	0	0	0.643	0.646
CAMKV	RNF123	9606.ENSP00000419195	9606.ENSP00000328287	0	0	0	0	0	0	0	0.677	0.677
CAMKV	HPCAL4	9606.ENSP00000419195	9606.ENSP00000361935	0	0	0	0	0.325	0.185	0	0.284	0.571
CAMKV	CDHR4	9606.ENSP00000419195	9606.ENSP00000391409	0	0	0	0	0	0	0	0.576	0.576
CAMKV	IP6K1	9606.ENSP00000419195	9606.ENSP00000482032	0	0	0	0	0	0.054	0	0.688	0.692
CAMP	NFKB1	9606.ENSP00000296435	9606.ENSP00000226574	0	0	0	0	0	0	0.900	0.052	0.901
CAMP	EGFR	9606.ENSP00000296435	9606.ENSP00000275493	0	0	0	0	0	0	0	0.618	0.618
CAMP	TLR9	9606.ENSP00000296435	9606.ENSP00000353874	0	0	0	0	0.077	0	0	0.841	0.847
CAMTA1	THAP3	9606.ENSP00000306522	9606.ENSP00000054650	0	0	0	0	0	0	0	0.402	0.402
CAMTA1	VAMP3	9606.ENSP00000306522	9606.ENSP00000054666	0	0.091	0	0	0	0	0	0.441	0.470
CAMTA1	SLC45A1	9606.ENSP00000306522	9606.ENSP00000289877	0	0	0	0	0.062	0	0	0.470	0.482
CAMTA1	DNAJC11	9606.ENSP00000306522	9606.ENSP00000366800	0	0	0	0	0	0	0	0.437	0.437
CCDC103	ZMYND10	9606.ENSP00000391692	9606.ENSP00000231749	0	0	0	0	0.063	0	0	0.802	0.807
CCDC103	DNALI1	9606.ENSP00000391692	9606.ENSP00000296218	0	0	0	0	0.054	0	0	0.556	0.562
CCDC103	FAM187A	9606.ENSP00000391692	9606.ENSP00000391869	0	0	0	0.986	0.523	0	0	0	0.523
CCDC36	KLHDC8B	9606.ENSP00000391788	9606.ENSP00000327468	0	0	0	0	0	0	0	0.741	0.741
CCDC36	USP19	9606.ENSP00000391788	9606.ENSP00000401197	0	0	0	0	0	0	0	0.562	0.562
CCDC43	EFTUD2	9606.ENSP00000323782	9606.ENSP00000392094	0	0	0	0	0.078	0	0	0.667	0.680
CCDC51	PCDHGB2	9606.ENSP00000379047	9606.ENSP00000429018	0	0	0	0	0	0	0	0.556	0.556
CCDC51	TMA7	9606.ENSP00000379047	9606.ENSP00000397843	0	0	0	0	0.076	0	0	0.670	0.682
CD14	TYROBP	9606.ENSP00000304236	9606.ENSP00000262629	0	0	0	0	0.825	0	0	0.131	0.842
CD14	GNA12	9606.ENSP00000304236	9606.ENSP00000275364	0	0	0	0	0	0	0.800	0	0.800
CD14	CD8A	9606.ENSP00000304236	9606.ENSP00000386559	0	0	0	0	0.115	0	0	0.364	0.414
CD14	NDUFS5	9606.ENSP00000304236	9606.ENSP00000362060	0	0	0	0	0	0.777	0	0	0.777
CD46	EGFR	9606.ENSP00000313875	9606.ENSP00000275493	0	0	0	0	0	0	0	0.568	0.568
CDC42SE2	ZC3H14	9606.ENSP00000427421	9606.ENSP00000251038	0	0	0	0	0	0	0	0.529	0.529
CDC42SE2	RAPGEF6	9606.ENSP00000427421	9606.ENSP00000296859	0	0	0	0	0	0	0	0.673	0.673
CDC42SE2	FNIP1	9606.ENSP00000427421	9606.ENSP00000421985	0	0	0	0	0	0	0	0.473	0.473
CDHR4	MON1A	9606.ENSP00000391409	9606.ENSP00000296473	0	0	0	0	0	0	0	0.640	0.640
CDHR4	TRAIP	9606.ENSP00000391409	9606.ENSP00000328203	0	0	0	0	0	0	0	0.672	0.672
CDHR4	RNF123	9606.ENSP00000391409	9606.ENSP00000328287	0	0	0	0	0	0.125	0	0.664	0.694
CDHR4	UBA7	9606.ENSP00000391409	9606.ENSP00000333266	0	0	0	0	0	0	0	0.476	0.476
CDHR4	IP6K1	9606.ENSP00000391409	9606.ENSP00000482032	0	0	0	0	0	0	0	0.572	0.572
CELSR3	WNT5A	9606.ENSP00000164024	9606.ENSP00000264634	0	0	0	0	0.063	0.084	0	0.459	0.495
CELSR3	SEMA6A	9606.ENSP00000164024	9606.ENSP00000257414	0	0	0	0	0	0	0	0.578	0.578
CELSR3	SLC26A6	9606.ENSP00000164024	9606.ENSP00000378920	0	0.057	0	0	0	0	0	0.608	0.614
CENPK	NUP43	9606.ENSP00000379911	9606.ENSP00000342262	0	0	0	0	0.141	0.121	0.900	0	0.917
CENPK	HAUS5	9606.ENSP00000379911	9606.ENSP00000439056	0	0	0	0	0.064	0	0	0.450	0.463
CETN3	ERC2	9606.ENSP00000428259	9606.ENSP00000288221	0	0	0	0	0	0	0	0.552	0.552
CETN3	LYSMD3	9606.ENSP00000428259	9606.ENSP00000314518	0	0	0	0	0.062	0	0	0.450	0.462
CETN3	MBLAC2	9606.ENSP00000428259	9606.ENSP00000314776	0	0	0	0	0.062	0	0	0.478	0.489
CETN3	RPEL1	9606.ENSP00000428259	9606.ENSP00000476672	0	0	0	0	0.061	0	0	0.405	0.417
CHST12	TTYH3	9606.ENSP00000481912	9606.ENSP00000258796	0	0	0	0	0.061	0	0	0.511	0.521
CIRH1A	NOB1	9606.ENSP00000327179	9606.ENSP00000268802	0	0	0	0	0.714	0.692	0.900	0.227	0.992
CIRH1A	RPIA	9606.ENSP00000327179	9606.ENSP00000283646	0	0	0	0	0.426	0	0	0	0.426
CIRH1A	WDR6	9606.ENSP00000327179	9606.ENSP00000378857	0	0	0	0	0.462	0	0	0.094	0.491
CIRH1A	EXOSC6	9606.ENSP00000327179	9606.ENSP00000398597	0	0	0	0	0.163	0	0.900	0	0.912
CIRH1A	NOL12	9606.ENSP00000327179	9606.ENSP00000352021	0	0	0	0	0.425	0	0.900	0	0.940
CIRH1A	PDCD11	9606.ENSP00000327179	9606.ENSP00000358812	0	0	0	0	0.891	0.788	0.900	0.745	0.999
CISH	EGFR	9606.ENSP00000409346	9606.ENSP00000275493	0	0	0	0	0	0.407	0	0.447	0.658
CISH	COPS8	9606.ENSP00000409346	9606.ENSP00000346340	0	0	0	0	0	0	0.900	0.133	0.909
CISH	TLR9	9606.ENSP00000409346	9606.ENSP00000353874	0	0	0	0	0.060	0	0	0.475	0.485
CISH	NEURL1	9606.ENSP00000409346	9606.ENSP00000358795	0	0	0	0	0	0	0	0.628	0.628
CLEC18A	WWP2	9606.ENSP00000484176	9606.ENSP00000352069	0	0	0	0	0.053	0	0	0.444	0.451
COG4	STX6	9606.ENSP00000315775	9606.ENSP00000258301	0	0	0	0	0	0	0.900	0.532	0.951
COG4	PPWD1	9606.ENSP00000315775	9606.ENSP00000261308	0	0	0	0	0	0.564	0	0	0.564
COG4	TMEM115	9606.ENSP00000315775	9606.ENSP00000266025	0	0	0	0	0.058	0	0.900	0.542	0.953
COG4	ENSG00000260371	9606.ENSP00000315775	9606.ENSP00000454500	0	0	0	0	0.121	0.305	0	0.446	0.632
COG4	NSF	9606.ENSP00000315775	9606.ENSP00000381293	0	0	0	0	0.091	0	0.900	0.209	0.921
COL23A1	COL7A1	9606.ENSP00000375069	9606.ENSP00000332371	0	0	0.248	0.762	0	0	0.900	0.294	0.911
COL7A1	UQCRC1	9606.ENSP00000332371	9606.ENSP00000203407	0	0	0	0	0.052	0	0	0.539	0.544
COL7A1	HBEGF	9606.ENSP00000332371	9606.ENSP00000230990	0	0	0	0	0.065	0	0	0.466	0.480
COL7A1	NSF	9606.ENSP00000332371	9606.ENSP00000381293	0	0	0	0	0.051	0	0.900	0	0.901
COX6B1	UQCRC1	9606.ENSP00000246554	9606.ENSP00000203407	0	0	0	0	0.314	0.731	0	0.521	0.904
COX6B1	USMG5	9606.ENSP00000246554	9606.ENSP00000358840	0	0	0	0	0.365	0.187	0	0	0.462
COX6B1	NDUFS5	9606.ENSP00000246554	9606.ENSP00000362060	0	0	0	0	0.454	0	0	0.357	0.634
COX6B1	NDUFA2	9606.ENSP00000246554	9606.ENSP00000252102	0	0	0	0	0.486	0	0	0.347	0.650
COX6B1	NDUFB9	9606.ENSP00000246554	9606.ENSP00000276689	0	0	0	0	0.574	0	0	0.352	0.712
CRHR1	WNT3	9606.ENSP00000381333	9606.ENSP00000225512	0	0	0	0	0.061	0	0	0.415	0.427
CRHR1	KANSL1	9606.ENSP00000381333	9606.ENSP00000262419	0	0	0	0	0	0	0	0.645	0.645
CRHR1	UCN2	9606.ENSP00000381333	9606.ENSP00000273610	0	0	0	0	0	0.158	0	0.862	0.879
CRHR1	GNA12	9606.ENSP00000381333	9606.ENSP00000275364	0	0	0	0	0	0	0.800	0	0.800
CRHR1	GNAI2	9606.ENSP00000381333	9606.ENSP00000312999	0	0	0	0	0.062	0	0.800	0	0.804
CRHR1	LRRC37A	9606.ENSP00000381333	9606.ENSP00000326324	0	0	0	0	0	0	0	0.400	0.400
CRHR1	SPPL2C	9606.ENSP00000381333	9606.ENSP00000332488	0	0	0	0	0.338	0	0	0.393	0.581
CRHR1	MAPT	9606.ENSP00000381333	9606.ENSP00000340820	0	0	0	0	0.223	0	0	0.474	0.573
CRHR1	NLN	9606.ENSP00000381333	9606.ENSP00000370372	0	0	0	0	0	0	0	0.469	0.469
CRHR1	GRM4	9606.ENSP00000381333	9606.ENSP00000440556	0	0	0	0	0.230	0	0	0.291	0.431
CRHR1	FKBP5	9606.ENSP00000381333	9606.ENSP00000444810	0	0	0	0	0	0	0	0.672	0.672
CRHR1	STH	9606.ENSP00000381333	9606.ENSP00000443168	0	0	0	0	0.098	0	0	0.711	0.728
CWC27	SNRPC	9606.ENSP00000370460	9606.ENSP00000244520	0	0	0	0	0.121	0	0.900	0.073	0.911
CWC27	PPWD1	9606.ENSP00000370460	9606.ENSP00000261308	0	0	0.364	0.672	0.281	0	0.900	0.871	0.952
CWC27	RBM42	9606.ENSP00000370460	9606.ENSP00000262633	0	0	0	0	0.126	0	0	0.448	0.497
CWC27	ZMAT2	9606.ENSP00000370460	9606.ENSP00000274712	0	0	0	0	0.100	0.350	0	0.150	0.460
CWC27	SNIP1	9606.ENSP00000370460	9606.ENSP00000296215	0	0	0	0	0.215	0.748	0	0.331	0.856
CWC27	RBM5	9606.ENSP00000370460	9606.ENSP00000343054	0	0	0	0	0.195	0	0.900	0.060	0.917
CWC27	NUCKS1	9606.ENSP00000370460	9606.ENSP00000356110	0	0	0	0	0.046	0	0	0.413	0.417
CWC27	SREK1IP1	9606.ENSP00000370460	9606.ENSP00000427401	0	0	0	0	0.182	0.166	0	0.593	0.699
CWC27	EFTUD2	9606.ENSP00000370460	9606.ENSP00000392094	0	0	0	0	0.123	0.651	0.900	0.356	0.977
CYB561D2	ZMYND10	9606.ENSP00000391209	9606.ENSP00000231749	0	0	0	0	0	0	0	0.418	0.418
CYB561D2	NPRL2	9606.ENSP00000391209	9606.ENSP00000232501	0	0	0	0	0.061	0	0	0.688	0.694
CYB561D2	HYAL1	9606.ENSP00000391209	9606.ENSP00000266031	0	0	0	0	0	0	0	0.563	0.563
CYB561D2	HYAL3	9606.ENSP00000391209	9606.ENSP00000337425	0	0	0	0	0	0	0	0.473	0.473
CYB561D2	RASSF1	9606.ENSP00000391209	9606.ENSP00000349547	0	0	0	0	0.065	0	0	0.537	0.548
CYB561D2	IFRD2	9606.ENSP00000391209	9606.ENSP00000392316	0	0	0	0	0.067	0	0	0.411	0.426
CYB561D2	HYAL2	9606.ENSP00000391209	9606.ENSP00000401853	0	0	0	0	0	0	0	0.673	0.673
CYP17A1	NT5C2	9606.ENSP00000358903	9606.ENSP00000339479	0	0	0	0	0	0	0	0.537	0.537
DAG1	GMPPB	9606.ENSP00000442600	9606.ENSP00000309092	0	0	0	0	0	0	0	0.672	0.672
DAG1	LAMB2	9606.ENSP00000442600	9606.ENSP00000388325	0	0	0	0	0.157	0.190	0.900	0.172	0.936
DAG1	SLIT2	9606.ENSP00000442600	9606.ENSP00000422591	0	0	0	0	0	0.052	0.900	0.105	0.907
DALRD3	QARS	9606.ENSP00000344989	9606.ENSP00000307567	0.076	0	0	0	0.202	0.193	0	0.496	0.660
DALRD3	YARS2	9606.ENSP00000344989	9606.ENSP00000320658	0.111	0	0	0	0.188	0.065	0	0.449	0.578
DALRD3	WDR6	9606.ENSP00000344989	9606.ENSP00000378857	0	0	0	0	0.096	0	0	0.762	0.775
DCDC1	DNAJC24	9606.ENSP00000385936	9606.ENSP00000417548	0	0	0	0	0	0	0	0.759	0.759
DNAJC11	THAP3	9606.ENSP00000366800	9606.ENSP00000054650	0	0	0	0	0	0	0	0.810	0.810
DNAJC11	RNF123	9606.ENSP00000366800	9606.ENSP00000328287	0	0	0	0	0.061	0	0	0.544	0.554
DNAJC24	WT1	9606.ENSP00000417548	9606.ENSP00000331327	0	0	0	0	0	0.053	0	0.598	0.603
DNALI1	ZMYND10	9606.ENSP00000296218	9606.ENSP00000231749	0	0	0	0	0.113	0	0	0.706	0.728
DNALI1	FAM187A	9606.ENSP00000296218	9606.ENSP00000391869	0	0	0	0	0.054	0	0	0.505	0.511
DNM1L	PPARGC1A	9606.ENSP00000449089	9606.ENSP00000264867	0	0	0	0	0	0	0	0.441	0.441
DNM1L	NSF	9606.ENSP00000449089	9606.ENSP00000381293	0	0	0	0	0.142	0.169	0	0.397	0.532
DOCK9	RHOA	9606.ENSP00000365643	9606.ENSP00000400175	0	0	0	0	0	0.268	0	0.279	0.449
EFCAB13	FAM187B	9606.ENSP00000332111	9606.ENSP00000323355	0	0	0	0	0	0	0	0.617	0.617
EFTUD2	SNRPC	9606.ENSP00000392094	9606.ENSP00000244520	0	0	0	0	0.244	0.064	0.900	0.625	0.969
EFTUD2	PPWD1	9606.ENSP00000392094	9606.ENSP00000261308	0	0	0.226	0	0.239	0	0.900	0.073	0.938
EFTUD2	ZMAT2	9606.ENSP00000392094	9606.ENSP00000274712	0	0	0	0	0.231	0.960	0.540	0.626	0.994
EFTUD2	SNIP1	9606.ENSP00000392094	9606.ENSP00000296215	0	0	0	0	0.162	0.730	0	0.282	0.823
EFTUD2	QARS	9606.ENSP00000392094	9606.ENSP00000307567	0.044	0	0	0	0.216	0.336	0	0.130	0.509
EFTUD2	RBM5	9606.ENSP00000392094	9606.ENSP00000343054	0	0	0	0	0.092	0	0.900	0.114	0.912
EFTUD2	PDCD11	9606.ENSP00000392094	9606.ENSP00000358812	0.049	0	0	0	0.402	0.083	0	0.345	0.613
EFTUD2	PABPC4	9606.ENSP00000392094	9606.ENSP00000361949	0	0	0	0	0.140	0.261	0	0.140	0.405
EFTUD2	RPL10A	9606.ENSP00000392094	9606.ENSP00000363018	0.111	0	0	0	0.381	0.389	0	0.192	0.692
EFTUD2	HARS	9606.ENSP00000392094	9606.ENSP00000425634	0	0	0	0	0.137	0.328	0	0.128	0.450
EFTUD2	RPL29	9606.ENSP00000392094	9606.ENSP00000418868	0	0	0	0	0.125	0.413	0	0.057	0.473
EFTUD2	IK	9606.ENSP00000392094	9606.ENSP00000396301	0	0	0	0	0.096	0.899	0	0	0.904
EGFR	VAMP3	9606.ENSP00000275493	9606.ENSP00000054666	0	0	0	0	0	0	0.900	0.215	0.918
EGFR	TNS1	9606.ENSP00000275493	9606.ENSP00000171887	0	0	0	0	0.083	0.094	0	0.720	0.747
EGFR	WNT3	9606.ENSP00000275493	9606.ENSP00000225512	0	0	0	0	0	0.195	0	0.379	0.478
EGFR	NFKB1	9606.ENSP00000275493	9606.ENSP00000226574	0	0	0	0	0	0.176	0	0.408	0.491
EGFR	HBEGF	9606.ENSP00000275493	9606.ENSP00000230990	0	0	0	0	0.061	0.379	0.900	0.900	0.993
EGFR	RRAS2	9606.ENSP00000275493	9606.ENSP00000256196	0	0	0	0	0.089	0.292	0	0.366	0.555
EGFR	STX6	9606.ENSP00000275493	9606.ENSP00000258301	0	0	0	0	0	0	0	0.512	0.512
EGFR	WNT5A	9606.ENSP00000275493	9606.ENSP00000264634	0	0	0	0	0.140	0.195	0.900	0.525	0.962
EGFR	PTPN23	9606.ENSP00000275493	9606.ENSP00000265562	0	0	0	0	0	0.382	0	0.326	0.566
EGFR	SLIT2	9606.ENSP00000275493	9606.ENSP00000422591	0	0	0	0	0.111	0.160	0	0.263	0.402
EGFR	SEC61G	9606.ENSP00000275493	9606.ENSP00000388337	0	0	0	0	0.152	0	0	0.328	0.405
EGFR	MITF	9606.ENSP00000275493	9606.ENSP00000295600	0	0	0	0	0.060	0	0	0.401	0.413
EGFR	NCKIPSD	9606.ENSP00000275493	9606.ENSP00000294129	0	0	0	0	0	0	0	0.422	0.422
EGFR	EML1	9606.ENSP00000275493	9606.ENSP00000334314	0	0	0	0	0.088	0.081	0	0.385	0.439
EGFR	TLR9	9606.ENSP00000275493	9606.ENSP00000353874	0	0	0	0	0	0.079	0	0.423	0.445
EGFR	GNAI2	9606.ENSP00000275493	9606.ENSP00000312999	0	0	0	0	0	0.393	0	0.129	0.449
EGFR	RASSF1	9606.ENSP00000275493	9606.ENSP00000349547	0	0	0	0	0	0	0	0.473	0.473
EGFR	RDX	9606.ENSP00000275493	9606.ENSP00000384136	0	0	0	0	0.079	0	0	0.455	0.477
EGFR	WNT9B	9606.ENSP00000275493	9606.ENSP00000290015	0	0	0	0	0	0.195	0	0.403	0.499
EGFR	MAPT	9606.ENSP00000275493	9606.ENSP00000340820	0	0	0	0	0.062	0.393	0	0.296	0.564
EGFR	RBM5	9606.ENSP00000275493	9606.ENSP00000343054	0	0	0	0	0	0	0	0.583	0.583
EGFR	FOXO3	9606.ENSP00000275493	9606.ENSP00000385824	0	0	0	0	0.061	0.099	0	0.564	0.599
EGFR	WT1	9606.ENSP00000275493	9606.ENSP00000331327	0	0	0	0	0	0.054	0	0.671	0.675
EGFR	SP1	9606.ENSP00000275493	9606.ENSP00000329357	0	0	0	0	0	0.054	0	0.685	0.689
EGFR	PACSIN1	9606.ENSP00000275493	9606.ENSP00000484060	0	0	0	0	0.051	0	0.900	0.185	0.915
EGFR	LPAR1	9606.ENSP00000275493	9606.ENSP00000363553	0	0	0	0	0.111	0.084	0.900	0.303	0.935
EGFR	RHOA	9606.ENSP00000275493	9606.ENSP00000400175	0	0	0	0	0	0.126	0.900	0.668	0.968
EIF2AK3	RPIA	9606.ENSP00000307235	9606.ENSP00000283646	0	0	0	0	0	0	0	0.545	0.545
EIF4EBP3	SLC4A9	9606.ENSP00000308472	9606.ENSP00000427661	0	0	0	0	0	0	0	0.547	0.547
EIF4EBP3	ENSG00000254996	9606.ENSP00000308472	9606.ENSP00000432016	0	0	0	0	0	0.075	0	0.755	0.763
EML1	MAPT	9606.ENSP00000334314	9606.ENSP00000340820	0	0	0	0	0.052	0	0	0.420	0.426
ENSG00000253251	USMG5	9606.ENSP00000424007	9606.ENSP00000358840	0	0	0	0	0	0.547	0	0	0.547
ENSG00000253251	TRAPPC13	9606.ENSP00000424007	9606.ENSP00000409231	0	0.513	0	0	0.063	0	0	0	0.524
ENSG00000254996	RBM6	9606.ENSP00000432016	9606.ENSP00000266022	0	0	0	0	0.080	0	0	0.485	0.506
ENSG00000254996	SLC4A9	9606.ENSP00000432016	9606.ENSP00000427661	0	0	0	0	0	0	0	0.488	0.487
ENSG00000273217	RAPGEF6	9606.ENSP00000426948	9606.ENSP00000296859	0	0	0	0.987	0	0.800	0	0	0.800
EPHA3	SEMA3F	9606.ENSP00000337451	9606.ENSP00000002829	0	0	0	0	0	0.059	0	0.503	0.513
EPHA3	SEMA6A	9606.ENSP00000337451	9606.ENSP00000257414	0	0	0	0	0.062	0.059	0	0.514	0.534
EPHA3	SLIT2	9606.ENSP00000337451	9606.ENSP00000422591	0	0	0	0	0.076	0.123	0	0.328	0.408
EPHA3	ROBO1	9606.ENSP00000337451	9606.ENSP00000420321	0	0	0	0	0.095	0.093	0	0.390	0.456
EPHA3	SPDEF	9606.ENSP00000337451	9606.ENSP00000363149	0	0	0	0	0	0	0	0.470	0.470
EPHA3	RHOA	9606.ENSP00000337451	9606.ENSP00000400175	0	0	0	0	0.061	0.160	0.900	0.629	0.966
ETV2	NFKB1	9606.ENSP00000384524	9606.ENSP00000226574	0	0	0	0	0	0.058	0	0.396	0.407
EXOSC6	PDCD11	9606.ENSP00000398597	9606.ENSP00000358812	0.046	0	0	0	0.202	0.051	0.900	0.120	0.924
EXOSC6	RPL10A	9606.ENSP00000398597	9606.ENSP00000363018	0	0	0	0	0.097	0	0.900	0	0.905
EXOSC6	RPL29	9606.ENSP00000398597	9606.ENSP00000418868	0	0	0	0	0.070	0	0.900	0.046	0.903
FABP1	PPARGC1A	9606.ENSP00000295834	9606.ENSP00000264867	0	0	0	0	0.065	0	0.900	0.312	0.930
FABP1	THNSL2	9606.ENSP00000295834	9606.ENSP00000327323	0	0	0	0	0.063	0	0	0.594	0.604
FABP1	SRA1	9606.ENSP00000295834	9606.ENSP00000337513	0	0	0	0	0	0	0.900	0	0.900
FABP1	SP1	9606.ENSP00000295834	9606.ENSP00000329357	0	0	0	0	0	0.050	0.900	0	0.900
FABP1	ME1	9606.ENSP00000295834	9606.ENSP00000358719	0	0	0	0	0	0	0.900	0.041	0.900
FAM187A	ZMYND10	9606.ENSP00000391869	9606.ENSP00000231749	0	0	0	0	0.063	0	0	0.751	0.756
FAM60A	HDAC9	9606.ENSP00000337477	9606.ENSP00000408617	0	0	0	0	0	0	0.900	0.068	0.902
FANCE	UHRF1BP1	9606.ENSP00000229769	9606.ENSP00000192788	0	0	0	0	0	0	0	0.569	0.569
FANCE	TAF11	9606.ENSP00000229769	9606.ENSP00000354633	0	0	0	0	0	0	0	0.495	0.495
FANCE	TCP11	9606.ENSP00000229769	9606.ENSP00000308708	0	0	0	0	0	0	0	0.585	0.585
FANCE	SCUBE3	9606.ENSP00000229769	9606.ENSP00000274938	0	0	0	0	0	0	0	0.663	0.663
FGD4	RHOA	9606.ENSP00000394487	9606.ENSP00000400175	0	0	0	0	0	0.185	0.900	0.212	0.930
FILIP1	PLXNB1	9606.ENSP00000237172	9606.ENSP00000351338	0	0	0	0	0	0	0	0.446	0.446
FKBP5	PPID	9606.ENSP00000444810	9606.ENSP00000303754	0	0	0	0.616	0.063	0.063	0.900	0.657	0.928
FKBP5	MAPT	9606.ENSP00000444810	9606.ENSP00000340820	0	0	0	0	0	0.434	0	0.314	0.595
FKBP5	PM20D1	9606.ENSP00000444810	9606.ENSP00000356104	0.046	0	0	0	0	0	0	0.668	0.670
FKBP5	FOXO3	9606.ENSP00000444810	9606.ENSP00000385824	0	0	0	0	0.062	0.511	0	0.102	0.552
FMNL1	RHOA	9606.ENSP00000329219	9606.ENSP00000400175	0	0	0	0	0.061	0.296	0	0.510	0.648
FNIP1	NPRL2	9606.ENSP00000421985	9606.ENSP00000232501	0	0	0	0	0	0	0	0.474	0.474
FNIP1	FNIP2	9606.ENSP00000421985	9606.ENSP00000264433	0	0	0	0.926	0.062	0.104	0.800	0.873	0.828
FNIP1	RAPGEF6	9606.ENSP00000421985	9606.ENSP00000296859	0	0	0	0	0.061	0	0	0.446	0.458
FNIP1	RRAGC	9606.ENSP00000421985	9606.ENSP00000362092	0	0	0	0	0.062	0	0.800	0.673	0.933
FNIP2	RRAGC	9606.ENSP00000264433	9606.ENSP00000362092	0	0	0	0	0	0	0.800	0.588	0.914
FOXO3	TNS1	9606.ENSP00000385824	9606.ENSP00000171887	0	0	0	0	0	0.093	0	0.645	0.664
FOXO3	NFKB1	9606.ENSP00000385824	9606.ENSP00000226574	0	0	0	0	0	0.085	0	0.722	0.736
FOXO3	PPARGC1A	9606.ENSP00000385824	9606.ENSP00000264867	0	0	0	0	0	0.084	0	0.555	0.574
FOXO3	MITF	9606.ENSP00000385824	9606.ENSP00000295600	0	0	0	0	0.061	0.052	0	0.581	0.595
FOXO3	SP1	9606.ENSP00000385824	9606.ENSP00000329357	0	0	0	0	0.062	0.108	0	0.644	0.676
FOXO3	NFAT5	9606.ENSP00000385824	9606.ENSP00000457593	0	0	0	0	0	0.184	0	0.301	0.405
FOXO3	SESN1	9606.ENSP00000385824	9606.ENSP00000393762	0	0	0	0	0.062	0	0	0.430	0.442
FOXO3	MST1	9606.ENSP00000385824	9606.ENSP00000414287	0	0	0	0	0	0	0.900	0.284	0.925
FXR1	PABPC4	9606.ENSP00000350170	9606.ENSP00000361949	0	0	0	0	0.064	0.186	0	0.453	0.547
GALC	SNIP1	9606.ENSP00000261304	9606.ENSP00000296215	0	0	0	0	0	0	0	0.539	0.539
GATAD2B	MEAF6	9606.ENSP00000357644	9606.ENSP00000362166	0	0	0	0	0	0	0.900	0	0.900
GCAT	TCTA	9606.ENSP00000371110	9606.ENSP00000273590	0	0	0	0	0.062	0	0	0.609	0.617
GCAT	SLC25A20	9606.ENSP00000371110	9606.ENSP00000326305	0	0	0	0	0	0	0	0.617	0.617
GMNC	RFX4	9606.ENSP00000406164	9606.ENSP00000350552	0	0	0	0	0	0	0	0.433	0.433
GMPPB	MANF	9606.ENSP00000309092	9606.ENSP00000432799	0	0	0	0	0.820	0	0	0.042	0.820
GNA12	GNAT1	9606.ENSP00000275364	9606.ENSP00000232461	0	0	0	0.901	0.061	0	0.540	0.439	0.568
GNA12	NSF	9606.ENSP00000275364	9606.ENSP00000381293	0	0	0	0	0.082	0	0	0.386	0.412
GNA12	GNAI2	9606.ENSP00000275364	9606.ENSP00000312999	0	0	0	0.898	0.088	0	0.540	0.573	0.587
GNA12	GRM4	9606.ENSP00000275364	9606.ENSP00000440556	0	0	0	0	0	0	0.600	0.043	0.600
GNA12	PLXNB1	9606.ENSP00000275364	9606.ENSP00000351338	0	0	0	0	0.082	0	0.900	0.134	0.913
GNA12	LPAR1	9606.ENSP00000275364	9606.ENSP00000363553	0	0	0	0	0	0.178	0.900	0.083	0.918
GNA12	RHOA	9606.ENSP00000275364	9606.ENSP00000400175	0	0	0	0	0.052	0.264	0.900	0.320	0.946
GNAI2	GNAT1	9606.ENSP00000312999	9606.ENSP00000232461	0	0	0	0.971	0	0	0.900	0.712	0.902
GNAI2	MITF	9606.ENSP00000312999	9606.ENSP00000295600	0	0	0	0	0	0	0	0.442	0.442
GNAI2	GRM4	9606.ENSP00000312999	9606.ENSP00000440556	0	0	0	0	0	0	0.900	0.044	0.900
GNAI2	LPAR1	9606.ENSP00000312999	9606.ENSP00000363553	0	0	0	0	0	0.178	0.900	0.115	0.920
GNAI2	RHOA	9606.ENSP00000312999	9606.ENSP00000400175	0	0	0	0	0.139	0.185	0.900	0.166	0.933
GNAT1	SEMA3F	9606.ENSP00000232461	9606.ENSP00000002829	0	0	0	0	0.049	0	0	0.415	0.419
GNAT1	NMT1	9606.ENSP00000232461	9606.ENSP00000468424	0	0	0	0	0.050	0	0.900	0.155	0.912
GPR65	ZC3H14	9606.ENSP00000267549	9606.ENSP00000251038	0	0	0	0	0	0	0	0.494	0.494
GPR65	TYROBP	9606.ENSP00000267549	9606.ENSP00000262629	0	0	0	0	0.446	0	0	0.049	0.451
GPR65	TTC8	9606.ENSP00000267549	9606.ENSP00000482306	0	0	0	0	0	0	0	0.472	0.472
GPR65	SPATA7	9606.ENSP00000267549	9606.ENSP00000377176	0	0	0	0	0	0	0	0.477	0.477
GPR65	PTPN21	9606.ENSP00000267549	9606.ENSP00000452414	0	0	0	0	0	0	0	0.497	0.497
GPR65	LPAR1	9606.ENSP00000267549	9606.ENSP00000363553	0	0	0	0	0	0	0.900	0.139	0.910
GPR98	LYSMD3	9606.ENSP00000384582	9606.ENSP00000314518	0	0	0	0	0	0	0	0.644	0.644
GPR98	MBLAC2	9606.ENSP00000384582	9606.ENSP00000314776	0	0	0	0	0	0	0	0.470	0.470
GPR98	TRIOBP	9606.ENSP00000384582	9606.ENSP00000384312	0	0	0	0	0	0	0	0.488	0.488
GPX1	NQO1	9606.ENSP00000407375	9606.ENSP00000319788	0	0	0	0	0	0	0	0.675	0.675
GRIK5	GRM4	9606.ENSP00000262895	9606.ENSP00000440556	0	0	0	0	0.102	0.060	0	0.516	0.556
GRM4	LPAR1	9606.ENSP00000440556	9606.ENSP00000363553	0	0	0	0	0	0.057	0.900	0.166	0.914
GRM4	PACSIN1	9606.ENSP00000440556	9606.ENSP00000484060	0	0	0	0	0.230	0	0	0.326	0.459
HARS	HARS2	9606.ENSP00000425634	9606.ENSP00000230771	0	0	0.449	0.976	0.068	0.199	0.800	0.401	0.840
HARS	ZMAT2	9606.ENSP00000425634	9606.ENSP00000274712	0	0	0	0	0.090	0	0	0.420	0.450
HARS	RPIA	9606.ENSP00000425634	9606.ENSP00000283646	0	0	0	0	0.079	0	0	0.497	0.517
HARS	QARS	9606.ENSP00000425634	9606.ENSP00000307567	0	0	0	0	0.274	0.074	0	0.762	0.826
HARS	YARS2	9606.ENSP00000425634	9606.ENSP00000320658	0.111	0	0	0	0.234	0	0	0.714	0.789
HARS	IMPDH2	9606.ENSP00000425634	9606.ENSP00000321584	0	0	0	0	0.387	0	0	0.226	0.505
HARS	WDR55	9606.ENSP00000425634	9606.ENSP00000351100	0	0	0	0	0.129	0	0	0.467	0.516
HARS2	QARS	9606.ENSP00000230771	9606.ENSP00000307567	0	0	0	0	0.229	0.074	0	0.667	0.741
HARS2	YARS2	9606.ENSP00000230771	9606.ENSP00000320658	0.111	0	0	0	0.315	0	0	0.693	0.797
HAUS5	TMEM147	9606.ENSP00000439056	9606.ENSP00000222284	0	0	0	0	0	0	0	0.704	0.704
HBEGF	SLC4A9	9606.ENSP00000230990	9606.ENSP00000427661	0	0	0	0	0	0	0	0.432	0.432
HBEGF	RHOA	9606.ENSP00000230990	9606.ENSP00000400175	0	0	0	0	0	0	0.900	0.286	0.925
HCST	TYROBP	9606.ENSP00000246551	9606.ENSP00000262629	0	0	0	0	0.783	0.265	0	0.906	0.983
HDAC9	KMT2B	9606.ENSP00000408617	9606.ENSP00000398837	0.043	0	0	0	0.062	0.185	0	0.300	0.419
HIVEP3	NPRL2	9606.ENSP00000361664	9606.ENSP00000232501	0	0	0	0	0	0	0	0.484	0.484
HIVEP3	PPARGC1A	9606.ENSP00000361664	9606.ENSP00000264867	0	0	0	0	0	0.064	0.900	0	0.902
HPCAL4	PACSIN1	9606.ENSP00000361935	9606.ENSP00000484060	0	0	0	0	0.414	0.076	0	0	0.435
HPCAL4	INPP5B	9606.ENSP00000361935	9606.ENSP00000362115	0	0	0	0	0	0.079	0	0.527	0.546
HYAL1	NPRL2	9606.ENSP00000266031	9606.ENSP00000232501	0	0	0	0	0	0	0	0.474	0.474
HYAL1	IFRD2	9606.ENSP00000266031	9606.ENSP00000392316	0	0	0	0	0	0	0	0.532	0.532
HYAL1	RNF123	9606.ENSP00000266031	9606.ENSP00000328287	0	0	0	0	0	0.656	0	0	0.656
HYAL2	NPRL2	9606.ENSP00000401853	9606.ENSP00000232501	0	0	0	0	0	0	0	0.636	0.636
HYAL2	PPID	9606.ENSP00000401853	9606.ENSP00000303754	0	0	0	0	0	0	0	0.431	0.431
HYAL2	RASSF1	9606.ENSP00000401853	9606.ENSP00000349547	0	0	0	0	0.061	0	0	0.421	0.433
HYAL2	IFRD2	9606.ENSP00000401853	9606.ENSP00000392316	0	0	0	0	0.085	0	0	0.472	0.497
HYAL3	SLC35D1	9606.ENSP00000337425	9606.ENSP00000235345	0	0	0	0	0	0	0	0.400	0.400
HYAL3	IFRD2	9606.ENSP00000337425	9606.ENSP00000392316	0	0	0	0	0.069	0	0	0.473	0.488
ID3	WNT5A	9606.ENSP00000363689	9606.ENSP00000264634	0	0	0	0	0.076	0	0	0.508	0.525
ID3	MDS2	9606.ENSP00000363689	9606.ENSP00000363683	0	0	0	0	0	0	0	0.501	0.501
IK	ZMAT2	9606.ENSP00000396301	9606.ENSP00000274712	0	0	0	0	0.071	0.800	0	0	0.806
IK	SNIP1	9606.ENSP00000396301	9606.ENSP00000296215	0	0	0	0	0.094	0.520	0	0	0.546
IK	WDR55	9606.ENSP00000396301	9606.ENSP00000351100	0	0.602	0	0	0.086	0	0	0	0.621
IK	WDR62	9606.ENSP00000396301	9606.ENSP00000384792	0	0	0	0	0	0	0.540	0	0.540
IMPDH2	QARS	9606.ENSP00000321584	9606.ENSP00000307567	0.072	0	0	0	0.409	0	0	0.086	0.455
IMPDH2	YARS2	9606.ENSP00000321584	9606.ENSP00000320658	0.044	0	0	0	0.108	0	0	0.384	0.428
IMPDH2	NME6	9606.ENSP00000321584	9606.ENSP00000416658	0	0	0	0	0.066	0	0	0.441	0.457
IMPDH2	NT5C2	9606.ENSP00000321584	9606.ENSP00000339479	0	0	0	0	0.061	0	0.900	0.370	0.935
INPP5B	RHOA	9606.ENSP00000362115	9606.ENSP00000400175	0	0	0	0	0	0.177	0.900	0.164	0.925
IP6K1	MON1A	9606.ENSP00000482032	9606.ENSP00000296473	0	0	0	0	0.082	0	0	0.475	0.497
IP6K1	TRAIP	9606.ENSP00000482032	9606.ENSP00000328203	0	0	0	0	0	0	0	0.684	0.684
IP6K1	RNF123	9606.ENSP00000482032	9606.ENSP00000328287	0	0	0	0	0.061	0	0	0.686	0.693
IP6K1	IP6K2	9606.ENSP00000482032	9606.ENSP00000331103	0	0	0	0.929	0.054	0	0.900	0.823	0.907
IP6K1	NUDT3	9606.ENSP00000482032	9606.ENSP00000476119	0	0	0	0	0.062	0.174	0	0.298	0.408
IP6K2	PPID	9606.ENSP00000331103	9606.ENSP00000303754	0	0	0	0	0.066	0	0	0.384	0.400
IP6K2	NUDT3	9606.ENSP00000331103	9606.ENSP00000476119	0	0	0	0	0.062	0.174	0	0.349	0.451
KANSL1	WNT3	9606.ENSP00000262419	9606.ENSP00000225512	0	0	0	0	0	0	0	0.470	0.470
KANSL1	LRRC37A2	9606.ENSP00000262419	9606.ENSP00000459551	0	0	0	0	0	0	0	0.402	0.402
KANSL1	MYL4	9606.ENSP00000262419	9606.ENSP00000347055	0	0	0	0	0	0	0	0.424	0.424
KANSL1	ZMAT2	9606.ENSP00000262419	9606.ENSP00000274712	0	0	0	0	0	0	0	0.462	0.462
KANSL1	PLEKHM1	9606.ENSP00000262419	9606.ENSP00000389913	0	0	0	0	0	0	0	0.473	0.473
KANSL1	MEAF6	9606.ENSP00000262419	9606.ENSP00000362166	0	0	0	0	0	0	0	0.478	0.478
KANSL1	MAPT	9606.ENSP00000262419	9606.ENSP00000340820	0	0	0	0	0	0	0	0.583	0.583
KANSL1	SPPL2C	9606.ENSP00000262419	9606.ENSP00000332488	0	0	0	0	0	0	0	0.676	0.676
KANSL1	LRRC37A	9606.ENSP00000262419	9606.ENSP00000326324	0	0	0	0	0	0	0	0.700	0.700
KANSL1	STH	9606.ENSP00000262419	9606.ENSP00000443168	0	0	0	0	0	0	0	0.800	0.800
KANSL1	TAF7	9606.ENSP00000262419	9606.ENSP00000312709	0	0	0	0	0	0	0.900	0	0.900
KATNA1	PCMT1	9606.ENSP00000356381	9606.ENSP00000356354	0.044	0	0	0	0.101	0	0	0.367	0.408
KLHDC8B	USP19	9606.ENSP00000327468	9606.ENSP00000401197	0	0	0	0	0.061	0	0	0.605	0.613
KMT2B	ZBTB32	9606.ENSP00000398837	9606.ENSP00000376035	0	0.495	0	0	0.060	0.144	0	0.105	0.587
KRCC1	THNSL2	9606.ENSP00000340083	9606.ENSP00000327323	0	0	0	0	0	0	0	0.442	0.442
LAMB2	SHISA5	9606.ENSP00000388325	9606.ENSP00000296444	0	0	0	0	0	0	0.900	0	0.900
LATS1	NUAK1	9606.ENSP00000437550	9606.ENSP00000261402	0	0	0	0.572	0	0.379	0	0.576	0.527
LATS1	RASSF1	9606.ENSP00000437550	9606.ENSP00000349547	0	0	0	0	0	0.313	0	0.591	0.707
LATS1	WWP2	9606.ENSP00000437550	9606.ENSP00000352069	0	0	0	0	0.061	0.305	0	0.244	0.464
LATS1	RDX	9606.ENSP00000437550	9606.ENSP00000384136	0	0	0	0	0.062	0.698	0	0.325	0.792
LATS1	RHOA	9606.ENSP00000437550	9606.ENSP00000400175	0	0	0	0	0	0	0	0.466	0.466
LATS1	MST1	9606.ENSP00000437550	9606.ENSP00000414287	0	0	0	0	0	0.294	0	0.495	0.628
LHX4-AS1	NMT1	9606.ENSP00000356567	9606.ENSP00000468424	0	0	0	0	0.066	0.768	0	0.343	0.845
LPAR1	NFKB1	9606.ENSP00000363553	9606.ENSP00000226574	0	0	0	0	0	0.059	0.900	0.054	0.903
LPAR1	RHOA	9606.ENSP00000363553	9606.ENSP00000400175	0	0	0	0	0	0.058	0	0.490	0.499
LRP11	PCMT1	9606.ENSP00000239367	9606.ENSP00000356354	0	0	0	0	0.062	0	0	0.392	0.406
LRRC37A	PLEKHM1	9606.ENSP00000326324	9606.ENSP00000389913	0	0	0	0	0	0	0	0.420	0.420
LRRC37A	MAPT	9606.ENSP00000326324	9606.ENSP00000340820	0	0	0	0	0	0	0	0.476	0.476
LYSMD3	POLR3G	9606.ENSP00000314518	9606.ENSP00000382058	0	0	0	0	0	0	0	0.557	0.557
LYSMD3	MBLAC2	9606.ENSP00000314518	9606.ENSP00000314776	0	0	0	0	0	0	0	0.700	0.700
MANF	TMED6	9606.ENSP00000432799	9606.ENSP00000288025	0	0	0	0	0.646	0	0	0	0.646
MAP3K1	NFKB1	9606.ENSP00000382423	9606.ENSP00000226574	0	0	0	0	0.061	0.057	0.900	0.329	0.932
MAP3K1	STK38	9606.ENSP00000382423	9606.ENSP00000229812	0	0	0	0.601	0.061	0.526	0	0.307	0.587
MAP3K1	SP1	9606.ENSP00000382423	9606.ENSP00000329357	0	0	0	0	0.091	0.070	0.900	0.108	0.914
MAP3K1	RHOA	9606.ENSP00000382423	9606.ENSP00000400175	0	0	0	0	0	0.458	0	0.413	0.668
MAPKAPK3	NPRL2	9606.ENSP00000396467	9606.ENSP00000232501	0	0	0	0	0	0	0	0.607	0.607
MAPT	ZC3H14	9606.ENSP00000340820	9606.ENSP00000251038	0	0	0	0	0	0	0	0.468	0.468
MAPT	SPPL2C	9606.ENSP00000340820	9606.ENSP00000332488	0	0	0	0	0.152	0	0	0.430	0.495
MAPT	PACSIN1	9606.ENSP00000340820	9606.ENSP00000484060	0	0	0	0	0.172	0.299	0	0.094	0.428
MAPT	STH	9606.ENSP00000340820	9606.ENSP00000443168	0	0	0	0	0.098	0	0	0.570	0.595
MBLAC2	POLR3G	9606.ENSP00000314776	9606.ENSP00000382058	0	0	0	0	0	0	0	0.581	0.581
ME1	PPARGC1A	9606.ENSP00000358719	9606.ENSP00000264867	0	0	0	0	0	0	0.900	0.139	0.910
ME1	RPIA	9606.ENSP00000358719	9606.ENSP00000283646	0	0	0	0	0.062	0	0	0.456	0.468
ME1	SP1	9606.ENSP00000358719	9606.ENSP00000329357	0	0	0	0	0.049	0.064	0.900	0.064	0.905
ME1	SRA1	9606.ENSP00000358719	9606.ENSP00000337513	0	0	0	0	0	0	0.900	0.128	0.909
MEAF6	RBM5	9606.ENSP00000362166	9606.ENSP00000343054	0	0	0	0	0.062	0	0	0.469	0.481
MEAF6	MYCL	9606.ENSP00000362166	9606.ENSP00000380494	0	0	0	0	0	0.550	0	0.087	0.571
MICAL1	SEMA3F	9606.ENSP00000351664	9606.ENSP00000002829	0	0	0	0	0	0.050	0	0.450	0.455
MICAL1	STK38	9606.ENSP00000351664	9606.ENSP00000229812	0	0	0	0	0.056	0.263	0	0.472	0.600
MICAL1	SEMA6A	9606.ENSP00000351664	9606.ENSP00000257414	0	0	0	0	0	0.050	0	0.473	0.477
MICAL1	PLXNB1	9606.ENSP00000351664	9606.ENSP00000351338	0	0	0	0	0	0.145	0	0.441	0.501
MITF	WNT3	9606.ENSP00000295600	9606.ENSP00000225512	0	0	0	0	0	0	0	0.475	0.475
MITF	WNT5A	9606.ENSP00000295600	9606.ENSP00000264634	0	0	0	0	0.070	0	0	0.403	0.421
MLLT10	THNSL2	9606.ENSP00000307411	9606.ENSP00000327323	0	0	0	0	0	0	0	0.491	0.491
MON1A	RNF123	9606.ENSP00000296473	9606.ENSP00000328287	0	0	0	0	0	0	0	0.548	0.548
MON1A	TRAIP	9606.ENSP00000296473	9606.ENSP00000328203	0	0	0	0	0	0	0	0.549	0.549
MST1	RASSF1	9606.ENSP00000414287	9606.ENSP00000349547	0	0	0	0	0	0.510	0	0.137	0.559
MTF1	SLC39A8	9606.ENSP00000362127	9606.ENSP00000378310	0	0	0	0	0	0	0	0.535	0.535
MYL4	SPPL2C	9606.ENSP00000347055	9606.ENSP00000332488	0	0	0	0	0	0	0	0.477	0.477
MYL4	RHOA	9606.ENSP00000347055	9606.ENSP00000400175	0	0	0	0	0	0.085	0	0.476	0.500
NDUFA2	UQCRC1	9606.ENSP00000252102	9606.ENSP00000203407	0	0	0	0	0.151	0.831	0	0.306	0.892
NDUFA2	SNRPC	9606.ENSP00000252102	9606.ENSP00000244520	0	0	0	0	0.069	0.387	0	0	0.404
NDUFA2	WNT9B	9606.ENSP00000252102	9606.ENSP00000290015	0	0	0	0	0	0.416	0	0	0.416
NDUFA2	UQCC2	9606.ENSP00000252102	9606.ENSP00000476140	0	0	0	0	0.710	0	0	0.134	0.739
NDUFA2	NDUFAF3	9606.ENSP00000252102	9606.ENSP00000323076	0	0	0	0	0.105	0	0.900	0.402	0.941
NDUFA2	USMG5	9606.ENSP00000252102	9606.ENSP00000358840	0	0	0	0	0.936	0	0	0.222	0.948
NDUFA2	NDUFS5	9606.ENSP00000252102	9606.ENSP00000362060	0	0	0	0	0.912	0.998	0.900	0.483	0.999
NDUFA2	NDUFB9	9606.ENSP00000252102	9606.ENSP00000276689	0	0	0	0	0.929	0.998	0.900	0.421	0.999
NDUFAF3	NDUFB9	9606.ENSP00000323076	9606.ENSP00000276689	0	0	0	0	0.147	0	0.900	0.268	0.932
NDUFAF3	SDHAF1	9606.ENSP00000323076	9606.ENSP00000368165	0	0	0	0	0.062	0	0	0.394	0.407
NDUFAF3	NDUFS5	9606.ENSP00000323076	9606.ENSP00000362060	0	0	0	0	0.106	0.777	0.900	0	0.978
NDUFB9	UQCRC1	9606.ENSP00000276689	9606.ENSP00000203407	0	0	0	0	0.433	0.831	0	0.464	0.944
NDUFB9	SDHAF1	9606.ENSP00000276689	9606.ENSP00000368165	0	0	0	0	0.064	0	0	0.418	0.431
NDUFB9	USMG5	9606.ENSP00000276689	9606.ENSP00000358840	0	0	0	0	0.585	0	0	0.068	0.597
NDUFB9	NDUFS5	9606.ENSP00000276689	9606.ENSP00000362060	0	0	0	0	0.915	0.986	0.900	0.450	0.999
NDUFS5	UQCRC1	9606.ENSP00000362060	9606.ENSP00000203407	0	0	0	0	0.148	0.964	0	0.349	0.978
NDUFS5	USMG5	9606.ENSP00000362060	9606.ENSP00000358840	0	0	0	0	0.787	0	0	0.091	0.798
NDUFS5	TMA7	9606.ENSP00000362060	9606.ENSP00000397843	0	0	0	0	0.675	0	0	0.117	0.701
NFKB1	SLC39A8	9606.ENSP00000226574	9606.ENSP00000378310	0	0	0	0	0	0	0	0.415	0.415
NFKB1	PPARGC1A	9606.ENSP00000226574	9606.ENSP00000264867	0	0	0	0	0	0.294	0	0.229	0.432
NFKB1	TLR9	9606.ENSP00000226574	9606.ENSP00000353874	0	0	0	0	0.055	0.070	0	0.474	0.497
NFKB1	RNF123	9606.ENSP00000226574	9606.ENSP00000328287	0	0	0	0	0.094	0.384	0	0.281	0.564
NFKB1	PDCD11	9606.ENSP00000226574	9606.ENSP00000358812	0.045	0	0	0	0.062	0.379	0	0.491	0.679
NFKB1	SP1	9606.ENSP00000226574	9606.ENSP00000329357	0	0	0	0	0.072	0.432	0	0.535	0.734
NFKB1	NFKBID	9606.ENSP00000226574	9606.ENSP00000380109	0	0	0	0.642	0.061	0.816	0	0.270	0.835
NFKB1	POU2F2	9606.ENSP00000226574	9606.ENSP00000431603	0	0	0	0	0	0	0.900	0.085	0.904
NFKBID	SDHAF1	9606.ENSP00000380109	9606.ENSP00000368165	0	0	0	0	0	0	0	0.424	0.424
NLN	STX6	9606.ENSP00000370372	9606.ENSP00000258301	0	0	0	0	0	0	0	0.625	0.625
NME6	POLR3G	9606.ENSP00000416658	9606.ENSP00000382058	0	0	0	0	0.061	0	0.650	0.106	0.680
NOB1	NOL12	9606.ENSP00000268802	9606.ENSP00000352021	0	0	0	0	0.135	0	0	0.396	0.455
NOB1	PDCD11	9606.ENSP00000268802	9606.ENSP00000358812	0	0	0	0	0.550	0.263	0.900	0.831	0.993
NOL12	PDCD11	9606.ENSP00000352021	9606.ENSP00000358812	0	0	0	0	0.129	0	0.900	0.449	0.947
NPRL2	ZMYND10	9606.ENSP00000232501	9606.ENSP00000231749	0	0.607	0	0	0	0	0	0.540	0.811
NPRL2	TUSC2	9606.ENSP00000232501	9606.ENSP00000232496	0	0	0	0	0	0	0	0.611	0.611
NPRL2	RASSF1	9606.ENSP00000232501	9606.ENSP00000349547	0	0	0	0	0	0	0	0.538	0.538
NPRL2	SESN1	9606.ENSP00000232501	9606.ENSP00000393762	0	0	0	0	0	0	0	0.641	0.641
NPRL2	RRAGC	9606.ENSP00000232501	9606.ENSP00000362092	0	0	0	0	0	0.845	0	0.778	0.964
NSF	VAMP3	9606.ENSP00000381293	9606.ENSP00000054666	0	0	0	0	0.064	0.186	0.900	0.737	0.977
NSF	STX6	9606.ENSP00000381293	9606.ENSP00000258301	0	0	0	0	0.062	0.285	0.900	0.782	0.983
NSF	TMEM115	9606.ENSP00000381293	9606.ENSP00000266025	0	0	0	0	0	0	0.900	0	0.900
NT5C2	USMG5	9606.ENSP00000339479	9606.ENSP00000358840	0	0	0	0	0	0	0	0.482	0.482
NUCKS1	RBM42	9606.ENSP00000356110	9606.ENSP00000262633	0	0	0	0	0.072	0.387	0	0	0.406
NUCKS1	PM20D1	9606.ENSP00000356110	9606.ENSP00000356104	0	0	0	0	0	0	0	0.802	0.802
NUCKS1	SLC41A1	9606.ENSP00000356110	9606.ENSP00000356105	0	0	0	0	0	0	0	0.800	0.800
NUCKS1	RAB29	9606.ENSP00000356110	9606.ENSP00000356107	0	0	0	0	0	0	0	0.800	0.800
NUDT3	RPL10A	9606.ENSP00000476119	9606.ENSP00000363018	0	0	0	0	0.064	0.382	0	0.131	0.453
NUDT3	SLC39A8	9606.ENSP00000476119	9606.ENSP00000378310	0	0	0	0	0	0	0	0.479	0.479
P4HTM	WDR6	9606.ENSP00000341422	9606.ENSP00000378857	0	0.571	0	0	0.062	0	0	0	0.581
PABPC4	ZC3H14	9606.ENSP00000361949	9606.ENSP00000251038	0	0	0	0	0.062	0.361	0	0.227	0.496
PABPC4	PDCD11	9606.ENSP00000361949	9606.ENSP00000358812	0	0	0	0	0.206	0.335	0	0.065	0.464
PACSIN1	VAMP3	9606.ENSP00000484060	9606.ENSP00000054666	0	0	0	0	0.063	0	0.900	0.050	0.903
PACSIN1	UHRF1BP1	9606.ENSP00000484060	9606.ENSP00000192788	0	0	0	0	0	0	0	0.469	0.469
PACSIN1	SNRPC	9606.ENSP00000484060	9606.ENSP00000244520	0	0	0	0	0	0	0	0.474	0.474
PACSIN1	WNT5A	9606.ENSP00000484060	9606.ENSP00000264634	0	0	0	0	0	0	0.900	0.058	0.901
PACSIN1	SPDEF	9606.ENSP00000484060	9606.ENSP00000363149	0	0	0	0	0	0	0	0.621	0.621
PCDHA1	PCDHA3	9606.ENSP00000420840	9606.ENSP00000429808	0	0	0	0.981	0.284	0.186	0	0.711	0.400
PCDHA10	PCDHAC1	9606.ENSP00000304234	9606.ENSP00000253807	0	0	0	0.922	0.065	0.500	0	0.646	0.536
PCDHA10	PCDHA4	9606.ENSP00000304234	9606.ENSP00000435300	0	0	0	0.980	0.088	0.613	0	0.712	0.637
PCDHA10	PCDHA12	9606.ENSP00000304234	9606.ENSP00000381628	0	0	0	0.981	0.072	0.641	0	0.620	0.656
PCDHA10	PCDHA3	9606.ENSP00000304234	9606.ENSP00000429808	0	0	0	0.980	0.065	0.671	0	0.646	0.683
PCDHA10	PCDHA7	9606.ENSP00000304234	9606.ENSP00000436426	0	0	0	0.980	0.061	0.823	0	0.641	0.828
PCDHA10	PCDHA9	9606.ENSP00000304234	9606.ENSP00000436042	0	0	0	0.980	0.071	0.823	0	0.902	0.831
PCDHA10	PCDHA6	9606.ENSP00000304234	9606.ENSP00000433378	0	0	0	0.981	0.066	0.828	0	0.646	0.834
PCDHA10	PCDHA11	9606.ENSP00000304234	9606.ENSP00000381636	0	0	0	0.980	0.069	0.873	0	0.646	0.878
PCDHA11	PCDHA12	9606.ENSP00000381636	9606.ENSP00000381628	0	0	0	0.981	0.335	0.692	0	0.640	0.788
PCDHA11	PCDHA3	9606.ENSP00000381636	9606.ENSP00000429808	0	0	0	0.980	0.213	0.622	0	0.711	0.694
PCDHA11	PCDHA4	9606.ENSP00000381636	9606.ENSP00000435300	0	0	0	0.980	0	0.816	0	0.647	0.818
PCDHA12	PCDHA4	9606.ENSP00000381628	9606.ENSP00000435300	0	0	0	0.980	0	0.663	0	0.621	0.667
PCDHA3	PCDHA6	9606.ENSP00000429808	9606.ENSP00000433378	0	0	0	0.982	0.338	0.683	0	0.711	0.783
PCDHA3	PCDHA9	9606.ENSP00000429808	9606.ENSP00000436042	0	0	0	0.981	0	0.782	0	0.641	0.784
PCDHA4	PCDHA9	9606.ENSP00000435300	9606.ENSP00000436042	0	0	0	0.982	0.088	0.816	0	0.804	0.827
PCDHA4	PCDHA7	9606.ENSP00000435300	9606.ENSP00000436426	0	0	0	0.983	0	0.827	0	0.539	0.828
PCDHA7	PCDHA9	9606.ENSP00000436426	9606.ENSP00000436042	0	0	0	0.984	0	0.900	0	0.756	0.901
PCDHGC4	PCDHGC5	9606.ENSP00000306918	9606.ENSP00000252087	0	0	0	0.943	0.373	0	0	0.800	0.401
PCMT1	SGTB	9606.ENSP00000356354	9606.ENSP00000370395	0	0	0	0	0.053	0	0	0.536	0.542
PDCD11	QARS	9606.ENSP00000358812	9606.ENSP00000307567	0.043	0	0	0	0.473	0	0	0.131	0.523
PDCD11	RPL10A	9606.ENSP00000358812	9606.ENSP00000363018	0	0	0	0	0.451	0.668	0	0.308	0.862
PER3	SP1	9606.ENSP00000482093	9606.ENSP00000329357	0	0	0	0	0	0.391	0	0.411	0.626
PLS1	TWF2	9606.ENSP00000336831	9606.ENSP00000303908	0	0	0	0	0.063	0.053	0	0.387	0.408
PLS1	RDX	9606.ENSP00000336831	9606.ENSP00000384136	0	0	0	0	0.061	0.424	0	0.168	0.511
PLXNB1	SEMA3F	9606.ENSP00000351338	9606.ENSP00000002829	0	0	0	0	0.141	0.188	0	0.899	0.924
PLXNB1	SEMA6A	9606.ENSP00000351338	9606.ENSP00000257414	0	0	0	0.542	0.076	0.188	0	0.899	0.538
PLXNB1	ROBO1	9606.ENSP00000351338	9606.ENSP00000420321	0	0	0	0	0.079	0	0	0.486	0.507
PLXNB1	RHOA	9606.ENSP00000351338	9606.ENSP00000400175	0	0	0	0	0	0.425	0.900	0.703	0.981
PM20D1	SLC41A1	9606.ENSP00000356104	9606.ENSP00000356105	0	0	0	0	0	0	0	0.800	0.800
PM20D1	RAB29	9606.ENSP00000356104	9606.ENSP00000356107	0	0	0	0	0.062	0	0	0.800	0.804
POU2F2	SP1	9606.ENSP00000431603	9606.ENSP00000329357	0	0	0	0	0	0.079	0.900	0.066	0.906
POU2F2	TAF11	9606.ENSP00000431603	9606.ENSP00000354633	0	0	0	0	0	0	0.900	0	0.900
POU2F2	TAF5	9606.ENSP00000431603	9606.ENSP00000358854	0	0	0	0	0	0.081	0.900	0	0.904
POU2F2	ROBO1	9606.ENSP00000431603	9606.ENSP00000420321	0	0	0	0	0	0	0	0.501	0.501
PPARGC1A	SRA1	9606.ENSP00000264867	9606.ENSP00000337513	0	0	0	0	0	0	0.900	0.050	0.900
PPID	ZMAT2	9606.ENSP00000303754	9606.ENSP00000274712	0	0	0	0	0.124	0.350	0	0	0.406
PPID	SGTB	9606.ENSP00000303754	9606.ENSP00000370395	0	0	0	0	0.175	0.080	0	0.431	0.530
PPWD1	TRIM23	9606.ENSP00000261308	9606.ENSP00000231524	0	0	0	0	0.061	0	0	0.541	0.551
PPWD1	TRAPPC13	9606.ENSP00000261308	9606.ENSP00000409231	0	0	0	0	0.144	0	0	0.422	0.484
PPWD1	SGTB	9606.ENSP00000261308	9606.ENSP00000370395	0	0	0	0	0	0	0	0.549	0.549
PPWD1	SREK1IP1	9606.ENSP00000261308	9606.ENSP00000427401	0	0	0	0	0.077	0	0	0.732	0.742
PPWD1	RBM5	9606.ENSP00000261308	9606.ENSP00000343054	0	0	0	0	0.107	0	0.900	0	0.906
PRKAR2A	SUFU	9606.ENSP00000265563	9606.ENSP00000358918	0	0	0	0	0.061	0	0.900	0	0.902
PRKAR2A	RHOA	9606.ENSP00000265563	9606.ENSP00000400175	0	0	0	0	0.061	0.165	0.900	0.076	0.917
PROSER3	ZC3H14	9606.ENSP00000380116	9606.ENSP00000251038	0	0	0	0	0	0	0	0.446	0.446
PROSER3	WDR6	9606.ENSP00000380116	9606.ENSP00000378857	0	0	0	0	0	0	0	0.465	0.465
PTPN21	ZC3H14	9606.ENSP00000452414	9606.ENSP00000251038	0	0	0	0	0.056	0	0	0.507	0.515
PTPN21	SPATA7	9606.ENSP00000452414	9606.ENSP00000377176	0	0	0	0	0	0	0	0.480	0.480
PTPN21	TTC8	9606.ENSP00000452414	9606.ENSP00000482306	0	0	0	0	0.064	0	0	0.493	0.505
PTPN23	WWP2	9606.ENSP00000265562	9606.ENSP00000352069	0	0	0	0	0.064	0.286	0	0.177	0.401
PTPN23	SHISA5	9606.ENSP00000265562	9606.ENSP00000296444	0	0	0	0	0	0	0	0.543	0.543
QARS	SEC61G	9606.ENSP00000307567	9606.ENSP00000388337	0	0	0	0	0.171	0.458	0	0.050	0.536
QARS	RPL10A	9606.ENSP00000307567	9606.ENSP00000363018	0.079	0	0	0	0.462	0.382	0	0.167	0.710
QARS	RPL29	9606.ENSP00000307567	9606.ENSP00000418868	0	0	0	0	0.553	0.458	0	0.200	0.789
QARS	YARS2	9606.ENSP00000307567	9606.ENSP00000320658	0.093	0	0	0	0.164	0	0	0.870	0.893
RAB29	SLC41A1	9606.ENSP00000356107	9606.ENSP00000356105	0	0	0	0	0	0	0	0.757	0.757
RAPGEF2	RRAS2	9606.ENSP00000264431	9606.ENSP00000256196	0	0	0	0	0.063	0.348	0.800	0.345	0.909
RAPGEF2	RAPGEF6	9606.ENSP00000264431	9606.ENSP00000296859	0	0	0	0.963	0.061	0	0.800	0.800	0.809
RASSF1	ZMYND10	9606.ENSP00000349547	9606.ENSP00000231749	0	0.344	0	0	0	0	0	0.583	0.715
RASSF1	TUSC2	9606.ENSP00000349547	9606.ENSP00000232496	0	0	0	0	0	0	0	0.400	0.400
RASSF1	RRAS2	9606.ENSP00000349547	9606.ENSP00000256196	0	0	0	0	0	0.266	0.800	0.125	0.860
RASSF1	WT1	9606.ENSP00000349547	9606.ENSP00000331327	0	0	0	0	0	0	0	0.416	0.416
RASSF1	RHOA	9606.ENSP00000349547	9606.ENSP00000400175	0	0	0	0	0	0.370	0	0.108	0.414
RBM42	ZMAT2	9606.ENSP00000262633	9606.ENSP00000274712	0	0	0	0	0.091	0	0	0.427	0.457
RBM5	SNRPC	9606.ENSP00000343054	9606.ENSP00000244520	0	0	0	0	0.120	0	0.900	0.152	0.918
RBM5	RBM6	9606.ENSP00000343054	9606.ENSP00000266022	0	0	0	0.718	0.281	0	0	0.931	0.469
RDX	RHOA	9606.ENSP00000384136	9606.ENSP00000400175	0	0	0	0	0.061	0.184	0	0.710	0.758
RHOA	SEMA3F	9606.ENSP00000400175	9606.ENSP00000002829	0	0	0	0	0	0.082	0	0.450	0.473
RHOA	VAMP3	9606.ENSP00000400175	9606.ENSP00000054666	0	0	0	0	0.185	0.185	0	0.186	0.412
RHOA	TNS1	9606.ENSP00000400175	9606.ENSP00000171887	0	0	0	0	0	0.129	0.900	0.578	0.960
RHOA	SEMA6A	9606.ENSP00000400175	9606.ENSP00000257414	0	0	0	0	0.055	0.177	0	0.465	0.547
RHOA	WNT5A	9606.ENSP00000400175	9606.ENSP00000264634	0	0	0	0	0	0.063	0	0.744	0.750
RHOA	WNT9B	9606.ENSP00000400175	9606.ENSP00000290015	0	0	0	0	0	0.063	0	0.469	0.481
RHOA	ROBO1	9606.ENSP00000400175	9606.ENSP00000420321	0	0	0	0	0	0.157	0.900	0.302	0.936
RHOA	SLIT2	9606.ENSP00000400175	9606.ENSP00000422591	0	0	0	0	0	0.126	0.900	0.344	0.937
RNF123	THAP3	9606.ENSP00000328287	9606.ENSP00000054650	0	0	0	0	0.061	0	0	0.463	0.474
RNF123	TRAIP	9606.ENSP00000328287	9606.ENSP00000328203	0	0	0	0	0	0	0.900	0.640	0.962
RNF123	UBA7	9606.ENSP00000328287	9606.ENSP00000333266	0	0	0	0	0	0	0.900	0.450	0.942
RNF123	USP19	9606.ENSP00000328287	9606.ENSP00000401197	0	0	0	0	0.117	0.288	0.900	0.557	0.968
ROBO1	SEMA3F	9606.ENSP00000420321	9606.ENSP00000002829	0	0	0	0	0.079	0	0	0.504	0.524
ROBO1	SEMA6A	9606.ENSP00000420321	9606.ENSP00000257414	0	0	0	0	0.093	0	0	0.521	0.547
ROBO1	SLIT2	9606.ENSP00000420321	9606.ENSP00000422591	0	0	0	0	0.116	0.963	0.900	0.917	0.999
RPEL1	RPIA	9606.ENSP00000476672	9606.ENSP00000283646	0.219	0	0	0	0.130	0	0.900	0.754	0.981
RPIA	THNSL2	9606.ENSP00000283646	9606.ENSP00000327323	0.041	0	0	0	0	0	0	0.587	0.587
RPL10A	SEC61G	9606.ENSP00000363018	9606.ENSP00000388337	0.219	0	0	0	0.179	0.960	0.900	0.128	0.997
RPL10A	RPL29	9606.ENSP00000363018	9606.ENSP00000418868	0	0	0	0	0.991	0.990	0.900	0.459	0.999
RPL29	SEC61G	9606.ENSP00000418868	9606.ENSP00000388337	0	0	0	0	0.847	0.758	0.900	0	0.995
RPL29	TMA7	9606.ENSP00000418868	9606.ENSP00000397843	0	0	0	0	0.870	0	0	0	0.870
RRAGC	SESN1	9606.ENSP00000362092	9606.ENSP00000393762	0	0	0	0	0	0	0	0.521	0.521
RRAS2	SYNGAP1	9606.ENSP00000256196	9606.ENSP00000403636	0	0	0	0	0	0.159	0.600	0.237	0.721
SCUBE3	UHRF1BP1	9606.ENSP00000274938	9606.ENSP00000192788	0	0	0	0	0.062	0	0	0.482	0.493
SCUBE3	TAF11	9606.ENSP00000274938	9606.ENSP00000354633	0	0	0	0	0	0	0	0.529	0.529
SCUBE3	TCP11	9606.ENSP00000274938	9606.ENSP00000308708	0	0	0	0	0	0	0	0.577	0.577
SEC61G	TMA7	9606.ENSP00000388337	9606.ENSP00000397843	0	0	0	0	0.409	0	0	0	0.409
SEMA3F	SLIT2	9606.ENSP00000002829	9606.ENSP00000422591	0	0	0	0	0.072	0	0	0.513	0.529
SEMA6A	SLIT2	9606.ENSP00000257414	9606.ENSP00000422591	0	0	0	0	0.062	0	0	0.605	0.613
SFXN2	USMG5	9606.ENSP00000358909	9606.ENSP00000358840	0	0	0	0	0	0	0	0.454	0.454
SGTB	TRIM23	9606.ENSP00000370395	9606.ENSP00000231524	0	0	0	0	0.063	0.078	0	0.406	0.442
SGTB	TRAPPC13	9606.ENSP00000370395	9606.ENSP00000409231	0	0	0	0	0	0	0	0.443	0.443
SGTB	SREK1IP1	9606.ENSP00000370395	9606.ENSP00000427401	0	0	0	0	0	0	0	0.572	0.572
SLC26A6	TTYH3	9606.ENSP00000378920	9606.ENSP00000258796	0	0	0	0	0.070	0	0.540	0.073	0.568
SLC26A6	SLC4A9	9606.ENSP00000378920	9606.ENSP00000427661	0	0	0	0	0	0	0	0.581	0.581
SLC26A9	SLC4A9	9606.ENSP00000356102	9606.ENSP00000427661	0	0	0	0	0	0	0	0.513	0.513
SLC35A4	SLC35D1	9606.ENSP00000424566	9606.ENSP00000235345	0	0	0	0	0.061	0	0	0.570	0.579
SLC35D1	THNSL2	9606.ENSP00000235345	9606.ENSP00000327323	0	0	0	0	0	0	0	0.447	0.447
SLC39A14	SLC39A8	9606.ENSP00000352779	9606.ENSP00000378310	0	0	0.356	0.934	0	0	0.800	0.868	0.815
SNIP1	SRA1	9606.ENSP00000296215	9606.ENSP00000337513	0	0	0	0	0.057	0.511	0	0.139	0.568
SNRPC	UHRF1BP1	9606.ENSP00000244520	9606.ENSP00000192788	0	0	0	0	0	0	0	0.717	0.717
SNRPC	USP4	9606.ENSP00000244520	9606.ENSP00000265560	0	0	0	0	0	0	0	0.408	0.408
SNRPC	SPDEF	9606.ENSP00000244520	9606.ENSP00000363149	0	0	0	0	0	0	0	0.500	0.500
SNRPC	ZMAT2	9606.ENSP00000244520	9606.ENSP00000274712	0	0	0	0	0.132	0.058	0	0.654	0.692
SP1	USF2	9606.ENSP00000329357	9606.ENSP00000222305	0	0	0	0	0	0.089	0.900	0.354	0.936
SP1	TAF11	9606.ENSP00000329357	9606.ENSP00000354633	0	0	0	0	0	0.097	0.900	0	0.905
SP1	TAF5	9606.ENSP00000329357	9606.ENSP00000358854	0	0	0	0	0.061	0.081	0.900	0	0.906
SPATA7	ZC3H14	9606.ENSP00000377176	9606.ENSP00000251038	0	0	0	0	0	0	0	0.480	0.480
SPATA7	TTC8	9606.ENSP00000377176	9606.ENSP00000482306	0	0	0	0	0.104	0	0	0.719	0.738
SPPL2C	STH	9606.ENSP00000332488	9606.ENSP00000443168	0	0	0	0	0.098	0	0	0.522	0.550
SREK1IP1	TRIM23	9606.ENSP00000427401	9606.ENSP00000231524	0	0	0	0	0.063	0	0	0.563	0.573
SREK1IP1	TRAPPC13	9606.ENSP00000427401	9606.ENSP00000409231	0	0	0	0	0	0	0	0.473	0.473
STH	WNT3	9606.ENSP00000443168	9606.ENSP00000225512	0	0	0	0	0	0	0	0.640	0.640
STX6	VAMP3	9606.ENSP00000258301	9606.ENSP00000054666	0	0	0	0	0.080	0.743	0.900	0.750	0.993
SUFU	TUSC2	9606.ENSP00000358918	9606.ENSP00000232496	0	0	0	0	0	0	0	0.800	0.800
SYNGAP1	WNT5A	9606.ENSP00000403636	9606.ENSP00000264634	0	0	0	0	0.061	0	0	0.410	0.423
TAF11	TCP11	9606.ENSP00000354633	9606.ENSP00000308708	0	0	0	0	0	0	0	0.698	0.698
TAF11	TAF7	9606.ENSP00000354633	9606.ENSP00000312709	0	0	0	0	0.063	0.997	0.900	0.870	0.999
TAF11	TAF5	9606.ENSP00000354633	9606.ENSP00000358854	0	0	0	0	0.080	0.995	0.900	0.836	0.999
TAF5	TAF7	9606.ENSP00000358854	9606.ENSP00000312709	0	0	0	0	0.087	0.998	0.900	0.869	0.999
TAF5	USMG5	9606.ENSP00000358854	9606.ENSP00000358840	0	0	0	0	0	0	0	0.426	0.426
TAF7	ZMAT2	9606.ENSP00000312709	9606.ENSP00000274712	0	0	0	0	0.064	0	0	0.625	0.634
TAF7	USMG5	9606.ENSP00000312709	9606.ENSP00000358840	0	0	0	0	0	0	0	0.413	0.413
TAF7	WDR55	9606.ENSP00000312709	9606.ENSP00000351100	0	0	0	0	0	0	0	0.644	0.644
TCP11	UHRF1BP1	9606.ENSP00000308708	9606.ENSP00000192788	0	0	0	0	0	0	0	0.479	0.479
TLR9	TYROBP	9606.ENSP00000353874	9606.ENSP00000262629	0	0	0	0	0.121	0	0	0.511	0.551
TRAIP	UBA7	9606.ENSP00000328203	9606.ENSP00000333266	0	0	0	0	0.061	0	0.900	0.271	0.925
TTC8	ZC3H14	9606.ENSP00000482306	9606.ENSP00000251038	0	0	0	0	0.090	0	0	0.475	0.502
TUSC2	ZMYND10	9606.ENSP00000232496	9606.ENSP00000231749	0	0	0	0	0	0	0	0.432	0.432
UQCC2	UQCRC1	9606.ENSP00000476140	9606.ENSP00000203407	0	0	0	0	0.108	0	0	0.355	0.400
USP19	USP4	9606.ENSP00000401197	9606.ENSP00000265560	0	0	0	0.763	0	0.320	0	0.577	0.410
VAMP3	WNT5A	9606.ENSP00000054666	9606.ENSP00000264634	0	0	0	0	0	0	0.900	0.057	0.901
WDR55	ZMAT2	9606.ENSP00000351100	9606.ENSP00000274712	0	0	0	0	0.049	0	0	0.703	0.705
WNT3	WNT5A	9606.ENSP00000225512	9606.ENSP00000264634	0	0	0	0.922	0	0	0.900	0.719	0.905
WNT3	WNT9B	9606.ENSP00000225512	9606.ENSP00000290015	0	0	0	0.825	0.077	0.263	0.900	0.708	0.935
WNT5A	WNT9B	9606.ENSP00000264634	9606.ENSP00000290015	0	0	0	0.842	0.062	0.263	0.900	0.639	0.932
WNT9B	WT1	9606.ENSP00000290015	9606.ENSP00000331327	0	0	0	0	0	0.084	0	0.493	0.516
