# Supplementary material for: The genetic architecture of the human thalamus and its overlap with ten common brain disorders
Source: Nat Commun. 2021 May 18;12:2909. doi: 10.1038/s41467-021-23175-z (PMC8131358; doi:10.1038/s41467-021-23175-z)
Supplement: Supplementary file 18 — Supplementary Data 15 [file 41467_2021_23175_MOESM18_ESM.xlsx]

## Sheet: Suppl. Data 15_Thalamocort cor
Cortical label	Cortical region	Thalamus volume	Rg	P-value	Z	s.e.
V1	Primary Visual Cortex	Ventral nuclei	-0.2484	1.2035e-08	-5.6992	0.0436
p32pr	Area p32 prime	Lateral nuclei	0.3198	4.446e-07	5.0488	0.0633
V2	Second Visual Area	Ventral nuclei	-0.2158	8.0801e-06	-4.463	0.0483
PI	Para-Insular Area	Medial nuclei	0.2991	1.1129e-05	4.394	0.0681
V1	Primary Visual Cortex	Lateral nuclei	0.2075	2.4519e-05	4.2192	0.0492
a32pr	Area anterior 32 prime	Lateral nuclei	0.3107	4.125e-05	4.1004	0.0758
43	Area 43	Medial nuclei	0.3212	7.1149e-05	3.9724	0.0809
9m	Area 9 Middle	Lateral nuclei	0.2302	0.0001	3.8807	0.0593
DVT	Dorsal Transitional Visual Area	Lateral nuclei	0.2337	0.0001	3.8523	0.0607
9m	Area 9 Middle	Medial nuclei	0.2793	0.0001	3.8834	0.0719
24dv	Ventral Area 24d	Lateral nuclei	0.2896	0.0002	3.7075	0.0781
DVT	Dorsal Transitional Visual Area	Ventral nuclei	-0.2135	0.0002	-3.7405	0.0571
PHA2	ParaHippocampal Area 2	Medial nuclei	0.236	0.0002	3.7092	0.0636
V2	Second Visual Area	Posterior nuclei	0.1964	0.0002	3.7479	0.0524
PHA1	ParaHippocampal Area 1	Ventral nuclei	-0.1929	0.0003	-3.5763	0.0539
MBelt	Medial Belt Complex	Medial nuclei	0.2741	0.0003	3.5884	0.0764
TGd	Area TG dorsal	Ventral nuclei	-0.2307	0.0004	-3.5114	0.0657
11l	Area 11l	Medial nuclei	0.2562	0.0004	3.5136	0.0729
MI	Middle Insular Area	Medial nuclei	0.2216	0.0004	3.571	0.0621
FST	Area FST	Medial nuclei	0.3058	0.0004	3.5607	0.0859
V1	Primary Visual Cortex	Posterior nuclei	0.1807	0.0005	3.4917	0.0518
AAIC	Anterior Agranular Insula Complex	Ventral nuclei	-0.2024	0.0006	-3.4324	0.059
PFt	Area PFt	Lateral nuclei	0.216	0.0008	3.3364	0.0647
9m	Area 9 Middle	Ventral nuclei	-0.2	0.0008	-3.3661	0.0594
a32pr	Area anterior 32 prime	Medial nuclei	0.2967	0.0008	3.3462	0.0887
MI	Middle Insular Area	Ventral nuclei	-0.1597	0.0009	-3.3328	0.0479
s32	Area s32	Intralaminar nuclei	-0.3279	0.0009	-3.3095	0.0991
d32	Area dorsal 32	Lateral nuclei	0.2308	0.001	3.2978	0.07
6mp	Area 6mp	Anterior nuclei	0.2503	0.0011	3.2572	0.0768
FOP3	Frontal OPercular Area 3	Lateral nuclei	0.211	0.0011	3.2744	0.0645
POS1	Parieto-Occipital Sulcus Area 1	Ventral nuclei	-0.1831	0.0011	-3.2616	0.0561
FOP5	Area Frontal Opercular 5	Ventral nuclei	-0.1814	0.0011	-3.2658	0.0555
5m	AreaArea 5m	Lateral nuclei	-0.236	0.0012	-3.233	0.073
a47r	Area anterior 47r	Medial nuclei	0.2525	0.0012	3.2358	0.078
TF	Area TF	Medial nuclei	0.2327	0.0014	3.2022	0.0727
PHT	Area PHT	Medial nuclei	0.2014	0.0016	3.1509	0.0639
V6	Sixth Visual Area	Ventral nuclei	-0.234	0.0018	-3.1193	0.075
a32pr	Area anterior 32 prime	Ventral nuclei	-0.2259	0.002	-3.0856	0.0732
DVT	Dorsal Transitional Visual Area	Posterior nuclei	0.2054	0.002	3.0903	0.0665
p47r	Area posterior 47r	Medial nuclei	0.2392	0.0021	3.0821	0.0776
10r	Area 10r	Intralaminar nuclei	-0.2919	0.0024	-3.041	0.096
8BM	Area 8BM	Lateral nuclei	0.1978	0.0025	3.0177	0.0656
IP0	Area IntraParietal 0	Posterior nuclei	-0.2098	0.0029	-2.9815	0.0704
STGa	Area STGa	Lateral nuclei	0.2006	0.003	2.9688	0.0676
PCV	PreCuneus Visual Area	Ventral nuclei	0.2083	0.003	2.9686	0.0702
H	Hippocampus	Posterior nuclei	0.2042	0.003	2.9697	0.0688
ProS	ProStriate Area	Ventral nuclei	-0.1574	0.0033	-2.9394	0.0536
43	Area 43	Anterior nuclei	0.2534	0.0037	2.9029	0.0873
PoI2	Posterior Insular Area 2	Medial nuclei	0.2114	0.0043	2.8578	0.074
v23ab	Area ventral 23 a+b	Posterior nuclei	0.2136	0.0043	2.8549	0.0748
TGd	Area TG dorsal	Posterior nuclei	0.2011	0.0043	2.8528	0.0705
TE2p	Area TE2 posterior	Medial nuclei	0.2113	0.0044	2.8472	0.0742
a946v	Area anterior 9-46v	Intralaminar nuclei	-0.2166	0.0045	-2.8422	0.0762
45	Area 45	Lateral nuclei	0.2118	0.0046	2.8316	0.0748
OP23	Area OP2-3/VS	Medial nuclei	0.2019	0.0049	2.8164	0.0717
PHA1	ParaHippocampal Area 1	Lateral nuclei	0.1639	0.0052	2.7954	0.0586
p32pr	Area p32 prime	Medial nuclei	0.254	0.0052	2.796	0.0909
POS1	Parieto-Occipital Sulcus Area 1	Lateral nuclei	0.1632	0.0055	2.7734	0.0588
FOP3	Frontal OPercular Area 3	Medial nuclei	0.2227	0.0055	2.7775	0.0802
p32pr	Area p32 prime	Ventral nuclei	-0.1858	0.0062	-2.7353	0.0679
LO2	Area Lateral Occipital 2	Ventral nuclei	-0.2137	0.0063	-2.7309	0.0783
STSvp	Area STSv posterior	Posterior nuclei	-0.1841	0.0063	-2.7303	0.0674
a946v	Area anterior 9-46v	Medial nuclei	0.2386	0.0064	2.7286	0.0874
TPOJ1	Area TemporoParietoOcci pital Junction 1	Medial nuclei	0.2134	0.0064	2.7251	0.0783
a24	Area a24	Medial nuclei	0.2319	0.0069	2.6998	0.0859
POS2	Parieto-Occipital Sulcus Area 2	Posterior nuclei	0.1904	0.0072	2.6872	0.0708
Pir	Pirform Cortex	Medial nuclei	0.2084	0.0074	2.6791	0.0778
VMV2	VentroMedial Visual Area 2	Medial nuclei	0.2074	0.0075	2.6738	0.0776
5L	Area 5L	Lateral nuclei	-0.2106	0.0078	-2.6619	0.0791
FOP5	Area Frontal Opercular 5	Lateral nuclei	0.1637	0.0078	2.6589	0.0616
d32	Area dorsal 32	Ventral nuclei	-0.1831	0.0083	-2.641	0.0693
POS1	Parieto-Occipital Sulcus Area 1	Posterior nuclei	0.1598	0.009	2.6122	0.0612
TE2a	Area TE2 anterior	Medial nuclei	0.1796	0.0092	2.6048	0.069
46	Area 46	Lateral nuclei	0.1738	0.0096	2.5904	0.0671
8Av	Area 8Av	Lateral nuclei	0.1902	0.01	2.5766	0.0738
7Am	Medial Area 7A	Lateral nuclei	-0.1833	0.0102	-2.5694	0.0713
STGa	Area STGa	Ventral nuclei	-0.1688	0.0104	-2.5609	0.0659
TPOJ1	Area TemporoParietoOcci pital Junction 1	Posterior nuclei	-0.1987	0.0109	-2.5454	0.0781
23d	Area 23d	Medial nuclei	0.1854	0.011	2.5412	0.073
PHA3	ParaHippocampal Area 3	Medial nuclei	0.2055	0.011	2.5411	0.0809
10r	Area 10r	Ventral nuclei	-0.2335	0.0111	-2.5395	0.092
MI	Middle Insular Area	Lateral nuclei	0.1605	0.0116	2.5242	0.0636
FOP4	Area TA2	Ventral nuclei	-0.1572	0.012	-2.5122	0.0626
TGv	Area TG Ventral	Medial nuclei	0.2199	0.0123	2.5023	0.0879
11l	Area 11l	Posterior nuclei	-0.157	0.0124	-2.5008	0.0628
d23ab	Area dorsal 23 a+b	Lateral nuclei	0.1693	0.0129	2.4866	0.0681
MT	Middle Temporal Area	Lateral nuclei	0.2308	0.0134	2.4727	0.0933
10v	Area 10v	Medial nuclei	0.1907	0.0137	2.4643	0.0774
STGa	Area STGa	Medial nuclei	0.2092	0.0137	2.4657	0.0849
pOFC	posterior OFC Complex	Intralaminar nuclei	-0.1732	0.0142	-2.4532	0.0706
VMV2	VentroMedial Visual Area 2	Posterior nuclei	-0.1644	0.0142	-2.4517	0.067
PIT	Posterior InferoTemporal Complex	Posterior nuclei	0.2439	0.0146	2.4431	0.0998
FOP5	Area Frontal Opercular 5	Medial nuclei	0.1648	0.0148	2.4381	0.0676
PreS	PreSubiculum	Intralaminar nuclei	-0.1325	0.0154	-2.4222	0.0547
PFop	Area PF opercular	Intralaminar nuclei	-0.1398	0.0161	-2.4057	0.0581
IFSa	Area IFSa	Lateral nuclei	0.1829	0.0162	2.4051	0.0761
PEF	Premotor Eye Field	Medial nuclei	0.23	0.0163	2.4023	0.0957
10pp	Polar 10p	Medial nuclei	0.18	0.0167	2.393	0.0752
10v	Area 10v	Intralaminar nuclei	-0.1745	0.0169	-2.3888	0.073
6ma	Area 6m anterior	Anterior nuclei	0.1855	0.0173	2.38	0.0779
5mv	Area 5m ventral	Posterior nuclei	-0.1942	0.018	-2.3659	0.0821
45	Area 45	Ventral nuclei	-0.1709	0.0181	-2.3643	0.0723
LO2	Area Lateral Occipital 2	Lateral nuclei	0.1831	0.0183	2.3592	0.0776
5m	Area 5m	Ventral nuclei	0.1784	0.0184	2.3578	0.0757
OP4	Area OP4/PV	Ventral nuclei	-0.1301	0.0184	-2.357	0.0552
PHA1	ParaHippocampal Area 1	Posterior nuclei	0.1376	0.0188	2.35	0.0586
PHA2	ParaHippocampal Area 2	Ventral nuclei	-0.1455	0.0193	-2.3387	0.0622
10r	Area 10r	Posterior nuclei	0.2285	0.0201	2.3237	0.0983
V3	Third Visual Area	Posterior nuclei	0.1395	0.0206	2.3144	0.0603
IPS1	IntraParietal Sulcus Area 1	Medial nuclei	0.1635	0.0207	2.3129	0.0707
V6	Sixth Visual Area	Lateral nuclei	0.1802	0.0208	2.3118	0.0779
AIP	Anterior IntraParietal Area	Medial nuclei	0.2109	0.021	2.3081	0.0914
PI	Para-Insular Area	Ventral nuclei	-0.1269	0.0211	-2.3058	0.055
PHA2	ParaHippocampal Area 2	Lateral nuclei	0.1648	0.0212	2.3043	0.0715
MST	Medial Superior Temporal Area	Medial nuclei	0.1989	0.0212	2.3045	0.0863
PF	Area PF Complex	Lateral nuclei	0.1737	0.0213	2.302	0.0754
V6	Sixth Visual Area	Intralaminar nuclei	0.1587	0.0214	2.3012	0.069
PIT	Posterior InferoTemporal Complex	Ventral nuclei	-0.1927	0.0219	-2.2922	0.0841
PH	Area PH	Medial nuclei	0.2137	0.0219	2.2919	0.0932
PH	Area PH	Intralaminar nuclei	0.1789	0.022	2.2908	0.0781
a47r	Area anterior 47r	Posterior nuclei	-0.1556	0.0221	-2.288	0.068
7m	Area 7m	Anterior nuclei	-0.2096	0.0226	-2.2809	0.0919
PF	Area PF Complex	Ventral nuclei	-0.1519	0.0228	-2.2763	0.0667
PGp	Area PGp	Medial nuclei	0.1942	0.0239	2.2585	0.086
52	Area 52	Medial nuclei	0.1735	0.0245	2.2494	0.0771
PeEc	Perirhinal Ectorhinal Cortex	Medial nuclei	0.1631	0.0246	2.2471	0.0726
TA2	Area TA2	Medial nuclei	0.1653	0.0253	2.2361	0.0739
31pv	Area 31p ventral	Ventral nuclei	0.1604	0.0259	2.2276	0.072
AAIC	Anterior Agranular Insula Complex	Posterior nuclei	0.1597	0.0263	2.2217	0.0719
v23ab	Area ventral 23 a+b	Anterior nuclei	-0.1772	0.0265	-2.2185	0.0799
10pp	Polar 10p	Ventral nuclei	-0.1405	0.0265	-2.2195	0.0633
FST	Area FST	Intralaminar nuclei	0.1664	0.0267	2.2164	0.0751
IP0	Area IntraParietal 0	Ventral nuclei	0.1344	0.0269	2.2129	0.0608
AAIC	Anterior Agranular Insula Complex	Lateral nuclei	0.1485	0.0277	2.2017	0.0674
4	Primary Motor Cortex	Medial nuclei	0.1566	0.0281	2.1957	0.0713
PCV	PreCuneus Visual Area	Lateral nuclei	-0.168	0.0285	-2.1903	0.0767
8BM	Area 8BM	Ventral nuclei	-0.1484	0.0286	-2.189	0.0678
7PC	Area 7PC	Intralaminar nuclei	-0.1579	0.0286	-2.1887	0.0721
p47r	Area posterior 47r	Ventral nuclei	-0.1521	0.0306	-2.1624	0.0703
FOP4	Area TA2	Lateral nuclei	0.1344	0.0308	2.1597	0.0622
10d	Area 10d	Medial nuclei	0.182	0.0309	2.158	0.0843
p24pr	Area Posterior 24 prime	Medial nuclei	0.188	0.0314	2.1523	0.0873
6v	Ventral Area 6	Medial nuclei	0.192	0.0316	2.1489	0.0894
FOP4	Area TA2	Medial nuclei	0.1703	0.0321	2.1435	0.0795
V6	Sixth Visual Area	Posterior nuclei	0.1726	0.0324	2.1391	0.0807
6a	Area 6 anterior	Lateral nuclei	0.1613	0.0327	2.136	0.0755
6ma	Area 6m anterior	Medial nuclei	-0.1711	0.033	-2.1322	0.0802
43	Area 43	Posterior nuclei	-0.1795	0.0335	-2.1256	0.0844
946d	Area 9-46d	Intralaminar nuclei	-0.1317	0.0342	-2.1181	0.0622
PF	Area PF Complex	Posterior nuclei	0.1465	0.0346	2.1129	0.0693
47l	Area 47l (47 lateral)	Medial nuclei	0.1766	0.0349	2.1096	0.0837
6a	Area 6 anterior	Anterior nuclei	0.1664	0.0354	2.1035	0.0791
POS2	Parieto-Occipital Sulcus Area 2	Ventral nuclei	-0.135	0.0356	-2.1015	0.0642
H	Hippocampus	Medial nuclei	-0.1653	0.0366	-2.0901	0.0791
ProS	ProStriate Area	Lateral nuclei	0.1268	0.0369	2.0872	0.0607
V4t	Area V4t	Medial nuclei	0.2226	0.0371	2.0844	0.1068
PFop	Area PF opercular	Lateral nuclei	0.1375	0.0373	2.083	0.066
OFC	Orbital Frontal Complex	Intralaminar nuclei	-0.1713	0.0378	-2.0766	0.0825
7PC	Area 7PC	Anterior nuclei	-0.1882	0.0379	-2.0754	0.0907
TPOJ3	Area TemporoParietoOccipital Junction 3	Medial nuclei	0.2108	0.0381	2.0735	0.1016
24dv	Ventral Area 24d	Medial nuclei	0.2068	0.0383	2.0716	0.0998
FOP3	Frontal OPercular Area 3	Ventral nuclei	-0.1126	0.0384	-2.0707	0.0544
PGi	Area PGi	Anterior nuclei	0.1832	0.04	2.0536	0.0892
PreS	PreSubiculum	Ventral nuclei	0.1374	0.0406	2.0475	0.0671
IFSa	Area IFSa	Ventral nuclei	-0.1514	0.0409	-2.0448	0.0741
5m	Area 5m	Intralaminar nuclei	-0.1319	0.042	-2.0332	0.0649
STSdp	Area STSd posterior	Posterior nuclei	-0.1479	0.042	-2.034	0.0727
IP0	Area IntraParietal 0	Intralaminar nuclei	-0.1424	0.0423	-2.0305	0.0702
FST	Area FST	Lateral nuclei	0.1523	0.0425	2.0291	0.0751
i68	Inferior 6-8 Transitional Area	Anterior nuclei	0.1687	0.0428	2.0259	0.0833
25	Area 25	Intralaminar nuclei	-0.1612	0.0429	-2.0251	0.0796
AAIC	Anterior Agranular Insula Complex	Anterior nuclei	-0.1603	0.043	-2.024	0.0792
7Am	Medial Area 7A	Ventral nuclei	0.1427	0.0431	2.023	0.0705
PHA3	ParaHippocampal Area 3	Posterior nuclei	-0.1524	0.0432	-2.0219	0.0754
V3CD	Area V3CD	Intralaminar nuclei	-0.1524	0.0448	-2.0066	0.0759
V3	Third Visual Area	Ventral nuclei	-0.1202	0.0465	-1.9909	0.0604
AIP	Anterior IntraParietal Area	Lateral nuclei	0.1583	0.0472	1.9848	0.0797
AVI	Anterior Ventral Insular Area	Ventral nuclei	-0.1189	0.0486	-1.9721	0.0603
IFSa	Area IFSa	Medial nuclei	0.1667	0.0489	1.9691	0.0847
PFop	Area PF opercular	Posterior nuclei	0.1264	0.0491	1.968	0.0642
IP0	Area IntraParietal 0	Medial nuclei	0.149	0.0502	1.9582	0.0761
24dd	Dorsal Area 24d	Lateral nuclei	0.1129	0.0505	1.956	0.0577
PFop	Area PF opercular	Anterior nuclei	-0.1461	0.0508	-1.953	0.0748
MST	Medial Superior Temporal Area	Lateral nuclei	0.1488	0.0516	1.9465	0.0764
PGp	Area PGp	Intralaminar nuclei	-0.1688	0.0516	-1.9461	0.0867
Pir	Pirform Cortex	Ventral nuclei	-0.1249	0.0521	-1.9425	0.0643
PGp	Area PGp	Lateral nuclei	0.1534	0.0561	1.9104	0.0803
p24pr	Area Posterior 24 prime	Anterior nuclei	0.1764	0.0562	1.9092	0.0924
PoI2	Posterior Insular Area 2	Ventral nuclei	-0.1106	0.0572	-1.902	0.0581
v23ab	Area ventral 23 a+b	Ventral nuclei	-0.1307	0.0574	-1.9005	0.0688
PGi	Area PGi	Medial nuclei	0.1668	0.0575	1.8993	0.0878
33pr	Area 33 prime	Anterior nuclei	0.1747	0.0581	1.8947	0.0922
MBelt	Medial Belt Complex	Posterior nuclei	-0.1369	0.0585	-1.8919	0.0723
p32	Area p32	Ventral nuclei	-0.1833	0.0594	-1.8852	0.0972
47m	Area 47m	Posterior nuclei	-0.148	0.0595	-1.8841	0.0786
POS2	Parieto-Occipital Sulcus Area 2	Anterior nuclei	-0.1342	0.0615	-1.8695	0.0718
FST	Area FST	Posterior nuclei	-0.1671	0.0615	-1.8697	0.0894
46	Area 46	Intralaminar nuclei	-0.1343	0.0625	-1.8627	0.0721
AAIC	Anterior Agranular Insula Complex	Intralaminar nuclei	-0.1415	0.0628	-1.8604	0.0761
MBelt	Medial Belt Complex	Lateral nuclei	0.125	0.0629	1.8602	0.0672
MST	Medial Superior Temporal Area	Ventral nuclei	-0.1386	0.0631	-1.8588	0.0746
MBelt	Medial Belt Complex	Intralaminar nuclei	0.1227	0.0635	1.8556	0.0661
10pp	Polar 10p	Intralaminar nuclei	-0.1269	0.0642	-1.8505	0.0686
2	Area 2	Lateral nuclei	0.1157	0.0647	1.8473	0.0626
V4	Fourth Visual Area	Ventral nuclei	-0.1271	0.0655	-1.8415	0.069
s32	Area s32	Medial nuclei	0.2027	0.0655	1.8419	0.1101
PFcm	Area PFcm	Anterior nuclei	-0.1619	0.0657	-1.8404	0.0879
LBelt	Lateral Belt Complex	Anterior nuclei	-0.1406	0.0663	-1.8363	0.0765
STSda	Area STSd anterior	Ventral nuclei	-0.1074	0.0668	-1.8333	0.0586
FEF	Frontal Eye Fields	Lateral nuclei	0.1265	0.0672	1.8306	0.0691
OP1	Area OP1/SII	Lateral nuclei	0.134	0.0687	1.8202	0.0736
SFL	Superior Frontal Language Area	Medial nuclei	-0.1607	0.0714	-1.8031	0.0891
31pd	Area 31pd	Ventral nuclei	0.1333	0.0715	1.8023	0.074
POS2	Parieto-Occipital Sulcus Area 2	Lateral nuclei	0.11	0.0717	1.8011	0.0611
PeEc	Perirhinal Ectorhinal Cortex	Ventral nuclei	-0.095	0.0717	-1.801	0.0527
PFcm	Area PFcm	Intralaminar nuclei	-0.1275	0.072	-1.7993	0.0709
DVT	Dorsal Transitional Visual Area	Intralaminar nuclei	0.1008	0.0723	1.7974	0.0561
p24	Area posterior 24	Medial nuclei	0.1464	0.0753	1.7788	0.0823
AAIC	Anterior Agranular Insula Complex	Medial nuclei	0.1326	0.0756	1.7769	0.0747
31pv	Area 31p ventral	Posterior nuclei	-0.1309	0.0759	-1.7748	0.0738
MIP	Medial IntraParietal Area	Medial nuclei	-0.1712	0.0764	-1.7721	0.0966
IP1	Area IntraParietal 1	Posterior nuclei	-0.1435	0.0766	-1.7706	0.081
d23ab	Area dorsal 23 a+b	Medial nuclei	0.1532	0.0769	1.769	0.0866
VMV1	VentroMedial Visual Area 1	Anterior nuclei	-0.1345	0.0771	-1.7676	0.0761
PCV	PreCuneus Visual Area	Anterior nuclei	-0.1666	0.0775	-1.7654	0.0944
TA2	Area TA2	Lateral nuclei	0.1182	0.0778	1.7636	0.067
52	Area 52	Anterior nuclei	-0.1391	0.0779	-1.763	0.0789
FOP2	Frontal OPercular Area 2	Lateral nuclei	0.1261	0.078	1.7623	0.0715
FOP1	Frontal OPercular Area 1	Medial nuclei	0.1696	0.0786	1.7591	0.0964
5L	Area 5L	Ventral nuclei	0.1224	0.0793	1.7549	0.0698
TE2a	Area TE2 anterior	Ventral nuclei	-0.1025	0.0794	-1.754	0.0584
d32	Area dorsal 32	Posterior nuclei	0.126	0.0798	1.7519	0.0719
VMV2	VentroMedial Visual Area 2	Lateral nuclei	0.1337	0.0799	1.7513	0.0764
PGs	Area PGs	Medial nuclei	0.146	0.08	1.7507	0.0834
3b	Primary Sensory Cortex	Lateral nuclei	-0.1103	0.0802	-1.7495	0.063
33pr	Area 33 prime	Posterior nuclei	-0.1421	0.0808	-1.746	0.0814
23c	Area 23c	Posterior nuclei	-0.128	0.0817	-1.7412	0.0735
FOP2	Frontal OPercular Area 2	Medial nuclei	0.1296	0.0821	1.7388	0.0745
a946v	Area anterior 9-46v	Lateral nuclei	0.1401	0.0826	1.7361	0.0807
47s	Area 47s	Posterior nuclei	-0.1221	0.0833	-1.7317	0.0705
PF	Area PF Complex	Anterior nuclei	-0.1485	0.0836	-1.73	0.0858
TF	Area TF	Lateral nuclei	0.1085	0.0846	1.7246	0.0629
AVI	Anterior Ventral Insular Area	Anterior nuclei	-0.1375	0.086	-1.7167	0.0801
V8	Eighth Visual Area	Medial nuclei	0.1469	0.0861	1.7165	0.0856
PFt	Area PFt	Intralaminar nuclei	-0.1122	0.0863	-1.7153	0.0654
MIP	Medial IntraParietal Area	Posterior nuclei	0.18	0.0863	1.7153	0.105
PFm	Area PFm Complex	Intralaminar nuclei	0.1149	0.0864	1.715	0.067
TE2p	Area TE2 posterior	Posterior nuclei	-0.111	0.0894	-1.6987	0.0654
V3B	Area V3B	Medial nuclei	0.1306	0.0897	1.6972	0.0769
A4	Auditory 4 Complex	Medial nuclei	0.1267	0.0906	1.692	0.0749
PHA1	ParaHippocampal Area 1	Anterior nuclei	-0.1159	0.0909	-1.6909	0.0685
47l	Area 47l (47 lateral)	Posterior nuclei	-0.1232	0.0909	-1.6907	0.0729
6d	Dorsal area 6	Anterior nuclei	0.1331	0.091	1.6904	0.0787
8Av	Area 8Av	Anterior nuclei	0.1511	0.0912	1.6893	0.0894
AVI	Anterior Ventral Insular Area	Medial nuclei	0.1231	0.0912	1.6892	0.0729
PI	Para-Insular Area	Lateral nuclei	0.0943	0.0915	1.6878	0.0559
RSC	RetroSplenial Complex	Ventral nuclei	-0.0926	0.0925	-1.6821	0.0551
p24	Area posterior 24	Intralaminar nuclei	-0.1199	0.0953	-1.6683	0.0718
STSvp	Area STSv posterior	Ventral nuclei	0.1098	0.096	1.6646	0.066
24dd	Dorsal Area 24d	Medial nuclei	0.1075	0.0969	1.6603	0.0647
52	Area 52	Ventral nuclei	-0.0984	0.0974	-1.6577	0.0594
23c	Area 23c	Ventral nuclei	0.1098	0.0989	1.65	0.0665
8Av	Area 8Av	Intralaminar nuclei	-0.1132	0.0993	-1.6481	0.0687
FFC	Fusiform Face Complex	Lateral nuclei	0.1211	0.0996	1.6466	0.0736
TE1a	Area TE1 anterior	Intralaminar nuclei	-0.0931	0.1006	-1.6419	0.0567
23d	Area 23d	Lateral nuclei	0.1089	0.102	1.635	0.0666
PHT	Area PHT	Lateral nuclei	0.102	0.1025	1.633	0.0625
OP23	Area OP2-3/VS	Intralaminar nuclei	-0.0951	0.1035	-1.6283	0.0584
ProS	ProStriate Area	Medial nuclei	0.1067	0.105	1.6213	0.0658
LO2	Area Lateral Occipital 2	Posterior nuclei	0.1364	0.1055	1.6187	0.0842
946d	Area 9-46d	Medial nuclei	0.1343	0.1059	1.6169	0.083
TGv	Area TG Ventral	Ventral nuclei	-0.1189	0.106	-1.6165	0.0735
LIPv	Area Lateral IntraParietal ventral	Anterior nuclei	-0.1814	0.1081	-1.6067	0.1129
STV	Superior Temporal Visual Area	Posterior nuclei	-0.1178	0.1081	-1.6069	0.0733
TPOJ1	Area TemporoParietoOcci pital Junction 1	Intralaminar nuclei	0.1143	0.1093	1.6015	0.0714
24dv	Ventral Area 24d	Anterior nuclei	0.1365	0.1096	1.5998	0.0853
55b	Area 55b	Intralaminar nuclei	-0.119	0.1102	-1.5973	0.0745
6d	Dorsal area 6	Medial nuclei	0.1198	0.1113	1.5922	0.0752
LO1	Area Lateral Occipital 1	Lateral nuclei	0.1343	0.1119	1.5897	0.0845
7Am	Medial Area 7A	Intralaminar nuclei	-0.1218	0.1135	-1.5827	0.0769
PHA3	ParaHippocampal Area 3	Intralaminar nuclei	-0.1082	0.1137	-1.5818	0.0684
PBelt	ParaBelt Complex	Anterior nuclei	-0.1546	0.1141	-1.5802	0.0978
PHT	Area PHT	Ventral nuclei	-0.0944	0.1148	-1.577	0.0598
d32	Area dorsal 32	Anterior nuclei	-0.1218	0.1155	-1.5737	0.0774
TF	Area TF	Ventral nuclei	-0.0866	0.1156	-1.5735	0.055
PoI1	Area Posterior Insular 1	Ventral nuclei	-0.0916	0.1162	-1.5708	0.0583
a10p	Area anterior 10p	Lateral nuclei	-0.1386	0.1166	-1.569	0.0883
1	Area 1	Posterior nuclei	0.0936	0.1177	1.5644	0.0598
V3B	Area V3B	Posterior nuclei	-0.1062	0.1181	-1.5629	0.0679
PGi	Area PGi	Ventral nuclei	-0.1132	0.1183	-1.5622	0.0725
7Pm	Medial Area 7P	Intralaminar nuclei	-0.1344	0.1185	-1.5612	0.0861
TPOJ2	Area TemporoParietoOccipital Junction 2	Medial nuclei	0.1481	0.1194	1.5574	0.0951
a946v	Area anterior 9-46v	Anterior nuclei	0.1469	0.121	1.5505	0.0947
PoI2	Posterior Insular Area 2	Lateral nuclei	0.103	0.1213	1.5492	0.0665
7PL	Lateral Area 7P	Medial nuclei	-0.1639	0.1226	-1.5441	0.1061
PoI1	Area Posterior Insular 1	Medial nuclei	0.1215	0.123	1.5421	0.0788
PCV	PreCuneus Visual Area	Intralaminar nuclei	-0.1158	0.1235	-1.5401	0.0752
PFop	Area PF opercular	Ventral nuclei	-0.0913	0.1238	-1.5392	0.0593
STV	Superior Temporal Visual Area	Intralaminar nuclei	0.1071	0.125	1.5342	0.0698
FFC	Fusiform Face Complex	Ventral nuclei	-0.1034	0.1254	-1.5323	0.0675
V1	Primary Visual Cortex	Medial nuclei	0.0922	0.1259	1.5305	0.0603
p946v	Area posterior 9-46v	Posterior nuclei	-0.1194	0.1259	-1.5304	0.078
LO2	Area Lateral Occipital 2	Medial nuclei	0.1341	0.127	1.5259	0.0879
A1	Primary Auditory Cortex	Anterior nuclei	-0.119	0.1273	-1.5248	0.0781
LBelt	Lateral Belt Complex	Lateral nuclei	0.0982	0.1296	1.5156	0.0648
7PC	Area 7PC	Medial nuclei	0.1381	0.1308	1.511	0.0914
47m	Area 47m	Ventral nuclei	0.1075	0.1316	1.508	0.0713
p24pr	Area Posterior 24 prime	Posterior nuclei	-0.1133	0.1326	-1.504	0.0753
TGd	Area TG dorsal	Lateral nuclei	0.0986	0.1329	1.5029	0.0656
TE1a	Area TE1 anterior	Lateral nuclei	0.0944	0.134	1.4986	0.063
a24	Area a24	Intralaminar nuclei	-0.1232	0.1342	-1.4977	0.0823
V2	Second Visual Area	Lateral nuclei	0.0868	0.1357	1.492	0.0582
ProS	ProStriate Area	Posterior nuclei	0.0856	0.1357	1.492	0.0574
PSL	PeriSylvian Language Area	Anterior nuclei	-0.1332	0.1366	-1.4884	0.0895
13l	Area 13l	Intralaminar nuclei	-0.1135	0.1368	-1.4879	0.0763
3a	Area 3a	Lateral nuclei	-0.1061	0.1375	-1.4851	0.0714
PEF	Premotor Eye Field	Intralaminar nuclei	-0.124	0.138	-1.4834	0.0836
PGs	Area PGs	Lateral nuclei	0.1083	0.1381	1.4829	0.0731
24dv	Ventral Area 24d	Ventral nuclei	-0.1072	0.1387	-1.4806	0.0724
FOP1	Frontal OPercular Area 1	Anterior nuclei	-0.1261	0.139	-1.4796	0.0852
PreS	PreSubiculum	Lateral nuclei	-0.0906	0.139	-1.4796	0.0612
OP4	Area OP4/PV	Intralaminar nuclei	-0.1067	0.1408	-1.4727	0.0724
10r	Area 10r	Medial nuclei	0.1688	0.1412	1.4715	0.1147
31a	Area 31a	Medial nuclei	-0.132	0.142	-1.4682	0.0899
PF	Area PF Complex	Intralaminar nuclei	-0.0973	0.1421	-1.4681	0.0663
H	Hippocampus	Ventral nuclei	-0.1009	0.1432	-1.4639	0.0689
23d	Area 23d	Ventral nuclei	-0.0827	0.1437	-1.4621	0.0566
5m	Area 5m	Anterior nuclei	0.1234	0.1443	1.4601	0.0845
33pr	Area 33 prime	Medial nuclei	0.134	0.1443	1.46	0.0918
TGv	Area TG Ventral	Anterior nuclei	0.1374	0.1457	1.4547	0.0944
31pv	Area 31p ventral	Anterior nuclei	0.1393	0.146	1.4537	0.0958
FEF	Frontal Eye Fields	Medial nuclei	0.1226	0.1461	1.4534	0.0843
6r	Rostral Area 6	Anterior nuclei	0.1305	0.147	1.4502	0.09
RSC	RetroSplenial Complex	Posterior nuclei	0.0943	0.1471	1.4498	0.065
Ig	Insular Granular Complex	Posterior nuclei	-0.0933	0.1474	-1.4488	0.0644
VMV3	VentroMedial Visual Area 3	Medial nuclei	0.1255	0.148	1.4468	0.0867
10v	Area 10v	Ventral nuclei	-0.1037	0.1491	-1.4428	0.0718
PGi	Area PGi	Intralaminar nuclei	0.1234	0.1494	1.4415	0.0856
a946v	Area anterior 9-46v	Ventral nuclei	-0.1024	0.1505	-1.4379	0.0712
V4	Fourth Visual Area	Posterior nuclei	0.1004	0.1517	1.4337	0.07
A1	Primary Auditory Cortex	Medial nuclei	0.1041	0.1524	1.431	0.0728
9p	Area 9 Posterior	Medial nuclei	0.1365	0.1537	1.4264	0.0957
OP1	Area OP1/SII	Ventral nuclei	-0.095	0.1539	-1.4259	0.0666
STSdp	Area STSd posterior	Ventral nuclei	0.0966	0.1541	1.4251	0.0678
FEF	Frontal Eye Fields	Anterior nuclei	0.1224	0.1548	1.4228	0.0861
A1	Primary Auditory Cortex	Ventral nuclei	-0.0829	0.1553	-1.4211	0.0583
IFJa	Area IFJa	Anterior nuclei	-0.1197	0.1576	-1.413	0.0847
LO1	Area Lateral Occipital 1	Ventral nuclei	-0.1261	0.1587	-1.4095	0.0894
TA2	Area TA2	Posterior nuclei	-0.0913	0.1589	-1.4088	0.0648
3a	Area 3a	Medial nuclei	0.1193	0.1592	1.4078	0.0847
PFm	Area PFm Complex	Medial nuclei	0.1186	0.1592	1.4078	0.0842
MST	Medial Superior Temporal Area	Anterior nuclei	-0.1348	0.1594	-1.407	0.0958
LIPd	Area Lateral IntraParietal dorsal	Anterior nuclei	-0.1564	0.1609	-1.402	0.1116
a24pr	Anterior 24 prime	Medial nuclei	0.1144	0.1635	1.3935	0.0821
9a	Area 9 anterior	Ventral nuclei	-0.0943	0.1637	-1.3929	0.0677
EC	Entorhinal Cortex	Ventral nuclei	-0.1137	0.1647	-1.3895	0.0818
5mv	Area 5m ventral	Medial nuclei	0.1282	0.1654	1.3872	0.0924
IFJa	Area IFJa	Intralaminar nuclei	-0.1021	0.1662	-1.3844	0.0737
TA2	Area TA2	Intralaminar nuclei	0.0887	0.1663	1.3842	0.0641
TGd	Area TG dorsal	Anterior nuclei	-0.108	0.1666	-1.3832	0.0781
PIT	Posterior InferoTemporal Complex	Anterior nuclei	-0.1575	0.167	-1.3818	0.114
p24pr	Area Posterior 24 prime	Lateral nuclei	0.0966	0.1674	1.3806	0.07
p32	Area p32	Medial nuclei	0.1558	0.1683	1.3778	0.113
AIP	Anterior IntraParietal Area	Ventral nuclei	-0.0934	0.1713	-1.3681	0.0683
LO1	Area Lateral Occipital 1	Medial nuclei	0.1464	0.172	1.3657	0.1072
45	Area 45	Medial nuclei	0.1144	0.172	1.3658	0.0838
7Pm	Medial Area 7P	Ventral nuclei	0.1002	0.1723	1.3649	0.0734
TGd	Area TG dorsal	Medial nuclei	0.108	0.1723	1.3648	0.0792
3a	Area 3a	Anterior nuclei	-0.1202	0.1729	-1.3631	0.0881
STSda	Area STSd anterior	Medial nuclei	0.1041	0.1729	1.363	0.0764
7PL	Lateral Area 7P	Posterior nuclei	0.1171	0.1733	1.3618	0.086
8BM	Area 8BM	Medial nuclei	0.1115	0.1742	1.3588	0.082
OP4	Area OP4/PV	Lateral nuclei	0.0978	0.1754	1.3551	0.0721
OP1	Area OP1/SII	Intralaminar nuclei	-0.0954	0.1793	-1.3429	0.0711
V3A	Area V3A	Intralaminar nuclei	-0.0867	0.1805	-1.3392	0.0647
OP4	Area OP4/PV	Posterior nuclei	0.0915	0.1821	1.3345	0.0686
V7	Seventh Visual Area	Medial nuclei	0.0971	0.1822	1.334	0.0728
5mv	Area 5m ventral	Ventral nuclei	0.0999	0.183	1.3314	0.075
i68	Inferior 6-8 Transitional Area	Lateral nuclei	0.0958	0.1833	1.3307	0.072
VIP	Ventral IntraParietal Complex	Lateral nuclei	-0.1252	0.1841	-1.3283	0.0942
6r	Rostral Area 6	Posterior nuclei	-0.1038	0.1841	-1.3283	0.0781
44	Area 44	Medial nuclei	0.1125	0.1846	1.3268	0.0848
TF	Area TF	Intralaminar nuclei	-0.0832	0.1851	-1.3253	0.0628
d32	Area dorsal 32	Medial nuclei	0.0971	0.1856	1.3236	0.0733
8BL	Area 8B Lateral	Lateral nuclei	0.1013	0.1859	1.3229	0.0766
p32	Area p32	Posterior nuclei	0.1266	0.1861	1.3222	0.0958
OP4	Area OP4/PV	Medial nuclei	0.1055	0.1864	1.3214	0.0799
FOP1	Frontal OPercular Area 1	Ventral nuclei	-0.0958	0.1881	-1.3162	0.0728
d23ab	Area dorsal 23 a+b	Ventral nuclei	-0.0877	0.1884	-1.3153	0.0667
PH	Area PH	Lateral nuclei	0.1177	0.1894	1.3124	0.0897
PoI2	Posterior Insular Area 2	Intralaminar nuclei	-0.0944	0.1895	-1.3121	0.0719
8BM	Area 8BM	Anterior nuclei	-0.1005	0.1896	-1.3117	0.0766
a24	Area a24	Lateral nuclei	0.1002	0.1905	1.3091	0.0765
9p	Area 9 Posterior	Posterior nuclei	-0.1103	0.1906	-1.3089	0.0843
TGd	Area TG dorsal	Intralaminar nuclei	-0.0872	0.1909	-1.308	0.0667
i68	Inferior 6-8 Transitional Area	Posterior nuclei	-0.1014	0.1925	-1.3031	0.0778
A4	Auditory 4 Complex	Ventral nuclei	-0.0833	0.1928	-1.3024	0.064
EC	Entorhinal Cortex	Posterior nuclei	0.1092	0.1943	1.298	0.0841
MT	Middle Temporal Area	Ventral nuclei	-0.1159	0.1948	-1.2965	0.0894
s32	Area s32	Anterior nuclei	-0.1398	0.1959	-1.2934	0.1081
MBelt	Medial Belt Complex	Ventral nuclei	-0.0805	0.1963	-1.2922	0.0623
V6A	Area V6A	Ventral nuclei	-0.0819	0.1976	-1.2885	0.0636
OFC	Orbital Frontal Complex	Medial nuclei	0.111	0.1992	1.2839	0.0865
PI	Para-Insular Area	Posterior nuclei	-0.0811	0.2011	-1.2783	0.0634
PI	Para-Insular Area	Intralaminar nuclei	0.0709	0.2013	1.2779	0.0555
IP1	Area IntraParietal 1	Medial nuclei	0.1144	0.2019	1.2762	0.0896
V2	Second Visual Area	Intralaminar nuclei	-0.0733	0.2032	-1.2724	0.0576
a10p	Area anterior 10p	Medial nuclei	0.1117	0.2043	1.2694	0.088
V7	Seventh Visual Area	Anterior nuclei	-0.1142	0.206	-1.2647	0.0903
9a	Area 9 anterior	Medial nuclei	0.1139	0.2064	1.2635	0.0902
8BM	Area 8BM	Posterior nuclei	0.0843	0.2073	1.2609	0.0669
p32	Area p32	Anterior nuclei	-0.153	0.2077	-1.26	0.1214
PoI1	Area Posterior Insular 1	Lateral nuclei	0.0903	0.2088	1.2569	0.0718
3b	Primary Sensory Cortex	Medial nuclei	0.0986	0.2089	1.2565	0.0784
i68	Inferior 6-8 Transitional Area	Intralaminar nuclei	-0.0881	0.209	-1.2564	0.0701
IPS1	IntraParietal Sulcus Area 1	Posterior nuclei	-0.0828	0.2093	-1.2556	0.0659
PHA1	ParaHippocampal Area 1	Medial nuclei	0.0861	0.2095	1.2549	0.0686
PGs	Area PGs	Ventral nuclei	-0.0888	0.2105	-1.2521	0.0709
6v	Ventral Area 6	Anterior nuclei	0.1102	0.2121	1.2477	0.0883
p10p	Area posterior 10p	Anterior nuclei	0.1094	0.2145	1.2413	0.0882
STGa	Area STGa	Intralaminar nuclei	0.0882	0.2157	1.2381	0.0713
24dv	Ventral Area 24d	Posterior nuclei	-0.0959	0.2186	-1.2304	0.0779
9a	Area 9 anterior	Lateral nuclei	0.0918	0.2187	1.23	0.0746
VMV3	VentroMedial Visual Area 3	Anterior nuclei	-0.1179	0.2188	-1.2298	0.0959
RSC	RetroSplenial Complex	Anterior nuclei	-0.0912	0.2192	-1.2286	0.0742
V8	Eighth Visual Area	Ventral nuclei	-0.0805	0.2205	-1.2251	0.0657
V3A	Area V3A	Ventral nuclei	-0.0815	0.2209	-1.2243	0.0666
a10p	Area anterior 10p	Intralaminar nuclei	-0.0964	0.2209	-1.2242	0.0787
LBelt	Lateral Belt Complex	Ventral nuclei	-0.0708	0.2224	-1.2203	0.058
PHA2	ParaHippocampal Area 2	Anterior nuclei	-0.0995	0.2225	-1.2199	0.0816
V8	Eighth Visual Area	Intralaminar nuclei	0.089	0.2228	1.2191	0.073
VIP	Ventral IntraParietal Complex	Ventral nuclei	0.1035	0.2238	1.2165	0.0851
TPOJ3	Area TemporoParietoOccipital Junction 3	Lateral nuclei	0.1151	0.2253	1.2126	0.0949
IFJp	Area IFJp	Posterior nuclei	-0.0958	0.2256	-1.2118	0.0791
2	Area 2	Intralaminar nuclei	-0.0843	0.2262	-1.2102	0.0697
VVC	Ventral Visual Complex	Lateral nuclei	0.0738	0.2276	1.2066	0.0612
6ma	Area 6m anterior	Ventral nuclei	0.0758	0.2282	1.205	0.0629
PFm	Area PFm Complex	Ventral nuclei	-0.0794	0.2283	-1.2047	0.0659
IP1	Area IntraParietal 1	Ventral nuclei	0.0893	0.2285	1.2041	0.0741
55b	Area 55b	Anterior nuclei	-0.1134	0.2286	-1.204	0.0942
IP2	Area IntraParietal 2	Ventral nuclei	-0.0977	0.2297	-1.2012	0.0813
TE1a	Area TE1 anterior	Ventral nuclei	-0.0758	0.2305	-1.199	0.0632
LO3	Area Lateral Occipital 3	Lateral nuclei	0.0854	0.2313	1.1969	0.0713
RI	RetroInsular Cortex	Anterior nuclei	-0.0994	0.2341	-1.1899	0.0835
V3B	Area V3B	Intralaminar nuclei	-0.089	0.2347	-1.1883	0.0749
OP23	Area OP2-3/VS	Lateral nuclei	0.0776	0.2353	1.1869	0.0654
PHA3	ParaHippocampal Area 3	Anterior nuclei	-0.1019	0.2359	-1.1854	0.086
4	Primary Motor Cortex	Lateral nuclei	-0.0785	0.2363	-1.1843	0.0663
LIPd	Area Lateral IntraParietal dorsal	Ventral nuclei	0.0976	0.2365	1.1839	0.0825
v23ab	Area ventral 23 a+b	Medial nuclei	-0.1061	0.2377	-1.1809	0.0899
FST	Area FST	Ventral nuclei	-0.0853	0.2384	-1.179	0.0723
TPOJ2	Area TemporoParietoOccipital Junction 2	Intralaminar nuclei	0.097	0.2393	1.1767	0.0825
PBelt	ParaBelt Complex	Ventral nuclei	-0.0789	0.242	-1.1701	0.0675
OP23	Area OP2-3/VS	Ventral nuclei	-0.0688	0.2436	-1.166	0.059
FOP3	Frontal OPercular Area 3	Posterior nuclei	-0.0796	0.2439	-1.1654	0.0683
A5	Auditory 5 Complex	Medial nuclei	0.0823	0.2452	1.1622	0.0708
7PL	Lateral Area 7P	Anterior nuclei	0.1158	0.2476	1.1562	0.1002
24dd	Dorsal Area 24d	Anterior nuclei	-0.0785	0.2484	-1.1542	0.068
55b	Area 55b	Medial nuclei	0.0966	0.2489	1.153	0.0838
IFSp	Area IFSp	Medial nuclei	0.0956	0.249	1.1527	0.083
STSvp	Area STSv posterior	Anterior nuclei	0.0974	0.2492	1.1524	0.0845
PSL	PeriSylvian Language Area	Ventral nuclei	-0.0822	0.2496	-1.1513	0.0714
TPOJ1	Area TemporoParietoOcci pital Junction 1	Anterior nuclei	0.1079	0.2506	1.1489	0.0939
3a	Area 3a	Posterior nuclei	-0.0801	0.2507	-1.1487	0.0697
a24	Area a24	Posterior nuclei	-0.0798	0.2507	-1.1485	0.0695
V3A	Area V3A	Posterior nuclei	0.0795	0.251	1.1479	0.0693
pOFC	posterior OFC Complex	Ventral nuclei	-0.0742	0.252	-1.1456	0.0648
A5	Auditory 5 Complex	Intralaminar nuclei	0.0678	0.253	1.143	0.0593
PH	Area PH	Posterior nuclei	-0.1024	0.2532	-1.1425	0.0896
PCV	PreCuneus Visual Area	Posterior nuclei	-0.0831	0.2556	-1.1368	0.0731
V3	Third Visual Area	Anterior nuclei	0.0908	0.2557	1.1366	0.0799
V4	Fourth Visual Area	Medial nuclei	0.0823	0.2561	1.1358	0.0724
MST	Medial Superior Temporal Area	Intralaminar nuclei	0.094	0.2582	1.1307	0.0831
VIP	Ventral IntraParietal Complex	Intralaminar nuclei	-0.0966	0.2595	-1.1276	0.0856
6mp	Area 6mp	Lateral nuclei	-0.087	0.2602	-1.126	0.0773
5m	Area 5m	Medial nuclei	-0.0965	0.2613	-1.1234	0.0859
pOFC	posterior OFC Complex	Lateral nuclei	0.0758	0.263	1.1193	0.0678
VVC	Ventral Visual Complex	Medial nuclei	0.0824	0.2633	1.1187	0.0736
PHT	Area PHT	Posterior nuclei	-0.0677	0.2648	-1.115	0.0607
OFC	Orbital Frontal Complex	Lateral nuclei	-0.0912	0.2649	-1.1149	0.0818
V1	Primary Visual Cortex	Anterior nuclei	0.0687	0.2654	1.1137	0.0617
47s	Area 47s	Medial nuclei	0.0831	0.2654	1.1137	0.0746
47s	Area 47s	Ventral nuclei	0.0766	0.2655	1.1135	0.0688
VVC	Ventral Visual Complex	Anterior nuclei	-0.083	0.2657	-1.1131	0.0746
MT	Middle Temporal Area	Intralaminar nuclei	0.1162	0.2659	1.1125	0.1044
7m	Area 7m	Ventral nuclei	0.0782	0.2663	1.1115	0.0703
PHT	Area PHT	Anterior nuclei	0.0827	0.2664	1.1114	0.0744
s68	Superior 6-8 Transitional Area	Posterior nuclei	-0.0799	0.2665	-1.1111	0.0719
IFSp	Area IFSp	Posterior nuclei	-0.0828	0.2667	-1.1108	0.0745
v23ab	Area ventral 23 a+b	Lateral nuclei	0.0741	0.267	1.11	0.0667
a24pr	Anterior 24 prime	Lateral nuclei	0.0839	0.2679	1.1079	0.0758
PCV	PreCuneus Visual Area	Medial nuclei	-0.0966	0.2736	-1.0947	0.0883
PreS	PreSubiculum	Posterior nuclei	-0.0769	0.2754	-1.0906	0.0705
a10p	Area anterior 10p	Posterior nuclei	-0.0925	0.2795	-1.0814	0.0855
FOP5	Area Frontal Opercular 5	Intralaminar nuclei	0.0722	0.2796	1.0813	0.0667
PGp	Area PGp	Posterior nuclei	-0.0901	0.2799	-1.0806	0.0833
STSvp	Area STSv posterior	Intralaminar nuclei	0.0711	0.2801	1.0802	0.0658
10pp	Polar 10p	Posterior nuclei	0.0726	0.2839	1.0715	0.0677
PH	Area PH	Ventral nuclei	-0.0845	0.2841	-1.0711	0.0789
31pv	Area 31p ventral	Intralaminar nuclei	-0.0793	0.2855	-1.0681	0.0743
31pd	Area 31pd	Posterior nuclei	-0.0762	0.2877	-1.0632	0.0717
IFSp	Area IFSp	Intralaminar nuclei	0.0729	0.2882	1.0621	0.0686
IPS1	IntraParietal Sulcus Area 1	Intralaminar nuclei	-0.0708	0.2889	-1.0606	0.0667
6v	Ventral Area 6	Posterior nuclei	-0.0796	0.289	-1.0604	0.0751
31pd	Area 31pd	Intralaminar nuclei	-0.0788	0.2896	-1.0589	0.0744
V3CD	Area V3CD	Medial nuclei	0.1003	0.2911	1.0558	0.095
7Pm	Medial Area 7P	Lateral nuclei	-0.087	0.2929	-1.0517	0.0827
VMV1	VentroMedial Visual Area 1	Medial nuclei	0.0699	0.2943	1.0488	0.0666
AIP	Anterior IntraParietal Area	Intralaminar nuclei	-0.0803	0.2946	-1.0481	0.0766
6mp	Area 6mp	Intralaminar nuclei	-0.0616	0.2954	-1.0464	0.0588
5L	Area 5L	Posterior nuclei	-0.0815	0.2958	-1.0454	0.0779
IP1	Area IntraParietal 1	Intralaminar nuclei	-0.078	0.2967	-1.0435	0.0747
VVC	Ventral Visual Complex	Intralaminar nuclei	-0.0642	0.297	-1.0429	0.0615
FFC	Fusiform Face Complex	Medial nuclei	0.0829	0.297	1.0429	0.0795
pOFC	posterior OFC Complex	Medial nuclei	0.0775	0.3001	1.0362	0.0748
PGi	Area PGi	Lateral nuclei	0.0811	0.3029	1.0302	0.0787
V2	Second Visual Area	Anterior nuclei	0.0698	0.3038	1.0283	0.0679
p47r	Area posterior 47r	Lateral nuclei	0.0687	0.3053	1.0251	0.067
TA2	Area TA2	Anterior nuclei	-0.079	0.3054	-1.0249	0.077
d32	Area dorsal 32	Intralaminar nuclei	-0.0758	0.3054	-1.025	0.0739
MBelt	Medial Belt Complex	Anterior nuclei	-0.0896	0.3058	-1.024	0.0875
10d	Area 10d	Ventral nuclei	-0.0715	0.3065	-1.0226	0.07
24dd	Dorsal Area 24d	Ventral nuclei	-0.0541	0.3077	-1.0201	0.0531
VMV1	VentroMedial Visual Area 1	Ventral nuclei	-0.0601	0.3078	-1.0198	0.0589
6ma	Area 6m anterior	Lateral nuclei	0.0675	0.3079	1.0196	0.0662
p946v	Area posterior 9-46v	Lateral nuclei	0.0695	0.3084	1.0186	0.0683
10v	Area 10v	Anterior nuclei	-0.088	0.3093	-1.0166	0.0865
FOP3	Frontal OPercular Area 3	Anterior nuclei	0.0846	0.3107	1.0137	0.0835
44	Area 44	Lateral nuclei	0.0741	0.3116	1.0119	0.0732
STSva	Area STSv anterior	Ventral nuclei	-0.0822	0.3158	-1.0031	0.082
7PC	Area 7PC	Ventral nuclei	-0.0735	0.3189	-0.9967	0.0738
IFSp	Area IFSp	Lateral nuclei	0.0734	0.3205	0.9935	0.0739
V7	Seventh Visual Area	Lateral nuclei	-0.0713	0.3207	-0.9931	0.0718
MT	Middle Temporal Area	Anterior nuclei	-0.1111	0.3212	-0.992	0.112
STSva	Area STSv anterior	Lateral nuclei	0.078	0.3212	0.992	0.0786
STV	Superior Temporal Visual Area	Anterior nuclei	-0.0835	0.3252	-0.9838	0.0849
FOP4	Area TA2	Anterior nuclei	-0.0817	0.3256	-0.983	0.0831
OP1	Area OP1/SII	Medial nuclei	0.086	0.3264	0.9813	0.0876
OFC	Orbital Frontal Complex	Anterior nuclei	-0.0813	0.3277	-0.9787	0.0831
a10p	Area anterior 10p	Ventral nuclei	0.0728	0.3277	0.9787	0.0744
LIPv	Area Lateral IntraParietal ventral	Intralaminar nuclei	-0.0926	0.3278	-0.9785	0.0946
POS2	Parieto-Occipital Sulcus Area 2	Intralaminar nuclei	-0.0615	0.3286	-0.9769	0.063
Ig	Insular Granular Complex	Anterior nuclei	0.0741	0.3287	0.9768	0.0758
IP2	Area IntraParietal 2	Medial nuclei	0.1001	0.3299	0.9743	0.1027
LBelt	Lateral Belt Complex	Posterior nuclei	0.0636	0.3305	0.9732	0.0654
5m	Area 5m	Posterior nuclei	-0.0673	0.3352	-0.9637	0.0698
47s	Area 47s	Lateral nuclei	-0.0645	0.3355	-0.9631	0.067
8BL	Area 8B Lateral	Anterior nuclei	0.0924	0.3358	0.9624	0.096
RSC	RetroSplenial Complex	Lateral nuclei	0.0596	0.3372	0.9597	0.0621
VIP	Ventral IntraParietal Complex	Medial nuclei	-0.1116	0.3385	-0.9571	0.1166
PBelt	ParaBelt Complex	Posterior nuclei	0.0674	0.3402	0.9538	0.0707
7AL	Lateral Area 7A	Anterior nuclei	-0.0857	0.3429	-0.9484	0.0904
Ig	Insular Granular Complex	Medial nuclei	0.0673	0.3436	0.947	0.0711
LIPd	Area Lateral IntraParietal dorsal	Intralaminar nuclei	-0.079	0.3458	-0.9428	0.0838
SCEF	Supplementary and Cingulate Eye Field	Medial nuclei	-0.0773	0.346	-0.9424	0.082
STSvp	Area STSv posterior	Medial nuclei	0.0704	0.3486	0.9373	0.0751
V4t	Area V4t	Ventral nuclei	-0.0811	0.3491	-0.9363	0.0866
Ig	Insular Granular Complex	Lateral nuclei	0.0688	0.3494	0.9358	0.0735
V2	Second Visual Area	Medial nuclei	0.0559	0.35	0.9346	0.0598
6a	Area 6 anterior	Posterior nuclei	-0.0709	0.35	-0.9346	0.0759
V3A	Area V3A	Medial nuclei	0.0777	0.3503	0.9339	0.0832
TE1p	Area TE1 posterior	Medial nuclei	0.0782	0.3506	0.9335	0.0837
PFm	Area PFm Complex	Lateral nuclei	0.0612	0.3513	0.9321	0.0656
V4t	Area V4t	Posterior nuclei	-0.0812	0.3515	-0.9317	0.0872
PSL	PeriSylvian Language Area	Intralaminar nuclei	0.0709	0.3518	0.9311	0.0761
5L	Area 5L	Anterior nuclei	0.0855	0.3524	0.9299	0.0919
DVT	Dorsal Transitional Visual Area	Medial nuclei	-0.0708	0.3532	-0.9283	0.0763
43	Area 43	Ventral nuclei	-0.0718	0.3534	-0.9279	0.0774
9a	Area 9 anterior	Anterior nuclei	0.0808	0.3539	0.9271	0.0872
TE1p	Area TE1 posterior	Posterior nuclei	-0.0683	0.3541	-0.9266	0.0737
RI	RetroInsular Cortex	Lateral nuclei	-0.0673	0.3573	-0.9205	0.0731
31a	Area 31a	Ventral nuclei	0.0668	0.3576	0.9199	0.0726
TE1a	Area TE1 anterior	Posterior nuclei	0.0617	0.3576	0.92	0.0671
V4t	Area V4t	Lateral nuclei	0.0889	0.3587	0.9178	0.0969
9p	Area 9 Posterior	Anterior nuclei	0.0882	0.3599	0.9156	0.0964
p47r	Area posterior 47r	Anterior nuclei	0.0789	0.3612	0.913	0.0864
45	Area 45	Posterior nuclei	0.0703	0.3632	0.9094	0.0773
6a	Area 6 anterior	Intralaminar nuclei	0.0649	0.364	0.9078	0.0715
p946v	Area posterior 9-46v	Ventral nuclei	0.0616	0.3661	0.9038	0.0681
FOP2	Frontal OPercular Area 2	Posterior nuclei	-0.0668	0.3675	-0.9011	0.0741
POS1	Parieto-Occipital Sulcus Area 1	Anterior nuclei	-0.0604	0.3677	-0.9008	0.067
i68	Inferior 6-8 Transitional Area	Ventral nuclei	0.0647	0.368	0.9002	0.0719
23d	Area 23d	Posterior nuclei	-0.06	0.3689	-0.8986	0.0668
STSva	Area STSv anterior	Medial nuclei	0.0704	0.3695	0.8974	0.0785
44	Area 44	Intralaminar nuclei	0.0649	0.3699	0.8966	0.0723
9a	Area 9 anterior	Intralaminar nuclei	-0.0699	0.3729	-0.8911	0.0785
46	Area 46	Medial nuclei	0.0724	0.3742	0.8886	0.0815
44	Area 44	Ventral nuclei	-0.0538	0.3755	-0.8862	0.0607
4	Primary Motor Cortex	Posterior nuclei	-0.0513	0.3761	-0.8851	0.058
23d	Area 23d	Anterior nuclei	0.0745	0.3769	0.8836	0.0843
7Am	Medial Area 7A	Posterior nuclei	-0.0637	0.3773	-0.8829	0.0721
TPOJ3	Area TemporoParietoOccipital Junction 3	Posterior nuclei	-0.0816	0.3793	-0.8792	0.0928
PSL	PeriSylvian Language Area	Medial nuclei	0.0731	0.3813	0.8756	0.0835
SFL	Superior Frontal Language Area	Ventral nuclei	0.0648	0.3826	0.8732	0.0742
s32	Area s32	Ventral nuclei	-0.0761	0.3827	-0.8729	0.0871
IP2	Area IntraParietal 2	Intralaminar nuclei	0.0707	0.3851	0.8686	0.0814
TF	Area TF	Posterior nuclei	-0.0523	0.3864	-0.8661	0.0604
5L	Area 5L	Intralaminar nuclei	-0.0664	0.388	-0.8632	0.0769
9m	Area 9 Middle	Intralaminar nuclei	-0.0591	0.3908	-0.8581	0.0689
V1	Primary Visual Cortex	Intralaminar nuclei	-0.0492	0.3924	-0.8552	0.0575
47l	Area 47l (47 lateral)	Intralaminar nuclei	0.0622	0.3931	0.8541	0.0728
a24pr	Anterior 24 prime	Ventral nuclei	-0.0612	0.3975	-0.8461	0.0723
STV	Superior Temporal Visual Area	Medial nuclei	0.0671	0.4032	0.8359	0.0803
V4	Fourth Visual Area	Intralaminar nuclei	-0.0542	0.4045	-0.8336	0.065
IP1	Area IntraParietal 1	Anterior nuclei	-0.0733	0.4063	-0.8304	0.0883
7Pm	Medial Area 7P	Anterior nuclei	0.0709	0.4101	0.8238	0.0861
8C	Area 8C	Intralaminar nuclei	-0.0631	0.4107	-0.8226	0.0767
a24	Area a24	Ventral nuclei	-0.0604	0.4108	-0.8225	0.0734
13l	Area 13l	Posterior nuclei	0.063	0.4111	0.822	0.0766
6d	Dorsal area 6	Intralaminar nuclei	-0.0585	0.4114	-0.8214	0.0712
EC	Entorhinal Cortex	Intralaminar nuclei	-0.0674	0.4128	-0.8189	0.0824
PHA3	ParaHippocampal Area 3	Lateral nuclei	0.0606	0.4159	0.8136	0.0744
FEF	Frontal Eye Fields	Posterior nuclei	-0.0599	0.416	-0.8134	0.0737
33pr	Area 33 prime	Intralaminar nuclei	0.0676	0.418	0.8098	0.0835
IFJp	Area IFJp	Medial nuclei	0.0694	0.4189	0.8083	0.0858
2	Area 2	Ventral nuclei	-0.0527	0.4214	-0.804	0.0656
LIPd	Area Lateral IntraParietal dorsal	Medial nuclei	-0.0813	0.4232	-0.8009	0.1016
s68	Superior 6-8 Transitional Area	Ventral nuclei	0.055	0.4244	0.7987	0.0688
VMV3	VentroMedial Visual Area 3	Intralaminar nuclei	-0.0635	0.4272	-0.7941	0.08
MT	Middle Temporal Area	Posterior nuclei	0.083	0.4305	0.7884	0.1053
TPOJ2	Area TemporoParietoOccipital Junction 2	Ventral nuclei	-0.0645	0.4308	-0.7877	0.0819
10r	Area 10r	Anterior nuclei	-0.0968	0.4312	-0.7871	0.1229
LO2	Area Lateral Occipital 2	Intralaminar nuclei	-0.06	0.433	-0.7841	0.0765
SCEF	Supplementary and Cingulate Eye Field	Posterior nuclei	0.0564	0.4344	0.7817	0.0721
ProS	ProStriate Area	Anterior nuclei	-0.0511	0.4346	-0.7813	0.0653
6v	Ventral Area 6	Ventral nuclei	-0.0577	0.4357	-0.7795	0.074
A4	Auditory 4 Complex	Intralaminar nuclei	0.0488	0.4368	0.7777	0.0627
6r	Rostral Area 6	Intralaminar nuclei	0.0624	0.4369	0.7774	0.0803
6ma	Area 6m anterior	Intralaminar nuclei	-0.0544	0.4378	-0.7759	0.0702
V6A	Area V6A	Anterior nuclei	-0.0703	0.4387	-0.7744	0.0907
a24pr	Anterior 24 prime	Intralaminar nuclei	0.0643	0.4391	0.7738	0.083
1	Area 1	Ventral nuclei	-0.0429	0.4396	-0.7728	0.0555
TA2	Area TA2	Ventral nuclei	-0.0482	0.4403	-0.7717	0.0625
1	Area 1	Medial nuclei	-0.0549	0.4415	-0.7696	0.0713
s68	Superior 6-8 Transitional Area	Intralaminar nuclei	0.0581	0.4422	0.7684	0.0756
7Pm	Medial Area 7P	Posterior nuclei	-0.0596	0.4439	-0.7656	0.0779
2	Area 2	Posterior nuclei	0.058	0.4463	0.7616	0.0762
s68	Superior 6-8 Transitional Area	Anterior nuclei	0.0678	0.4478	0.7591	0.0893
31pd	Area 31pd	Medial nuclei	-0.068	0.4483	-0.7583	0.0897
POS1	Parieto-Occipital Sulcus Area 1	Intralaminar nuclei	0.0458	0.4495	0.7563	0.0606
STSdp	Area STSd posterior	Medial nuclei	0.0598	0.4517	0.7526	0.0794
45	Area 45	Anterior nuclei	-0.0685	0.4526	-0.7511	0.0912
p10p	Area posterior 10p	Intralaminar nuclei	-0.0563	0.4534	-0.7498	0.0751
LBelt	Lateral Belt Complex	Intralaminar nuclei	-0.0473	0.4546	-0.7477	0.0633
43	Area 43	Lateral nuclei	0.0615	0.4549	0.7472	0.0823
43	Area 43	Intralaminar nuclei	0.0598	0.4549	0.7472	0.0801
V3B	Area V3B	Ventral nuclei	0.0484	0.4551	0.747	0.0648
PEF	Premotor Eye Field	Ventral nuclei	-0.0627	0.4593	-0.74	0.0847
8Av	Area 8Av	Ventral nuclei	-0.0505	0.4594	-0.7399	0.0683
AVI	Anterior Ventral Insular Area	Posterior nuclei	0.0526	0.4596	0.7395	0.0711
Ig	Insular Granular Complex	Intralaminar nuclei	-0.0473	0.4599	-0.739	0.064
8BM	Area 8BM	Intralaminar nuclei	-0.0558	0.4602	-0.7386	0.0755
RI	RetroInsular Cortex	Intralaminar nuclei	-0.0471	0.4662	-0.7287	0.0646
V3A	Area V3A	Lateral nuclei	-0.0531	0.4663	-0.7286	0.0728
FFC	Fusiform Face Complex	Intralaminar nuclei	0.0472	0.4672	0.7271	0.0649
6mp	Area 6mp	Ventral nuclei	0.0495	0.4675	0.7265	0.0682
AVI	Anterior Ventral Insular Area	Lateral nuclei	0.0541	0.4676	0.7265	0.0744
V6A	Area V6A	Medial nuclei	0.0625	0.468	0.7257	0.0861
6d	Dorsal area 6	Posterior nuclei	-0.051	0.4686	-0.7247	0.0703
p10p	Area posterior 10p	Medial nuclei	0.0685	0.4711	0.7207	0.095
p24pr	Area Posterior 24 prime	Intralaminar nuclei	0.0551	0.4719	0.7194	0.0766
7AL	Lateral Area 7A	Lateral nuclei	-0.0499	0.4725	-0.7184	0.0695
IP2	Area IntraParietal 2	Anterior nuclei	-0.074	0.4742	-0.7156	0.1034
8BL	Area 8B Lateral	Intralaminar nuclei	0.054	0.4755	0.7136	0.0757
6v	Ventral Area 6	Intralaminar nuclei	0.0577	0.4757	0.7132	0.081
10v	Area 10v	Posterior nuclei	0.0524	0.4767	0.7116	0.0736
a24pr	Anterior 24 prime	Anterior nuclei	-0.0641	0.4784	-0.7088	0.0905
PHT	Area PHT	Intralaminar nuclei	0.0424	0.4808	0.7051	0.0602
p946v	Area posterior 9-46v	Medial nuclei	0.0665	0.4808	0.7051	0.0943
A4	Auditory 4 Complex	Anterior nuclei	-0.0653	0.4811	-0.7046	0.0927
STSva	Area STSv anterior	Anterior nuclei	-0.0675	0.4817	-0.7036	0.096
p24pr	Area Posterior 24 prime	Ventral nuclei	-0.0515	0.4826	-0.7021	0.0734
OP23	Area OP2-3/VS	Posterior nuclei	-0.0469	0.4828	-0.7018	0.0669
STSda	Area STSd anterior	Posterior nuclei	0.0439	0.484	0.6999	0.0627
FOP5	Area Frontal Opercular 5	Posterior nuclei	0.045	0.4853	0.6977	0.0645
55b	Area 55b	Posterior nuclei	-0.0507	0.4854	-0.6977	0.0727
44	Area 44	Posterior nuclei	-0.0483	0.4876	-0.6941	0.0696
47s	Area 47s	Anterior nuclei	-0.0539	0.4902	-0.6899	0.0781
8BL	Area 8B Lateral	Posterior nuclei	-0.0505	0.4909	-0.6889	0.0733
8C	Area 8C	Lateral nuclei	0.0521	0.4915	0.688	0.0757
STSvp	Area STSv posterior	Lateral nuclei	-0.0507	0.4916	-0.6878	0.0737
OP1	Area OP1/SII	Anterior nuclei	-0.059	0.4919	-0.6872	0.0859
IFSa	Area IFSa	Anterior nuclei	0.0573	0.4925	0.6864	0.0835
PeEc	Perirhinal Ectorhinal Cortex	Lateral nuclei	0.0436	0.4939	0.6841	0.0637
FEF	Frontal Eye Fields	Ventral nuclei	-0.0447	0.4946	-0.683	0.0654
PSL	PeriSylvian Language Area	Posterior nuclei	0.0518	0.4956	0.6815	0.076
pOFC	posterior OFC Complex	Posterior nuclei	0.048	0.4962	0.6805	0.0705
TPOJ3	Area TemporoParietoOccipital Junction 3	Ventral nuclei	-0.0559	0.4971	-0.6791	0.0824
a47r	Area anterior 47r	Lateral nuclei	-0.0555	0.4985	-0.6769	0.0821
52	Area 52	Lateral nuclei	0.0449	0.4985	0.6769	0.0664
H	Hippocampus	Lateral nuclei	0.0467	0.4986	0.6767	0.0691
PGi	Area PGi	Posterior nuclei	-0.0515	0.4994	-0.6755	0.0762
V6A	Area V6A	Posterior nuclei	0.0525	0.5028	0.6701	0.0784
31pv	Area 31p ventral	Medial nuclei	-0.0603	0.5042	-0.6679	0.0903
OP1	Area OP1/SII	Posterior nuclei	0.0505	0.5045	0.6675	0.0756
POS2	Parieto-Occipital Sulcus Area 2	Medial nuclei	-0.0486	0.5046	-0.6673	0.0729
SCEF	Supplementary and Cingulate Eye Field	Lateral nuclei	0.0423	0.5064	0.6645	0.0637
PI	Para-Insular Area	Anterior nuclei	-0.0429	0.5084	-0.6613	0.0649
p24	Area posterior 24	Lateral nuclei	0.052	0.5086	0.6611	0.0787
IFJp	Area IFJp	Ventral nuclei	0.0502	0.511	0.6573	0.0764
7PC	Area 7PC	Posterior nuclei	0.0508	0.5113	0.6568	0.0773
7Am	Medial Area 7A	Anterior nuclei	-0.0566	0.5121	-0.6556	0.0863
FOP2	Frontal OPercular Area 2	Anterior nuclei	-0.0531	0.5125	-0.655	0.0811
10pp	Polar 10p	Anterior nuclei	-0.0549	0.5139	-0.6528	0.0842
TGv	Area TG Ventral	Lateral nuclei	0.052	0.5154	0.6504	0.0799
SCEF	Supplementary and Cingulate Eye Field	Intralaminar nuclei	-0.0474	0.5166	-0.6487	0.073
PFt	Area PFt	Anterior nuclei	-0.0518	0.5194	-0.6443	0.0804
VVC	Ventral Visual Complex	Posterior nuclei	-0.0434	0.5197	-0.6439	0.0675
LO2	Area Lateral Occipital 2	Anterior nuclei	-0.0604	0.52	-0.6434	0.0939
946d	Area 9-46d	Lateral nuclei	0.0487	0.5206	0.6424	0.0758
PoI1	Area Posterior Insular 1	Anterior nuclei	-0.0469	0.5211	-0.6417	0.0731
PGp	Area PGp	Anterior nuclei	0.0557	0.5229	0.6389	0.0873
s68	Superior 6-8 Transitional Area	Lateral nuclei	0.0474	0.5233	0.6383	0.0743
VMV2	VentroMedial Visual Area 2	Anterior nuclei	0.0545	0.5254	0.6351	0.0858
TE1m	Area TE1 Middle	Ventral nuclei	0.0614	0.5257	0.6345	0.0967
FFC	Fusiform Face Complex	Anterior nuclei	-0.0526	0.5283	-0.6305	0.0834
PFt	Area PFt	Ventral nuclei	-0.0406	0.5289	-0.6297	0.0645
8Ad	Area 8Ad	Posterior nuclei	-0.0566	0.5306	-0.6271	0.0902
PBelt	ParaBelt Complex	Medial nuclei	0.0537	0.5314	0.6258	0.0858
23c	Area 23c	Medial nuclei	0.0567	0.532	0.625	0.0907
s32	Area s32	Posterior nuclei	0.0576	0.5322	0.6246	0.0922
p10p	Area posterior 10p	Ventral nuclei	-0.0445	0.5328	-0.6237	0.0714
3a	Area 3a	Ventral nuclei	0.0389	0.533	0.6234	0.0624
DVT	Dorsal Transitional Visual Area	Anterior nuclei	0.0457	0.5335	0.6227	0.0734
8Av	Area 8Av	Medial nuclei	0.0494	0.5373	0.6169	0.08
10d	Area 10d	Intralaminar nuclei	-0.0426	0.5378	-0.6162	0.0691
p10p	Area posterior 10p	Lateral nuclei	0.0527	0.5395	0.6136	0.0858
10v	Area 10v	Lateral nuclei	-0.0423	0.5397	-0.6132	0.069
13l	Area 13l	Ventral nuclei	-0.0429	0.5409	-0.6114	0.0702
STSdp	Area STSd posterior	Lateral nuclei	-0.0458	0.5412	-0.611	0.0749
VMV1	VentroMedial Visual Area 1	Posterior nuclei	0.0382	0.5457	0.6043	0.0632
6r	Rostral Area 6	Ventral nuclei	0.0447	0.5459	0.6039	0.074
MI	Middle Insular Area	Anterior nuclei	0.0455	0.5472	0.602	0.0756
PEF	Premotor Eye Field	Posterior nuclei	-0.0461	0.5476	-0.6013	0.0767
RSC	RetroSplenial Complex	Intralaminar nuclei	-0.0397	0.548	-0.6007	0.0661
47l	Area 47l (47 lateral)	Anterior nuclei	0.0534	0.5505	0.5971	0.0894
STV	Superior Temporal Visual Area	Ventral nuclei	0.0405	0.5507	0.5967	0.0678
PHA3	ParaHippocampal Area 3	Ventral nuclei	0.0415	0.5507	0.5967	0.0695
p946v	Area posterior 9-46v	Intralaminar nuclei	-0.0498	0.5514	-0.5956	0.0836
FOP1	Frontal OPercular Area 1	Lateral nuclei	0.0441	0.5524	0.5941	0.0742
TGv	Area TG Ventral	Intralaminar nuclei	-0.0474	0.5531	-0.5932	0.08
PFt	Area PFt	Posterior nuclei	0.0395	0.5544	0.5912	0.0669
pOFC	posterior OFC Complex	Anterior nuclei	0.0424	0.5568	0.5876	0.0722
SFL	Superior Frontal Language Area	Anterior nuclei	0.0514	0.5569	0.5875	0.0874
STSdp	Area STSd posterior	Anterior nuclei	0.0537	0.5575	0.5865	0.0916
p24	Area posterior 24	Ventral nuclei	-0.0455	0.5585	-0.585	0.0778
MIP	Medial IntraParietal Area	Ventral nuclei	-0.0475	0.5596	-0.5834	0.0813
AIP	Anterior IntraParietal Area	Posterior nuclei	-0.0439	0.5632	-0.5781	0.0759
946d	Area 9-46d	Posterior nuclei	-0.0405	0.5635	-0.5777	0.0701
TE1a	Area TE1 anterior	Medial nuclei	0.0416	0.5663	0.5735	0.0725
IP2	Area IntraParietal 2	Lateral nuclei	0.0448	0.567	0.5725	0.0783
FOP3	Frontal OPercular Area 3	Intralaminar nuclei	0.0371	0.5677	0.5714	0.0649
Pir	Pirform Cortex	Intralaminar nuclei	-0.0359	0.5684	-0.5704	0.0629
a946v	Area anterior 9-46v	Posterior nuclei	-0.0395	0.5706	-0.5672	0.0696
LO3	Area Lateral Occipital 3	Intralaminar nuclei	0.048	0.5717	0.5656	0.0849
V3	Third Visual Area	Intralaminar nuclei	-0.0329	0.5767	-0.5581	0.0589
STV	Superior Temporal Visual Area	Lateral nuclei	0.0388	0.5768	0.558	0.0695
PreS	PreSubiculum	Medial nuclei	-0.0383	0.5789	-0.5549	0.0689
TPOJ2	Area TemporoParietoOccipital Junction 2	Posterior nuclei	-0.0516	0.5789	-0.555	0.093
OP4	Area OP4/PV	Anterior nuclei	-0.0439	0.583	-0.549	0.08
FEF	Frontal Eye Fields	Intralaminar nuclei	-0.0438	0.5847	-0.5466	0.0802
EC	Entorhinal Cortex	Medial nuclei	0.0483	0.5858	0.545	0.0887
33pr	Area 33 prime	Lateral nuclei	0.0449	0.588	0.5417	0.0828
23c	Area 23c	Lateral nuclei	-0.0409	0.5884	-0.5411	0.0755
8Ad	Area 8Ad	Anterior nuclei	-0.0565	0.5892	-0.5399	0.1047
IPS1	IntraParietal Sulcus Area 1	Lateral nuclei	-0.039	0.5901	-0.5387	0.0725
STSva	Area STSv anterior	Posterior nuclei	0.0472	0.5909	0.5376	0.0877
PF	Area PF Complex	Medial nuclei	0.0444	0.5937	0.5335	0.0832
V7	Seventh Visual Area	Intralaminar nuclei	-0.0349	0.5938	-0.5334	0.0655
TE2a	Area TE2 anterior	Lateral nuclei	0.0336	0.5947	0.532	0.0631
46	Area 46	Ventral nuclei	-0.0332	0.5966	-0.5293	0.0627
8Ad	Area 8Ad	Intralaminar nuclei	0.0443	0.5976	0.5279	0.0839
6r	Rostral Area 6	Medial nuclei	0.0449	0.599	0.5258	0.0854
TPOJ1	Area TemporoParietoOcci pital Junction 1	Lateral nuclei	-0.04	0.5993	-0.5254	0.0761
p47r	Area posterior 47r	Intralaminar nuclei	-0.0362	0.6004	-0.5239	0.0692
2	Area 2	Anterior nuclei	-0.0443	0.6006	-0.5235	0.0845
a10p	Area anterior 10p	Anterior nuclei	-0.0488	0.6006	-0.5236	0.0932
1	Area 1	Anterior nuclei	-0.0322	0.6016	-0.5221	0.0618
TE1a	Area TE1 anterior	Anterior nuclei	-0.0441	0.6017	-0.522	0.0845
V3CD	Area V3CD	Anterior nuclei	0.0455	0.605	0.5173	0.0879
31a	Area 31a	Lateral nuclei	0.0405	0.6067	0.5148	0.0786
1	Area 1	Intralaminar nuclei	-0.0306	0.608	-0.5129	0.0596
A5	Auditory 5 Complex	Posterior nuclei	-0.0305	0.6086	-0.5121	0.0596
FOP1	Frontal OPercular Area 1	Intralaminar nuclei	-0.0407	0.61	-0.5101	0.0798
24dd	Dorsal Area 24d	Posterior nuclei	-0.0289	0.6103	-0.5096	0.0567
IP2	Area IntraParietal 2	Posterior nuclei	0.0417	0.6117	0.5076	0.0822
FOP4	Area TA2	Posterior nuclei	0.038	0.6128	0.506	0.075
TE1m	Area TE1 Middle	Posterior nuclei	-0.0492	0.6132	-0.5055	0.0973
8Ad	Area 8Ad	Ventral nuclei	0.0392	0.6134	0.5053	0.0776
p32pr	Area p32 prime	Anterior nuclei	-0.0373	0.614	-0.5044	0.074
Ig	Insular Granular Complex	Ventral nuclei	0.0318	0.6155	0.5022	0.0633
8C	Area 8C	Anterior nuclei	0.0502	0.6163	0.501	0.1002
MIP	Medial IntraParietal Area	Anterior nuclei	-0.0559	0.6181	-0.4985	0.1121
s32	Area s32	Lateral nuclei	-0.0461	0.6241	-0.4901	0.0941
8C	Area 8C	Ventral nuclei	0.0356	0.6241	0.49	0.0727
TF	Area TF	Anterior nuclei	-0.0353	0.6247	-0.4892	0.0722
FOP2	Frontal OPercular Area 2	Ventral nuclei	-0.0329	0.6254	-0.4882	0.0674
V3CD	Area V3CD	Posterior nuclei	-0.04	0.6281	-0.4845	0.0827
A1	Primary Auditory Cortex	Lateral nuclei	0.0343	0.6285	0.4839	0.0709
d23ab	Area dorsal 23 a+b	Intralaminar nuclei	-0.0336	0.6288	-0.4835	0.0695
FFC	Fusiform Face Complex	Posterior nuclei	0.0356	0.6323	0.4785	0.0743
44	Area 44	Anterior nuclei	-0.0376	0.6325	-0.4782	0.0786
6mp	Area 6mp	Medial nuclei	-0.0352	0.6334	-0.4769	0.0737
VMV1	VentroMedial Visual Area 1	Lateral nuclei	0.0289	0.634	0.4761	0.0607
STSdp	Area STSd posterior	Intralaminar nuclei	0.0328	0.6357	0.4737	0.0692
10d	Area 10d	Lateral nuclei	0.0344	0.6377	0.4709	0.073
IFJp	Area IFJp	Lateral nuclei	0.0335	0.6377	0.471	0.0711
V6A	Area V6A	Lateral nuclei	0.0361	0.6394	0.4685	0.0771
RI	RetroInsular Cortex	Ventral nuclei	0.031	0.6394	0.4686	0.0661
4	Primary Motor Cortex	Intralaminar nuclei	-0.0297	0.6396	-0.4683	0.0633
VMV3	VentroMedial Visual Area 3	Lateral nuclei	-0.0365	0.6417	-0.4654	0.0784
H	Hippocampus	Intralaminar nuclei	0.0286	0.6427	0.4639	0.0617
47m	Area 47m	Medial nuclei	0.0424	0.6439	0.4622	0.0917
SFL	Superior Frontal Language Area	Intralaminar nuclei	-0.0351	0.6443	-0.4617	0.0759
7m	Area 7m	Medial nuclei	-0.0399	0.6443	-0.4617	0.0865
SFL	Superior Frontal Language Area	Posterior nuclei	0.0359	0.6545	0.4476	0.0801
7AL	Lateral Area 7A	Medial nuclei	0.0378	0.6552	0.4465	0.0847
a47r	Area anterior 47r	Intralaminar nuclei	-0.0325	0.6554	-0.4463	0.0727
OFC	Orbital Frontal Complex	Ventral nuclei	-0.0311	0.6563	-0.445	0.0699
8C	Area 8C	Posterior nuclei	-0.0353	0.6583	-0.4422	0.0797
55b	Area 55b	Ventral nuclei	0.0311	0.6584	0.4421	0.0703
25	Area 25	Anterior nuclei	0.0376	0.6586	0.4419	0.0852
PGs	Area PGs	Anterior nuclei	0.037	0.6591	0.4411	0.0838
STSva	Area STSv anterior	Intralaminar nuclei	-0.031	0.6605	-0.4392	0.0706
PEF	Premotor Eye Field	Anterior nuclei	-0.0442	0.6624	-0.4366	0.1013
7m	Area 7m	Posterior nuclei	-0.0311	0.6631	-0.4356	0.0714
1	Area 1	Lateral nuclei	0.0254	0.6672	0.43	0.0592
PGp	Area PGp	Ventral nuclei	-0.0317	0.6683	-0.4285	0.074
p24	Area posterior 24	Anterior nuclei	-0.036	0.6686	-0.428	0.0841
PIT	Posterior InferoTemporal Complex	Lateral nuclei	-0.0435	0.6693	-0.4271	0.1018
A5	Auditory 5 Complex	Ventral nuclei	-0.0259	0.6697	-0.4265	0.0608
V8	Eighth Visual Area	Posterior nuclei	-0.0303	0.6721	-0.4232	0.0716
OFC	Orbital Frontal Complex	Posterior nuclei	0.0327	0.6722	0.4231	0.0772
PFcm	Area PFcm	Posterior nuclei	0.0306	0.6728	0.4223	0.0725
A1	Primary Auditory Cortex	Posterior nuclei	0.0307	0.677	0.4166	0.0737
a24pr	Anterior 24 prime	Posterior nuclei	-0.0333	0.6777	-0.4157	0.0801
PFcm	Area PFcm	Ventral nuclei	0.0267	0.6783	0.4147	0.0643
a32pr	Area anterior 32 prime	Anterior nuclei	-0.0368	0.6794	-0.4133	0.0891
STSda	Area STSd anterior	Lateral nuclei	0.0276	0.6807	0.4116	0.067
LBelt	Lateral Belt Complex	Medial nuclei	0.029	0.6807	0.4115	0.0704
31pd	Area 31pd	Anterior nuclei	-0.038	0.6814	-0.4106	0.0926
V3B	Area V3B	Lateral nuclei	-0.0286	0.6821	-0.4096	0.0698
7AL	Lateral Area 7A	Intralaminar nuclei	-0.03	0.6835	-0.4077	0.0737
PeEc	Perirhinal Ectorhinal Cortex	Intralaminar nuclei	-0.026	0.6835	-0.4076	0.0638
A5	Auditory 5 Complex	Lateral nuclei	-0.0266	0.6837	-0.4075	0.0653
FOP5	Area Frontal Opercular 5	Anterior nuclei	-0.0306	0.6841	-0.4068	0.0752
TE2p	Area TE2 posterior	Intralaminar nuclei	-0.0269	0.6841	-0.4069	0.0662
V8	Eighth Visual Area	Lateral nuclei	0.0288	0.6861	0.4042	0.0712
TPOJ3	Area TemporoParietoOccipital Junction 3	Intralaminar nuclei	-0.0362	0.6863	-0.4039	0.0897
TE1m	Area TE1 Middle	Lateral nuclei	0.0436	0.6875	0.4022	0.1084
6a	Area 6 anterior	Medial nuclei	0.034	0.688	0.4015	0.0846
VMV3	VentroMedial Visual Area 3	Posterior nuclei	-0.032	0.6899	-0.399	0.0801
5mv	Area 5m ventral	Intralaminar nuclei	0.0332	0.6925	0.3955	0.084
3a	Area 3a	Intralaminar nuclei	0.0263	0.693	0.3948	0.0667
23c	Area 23c	Intralaminar nuclei	-0.0339	0.6933	-0.3944	0.086
V8	Eighth Visual Area	Anterior nuclei	-0.0336	0.6943	-0.393	0.0856
LO3	Area Lateral Occipital 3	Anterior nuclei	-0.036	0.6958	-0.391	0.0922
23c	Area 23c	Anterior nuclei	-0.0406	0.698	-0.388	0.1046
5mv	Area 5m ventral	Anterior nuclei	-0.0344	0.6987	-0.387	0.0888
TE1p	Area TE1 posterior	Lateral nuclei	0.0298	0.7005	0.3846	0.0776
6d	Dorsal area 6	Ventral nuclei	-0.022	0.7018	-0.3828	0.0574
VIP	Ventral IntraParietal Complex	Anterior nuclei	-0.0452	0.7031	-0.3812	0.1187
25	Area 25	Posterior nuclei	0.0307	0.7036	0.3805	0.0806
TE2a	Area TE2 anterior	Intralaminar nuclei	-0.0269	0.705	-0.3786	0.0711
TE1m	Area TE1 Middle	Anterior nuclei	-0.0424	0.7052	-0.3782	0.112
EC	Entorhinal Cortex	Lateral nuclei	0.0298	0.7074	0.3754	0.0795
V3CD	Area V3CD	Lateral nuclei	0.0293	0.709	0.3733	0.0784
IFJa	Area IFJa	Ventral nuclei	0.0266	0.7123	0.3687	0.0722
AVI	Anterior Ventral Insular Area	Intralaminar nuclei	0.0273	0.7126	0.3683	0.0741
10d	Area 10d	Posterior nuclei	-0.0276	0.7128	-0.3681	0.075
d23ab	Area dorsal 23 a+b	Posterior nuclei	-0.0279	0.716	-0.3638	0.0767
p24	Area posterior 24	Posterior nuclei	-0.0262	0.718	-0.3612	0.0726
3b	Primary Sensory Cortex	Ventral nuclei	-0.0216	0.7198	-0.3588	0.0603
RSC	RetroSplenial Complex	Medial nuclei	0.026	0.7242	0.3529	0.0737
FOP4	Area TA2	Intralaminar nuclei	0.0238	0.7287	0.3468	0.0687
TGv	Area TG Ventral	Posterior nuclei	-0.0291	0.7296	-0.3457	0.0842
31a	Area 31a	Intralaminar nuclei	-0.0264	0.7319	-0.3425	0.0772
VMV2	VentroMedial Visual Area 2	Intralaminar nuclei	-0.0258	0.7328	-0.3414	0.0756
TPOJ1	Area TemporoParietoOcci pital Junction 1	Ventral nuclei	0.024	0.7333	0.3408	0.0704
3b	Primary Sensory Cortex	Anterior nuclei	-0.0248	0.735	-0.3385	0.0733
a32pr	Area anterior 32 prime	Intralaminar nuclei	-0.0233	0.7364	-0.3366	0.0692
47l	Area 47l (47 lateral)	Lateral nuclei	-0.0262	0.737	-0.3358	0.0781
9p	Area 9 Posterior	Intralaminar nuclei	-0.0286	0.7375	-0.3351	0.0854
IP0	Area IntraParietal 0	Lateral nuclei	-0.0214	0.7394	-0.3326	0.0643
6mp	Area 6mp	Posterior nuclei	-0.0246	0.7413	-0.3301	0.0744
3b	Primary Sensory Cortex	Intralaminar nuclei	-0.0213	0.7447	-0.3256	0.0656
H	Hippocampus	Anterior nuclei	0.0257	0.7459	0.324	0.0792
9p	Area 9 Posterior	Lateral nuclei	0.0281	0.7463	0.3236	0.0869
a47r	Area anterior 47r	Anterior nuclei	0.029	0.7479	0.3215	0.0903
V3	Third Visual Area	Lateral nuclei	0.0211	0.7499	0.3188	0.0663
PIT	Posterior InferoTemporal Complex	Intralaminar nuclei	-0.0311	0.7501	-0.3185	0.0976
LO1	Area Lateral Occipital 1	Intralaminar nuclei	0.0299	0.7518	0.3163	0.0946
47m	Area 47m	Lateral nuclei	-0.0244	0.7523	-0.3157	0.0772
IP0	Area IntraParietal 0	Anterior nuclei	0.0224	0.7534	0.3141	0.0714
IFJp	Area IFJp	Intralaminar nuclei	-0.0246	0.7544	-0.3128	0.0785
OP23	Area OP2-3/VS	Anterior nuclei	-0.023	0.7554	-0.3115	0.0737
SFL	Superior Frontal Language Area	Lateral nuclei	0.0245	0.7554	0.3115	0.0786
IFJp	Area IFJp	Anterior nuclei	-0.0275	0.7567	-0.3098	0.0887
946d	Area 9-46d	Ventral nuclei	-0.0177	0.7598	-0.3057	0.0578
STGa	Area STGa	Anterior nuclei	0.0265	0.7599	0.3056	0.0868
PFm	Area PFm Complex	Posterior nuclei	-0.0199	0.7609	-0.3043	0.0652
LIPv	Area Lateral IntraParietal ventral	Ventral nuclei	0.0288	0.7617	0.3033	0.0949
p32	Area p32	Lateral nuclei	0.0284	0.7622	0.3026	0.0938
7AL	Lateral Area 7A	Ventral nuclei	0.0213	0.7664	0.2971	0.0718
24dd	Dorsal Area 24d	Intralaminar nuclei	0.0177	0.7673	0.2959	0.0597
TE2p	Area TE2 posterior	Ventral nuclei	-0.0177	0.7704	-0.2919	0.0605
6a	Area 6 anterior	Ventral nuclei	-0.02	0.7724	-0.2893	0.069
V6	Sixth Visual Area	Medial nuclei	0.0252	0.7726	0.2889	0.0874
MI	Middle Insular Area	Intralaminar nuclei	0.0179	0.7738	0.2874	0.0624
46	Area 46	Posterior nuclei	-0.0193	0.7739	-0.2873	0.0673
A4	Auditory 4 Complex	Lateral nuclei	-0.0192	0.7747	-0.2862	0.067
p32pr	Area p32 prime	Intralaminar nuclei	-0.0208	0.776	-0.2845	0.0731
13l	Area 13l	Anterior nuclei	-0.0247	0.7769	-0.2834	0.087
V3	Third Visual Area	Medial nuclei	-0.0191	0.7837	-0.2745	0.0695
9m	Area 9 Middle	Posterior nuclei	0.0181	0.7853	0.2725	0.0664
V7	Seventh Visual Area	Ventral nuclei	-0.0181	0.7855	-0.2722	0.0664
46	Area 46	Anterior nuclei	0.025	0.7858	0.2717	0.0922
TE2a	Area TE2 anterior	Anterior nuclei	0.0215	0.7878	0.2692	0.08
STSda	Area STSd anterior	Anterior nuclei	0.0255	0.7887	0.2679	0.0951
VMV1	VentroMedial Visual Area 1	Intralaminar nuclei	-0.0174	0.7887	-0.268	0.0648
11l	Area 11l	Anterior nuclei	-0.0224	0.7888	-0.2679	0.0837
PHA2	ParaHippocampal Area 2	Posterior nuclei	-0.0171	0.7901	-0.2661	0.0641
7m	Area 7m	Lateral nuclei	0.0197	0.7912	0.2648	0.0745
TE1m	Area TE1 Middle	Medial nuclei	-0.0262	0.7918	-0.2639	0.0994
6r	Rostral Area 6	Lateral nuclei	-0.0193	0.7941	-0.261	0.074
RI	RetroInsular Cortex	Medial nuclei	0.0187	0.7962	0.2582	0.0724
PBelt	ParaBelt Complex	Lateral nuclei	0.0196	0.7963	0.2581	0.0761
PHA1	ParaHippocampal Area 1	Intralaminar nuclei	-0.0153	0.7984	-0.2554	0.0601
V3A	Area V3A	Anterior nuclei	-0.0237	0.7987	-0.255	0.0929
8Ad	Area 8Ad	Lateral nuclei	0.02	0.7993	0.2543	0.0787
V6	Sixth Visual Area	Anterior nuclei	0.0214	0.8003	0.253	0.0848
25	Area 25	Medial nuclei	0.0228	0.8054	0.2463	0.0926
A4	Auditory 4 Complex	Posterior nuclei	0.0166	0.8065	0.245	0.0677
4	Primary Motor Cortex	Ventral nuclei	-0.014	0.8103	-0.24	0.0583
9a	Area 9 anterior	Posterior nuclei	0.0186	0.812	0.2378	0.0783
PGs	Area PGs	Posterior nuclei	-0.0179	0.8143	-0.2349	0.0761
IPS1	IntraParietal Sulcus Area 1	Anterior nuclei	-0.0202	0.8158	-0.233	0.0868
47m	Area 47m	Intralaminar nuclei	0.0168	0.8183	0.2297	0.073
FOP2	Frontal OPercular Area 2	Intralaminar nuclei	-0.0143	0.8187	-0.2292	0.0623
EC	Entorhinal Cortex	Anterior nuclei	-0.0208	0.8212	-0.226	0.0921
V4t	Area V4t	Intralaminar nuclei	0.0219	0.8216	0.2255	0.0971
Pir	Pirform Cortex	Posterior nuclei	0.0162	0.823	0.2237	0.0723
ProS	ProStriate Area	Intralaminar nuclei	0.0124	0.8239	0.2225	0.0557
V4t	Area V4t	Anterior nuclei	0.0226	0.8267	0.2189	0.1034
IFSp	Area IFSp	Ventral nuclei	-0.015	0.8299	-0.2148	0.0698
PFcm	Area PFcm	Medial nuclei	-0.0166	0.8304	-0.2143	0.0775
7PL	Lateral Area 7P	Lateral nuclei	0.0212	0.8316	0.2126	0.0995
SCEF	Supplementary and Cingulate Eye Field	Anterior nuclei	-0.0161	0.8329	-0.2109	0.0765
IP1	Area IntraParietal 1	Lateral nuclei	-0.0169	0.8329	-0.211	0.0799
V4	Fourth Visual Area	Lateral nuclei	-0.0157	0.8353	-0.2079	0.0757
LO3	Area Lateral Occipital 3	Medial nuclei	-0.0183	0.8393	-0.2028	0.0902
p32pr	Area p32 prime	Posterior nuclei	-0.0151	0.8413	-0.2002	0.0755
LIPv	Area Lateral IntraParietal ventral	Posterior nuclei	0.0205	0.8433	0.1977	0.1039
IFSa	Area IFSa	Intralaminar nuclei	0.0159	0.844	0.1967	0.0809
LIPd	Area Lateral IntraParietal dorsal	Posterior nuclei	-0.0191	0.8451	-0.1953	0.0978
7Am	Medial Area 7A	Medial nuclei	-0.0175	0.8454	-0.1949	0.0897
IFJa	Area IFJa	Posterior nuclei	0.0152	0.8455	0.1948	0.078
PoI1	Area Posterior Insular 1	Intralaminar nuclei	-0.013	0.847	-0.193	0.0675
25	Area 25	Ventral nuclei	-0.015	0.8481	-0.1916	0.0784
7AL	Lateral Area 7A	Posterior nuclei	-0.0133	0.849	-0.1904	0.0697
LIPd	Area Lateral IntraParietal dorsal	Lateral nuclei	-0.0158	0.8491	-0.1903	0.0831
a24	Area a24	Anterior nuclei	0.0158	0.851	0.1879	0.0842
7m	Area 7m	Intralaminar nuclei	-0.0132	0.8541	-0.1839	0.0716
LIPv	Area Lateral IntraParietal ventral	Lateral nuclei	0.0173	0.8542	0.1837	0.0939
MT	Middle Temporal Area	Medial nuclei	-0.0204	0.8563	-0.1811	0.1126
Pir	Pirform Cortex	Anterior nuclei	-0.0162	0.8575	-0.1796	0.0904
31a	Area 31a	Posterior nuclei	0.014	0.8596	0.1769	0.079
13l	Area 13l	Medial nuclei	0.0145	0.8606	0.1756	0.0825
MIP	Medial IntraParietal Area	Intralaminar nuclei	-0.0158	0.8611	-0.1749	0.0904
POS1	Parieto-Occipital Sulcus Area 1	Medial nuclei	0.0123	0.8616	0.1743	0.0706
TE1p	Area TE1 posterior	Intralaminar nuclei	-0.0127	0.8641	-0.1712	0.0739
7PL	Lateral Area 7P	Ventral nuclei	-0.0137	0.8662	-0.1685	0.0811
STGa	Area STGa	Posterior nuclei	-0.0115	0.8666	-0.168	0.0684
9m	Area 9 Middle	Anterior nuclei	0.0129	0.8702	0.1635	0.0789
v23ab	Area ventral 23 a+b	Intralaminar nuclei	0.0112	0.8703	0.1633	0.0686
IPS1	IntraParietal Sulcus Area 1	Ventral nuclei	0.0094	0.8705	0.163	0.0579
STSda	Area STSd anterior	Intralaminar nuclei	0.0088	0.8747	0.1576	0.0561
8BL	Area 8B Lateral	Medial nuclei	0.0153	0.8754	0.1568	0.0974
i68	Inferior 6-8 Transitional Area	Medial nuclei	0.0137	0.8765	0.1554	0.0882
MI	Middle Insular Area	Posterior nuclei	-0.0095	0.8765	-0.1554	0.0611
IFJa	Area IFJa	Medial nuclei	-0.0133	0.8775	-0.1541	0.0864
24dv	Ventral Area 24d	Intralaminar nuclei	0.0125	0.8797	0.1513	0.0823
11l	Area 11l	Ventral nuclei	-0.0092	0.8802	-0.1508	0.0611
A5	Auditory 5 Complex	Anterior nuclei	-0.0131	0.8803	-0.1506	0.0869
AIP	Anterior IntraParietal Area	Anterior nuclei	0.0141	0.8804	0.1505	0.0937
31pd	Area 31pd	Lateral nuclei	0.0116	0.8811	0.1496	0.0773
VIP	Ventral IntraParietal Complex	Posterior nuclei	0.0129	0.8838	0.1462	0.088
s68	Superior 6-8 Transitional Area	Medial nuclei	-0.0131	0.8839	-0.1461	0.0894
47m	Area 47m	Anterior nuclei	0.0134	0.8846	0.1452	0.0925
31a	Area 31a	Anterior nuclei	0.0139	0.8862	0.1431	0.0973
PoI1	Area Posterior Insular 1	Posterior nuclei	0.0096	0.8865	0.1428	0.0673
PoI2	Posterior Insular Area 2	Posterior nuclei	-0.0091	0.8868	-0.1424	0.0637
PH	Area PH	Anterior nuclei	-0.0143	0.8883	-0.1405	0.1017
9p	Area 9 Posterior	Ventral nuclei	0.0108	0.8928	0.1347	0.0799
4	Primary Motor Cortex	Anterior nuclei	-0.0098	0.8943	-0.1328	0.0739
23d	Area 23d	Intralaminar nuclei	0.009	0.8951	0.1319	0.0679
V4	Fourth Visual Area	Anterior nuclei	0.0112	0.8953	0.1316	0.0851
TE1p	Area TE1 posterior	Ventral nuclei	0.0092	0.8971	0.1293	0.0709
V3B	Area V3B	Anterior nuclei	0.011	0.8988	0.1272	0.0867
TPOJ2	Area TemporoParietoOccipital Junction 2	Lateral nuclei	0.0098	0.8997	0.1261	0.0777
PeEc	Perirhinal Ectorhinal Cortex	Anterior nuclei	-0.0093	0.9	-0.1256	0.0738
47l	Area 47l (47 lateral)	Ventral nuclei	-0.0083	0.9041	-0.1205	0.0686
PoI2	Posterior Insular Area 2	Anterior nuclei	0.0099	0.9047	0.1198	0.0823
a32pr	Area anterior 32 prime	Posterior nuclei	0.0085	0.9056	0.1186	0.0716
PFm	Area PFm Complex	Anterior nuclei	-0.0107	0.9075	-0.1161	0.0919
TE1m	Area TE1 Middle	Intralaminar nuclei	0.0113	0.9079	0.1156	0.0978
946d	Area 9-46d	Anterior nuclei	0.0102	0.9093	0.114	0.0895
TE2p	Area TE2 posterior	Anterior nuclei	0.0091	0.9109	0.1119	0.0817
LO3	Area Lateral Occipital 3	Ventral nuclei	-0.0076	0.9119	-0.1107	0.0685
10r	Area 10r	Lateral nuclei	0.011	0.912	0.1105	0.0991
VMV3	VentroMedial Visual Area 3	Ventral nuclei	-0.0077	0.9123	-0.1102	0.0702
11l	Area 11l	Lateral nuclei	0.007	0.9125	0.1099	0.0636
TPOJ3	Area TemporoParietoOccipital Junction 3	Anterior nuclei	-0.0116	0.9137	-0.1084	0.1069
5L	Area 5L	Medial nuclei	0.0098	0.914	0.108	0.0907
LIPv	Area Lateral IntraParietal ventral	Medial nuclei	-0.0125	0.9151	-0.1067	0.1171
PGs	Area PGs	Intralaminar nuclei	-0.0081	0.9161	-0.1054	0.0765
7PL	Lateral Area 7P	Intralaminar nuclei	0.0094	0.9163	0.1051	0.0891
p32	Area p32	Intralaminar nuclei	0.0106	0.9176	0.1034	0.103
8C	Area 8C	Medial nuclei	-0.0091	0.9209	-0.0993	0.0913
a47r	Area anterior 47r	Ventral nuclei	0.0065	0.9237	0.0958	0.0673
PIT	Posterior InferoTemporal Complex	Medial nuclei	0.01	0.9255	0.0935	0.107
FOP1	Frontal OPercular Area 1	Posterior nuclei	0.0072	0.9258	0.0932	0.0768
PFt	Area PFt	Medial nuclei	-0.0069	0.9282	-0.0902	0.077
A1	Primary Auditory Cortex	Intralaminar nuclei	-0.0061	0.9289	-0.0892	0.0684
10pp	Polar 10p	Lateral nuclei	-0.0059	0.9303	-0.0875	0.0677
TE2a	Area TE2 anterior	Posterior nuclei	0.0051	0.9334	0.0835	0.0612
33pr	Area 33 prime	Ventral nuclei	0.0068	0.9337	0.0832	0.0819
PSL	PeriSylvian Language Area	Lateral nuclei	-0.0058	0.9364	-0.0798	0.0729
IFSa	Area IFSa	Posterior nuclei	0.0058	0.9377	0.0782	0.0737
V7	Seventh Visual Area	Posterior nuclei	-0.0052	0.9415	-0.0734	0.0714
MIP	Medial IntraParietal Area	Lateral nuclei	0.0062	0.946	0.0677	0.0913
13l	Area 13l	Lateral nuclei	0.0051	0.9463	0.0673	0.076
RI	RetroInsular Cortex	Posterior nuclei	-0.005	0.9465	-0.0671	0.0748
8Av	Area 8Av	Posterior nuclei	-0.0049	0.9481	-0.0652	0.0752
p946v	Area posterior 9-46v	Anterior nuclei	0.006	0.9487	0.0644	0.0928
FST	Area FST	Anterior nuclei	0.0055	0.9501	0.0626	0.0883
52	Area 52	Intralaminar nuclei	-0.0047	0.9508	-0.0617	0.0761
PHA2	ParaHippocampal Area 2	Intralaminar nuclei	0.0041	0.9548	0.0567	0.0725
PBelt	ParaBelt Complex	Intralaminar nuclei	0.0039	0.9556	0.0557	0.0701
Pir	Pirform Cortex	Lateral nuclei	0.0036	0.9567	0.0542	0.0662
TPOJ2	Area TemporoParietoOccipital Junction 2	Anterior nuclei	0.0052	0.9571	0.0538	0.0967
d23ab	Area dorsal 23 a+b	Anterior nuclei	-0.0047	0.9582	-0.0525	0.0902
IFJa	Area IFJa	Lateral nuclei	-0.0036	0.9593	-0.051	0.0709
LO1	Area Lateral Occipital 1	Anterior nuclei	0.0047	0.9597	0.0505	0.0924
TE2p	Area TE2 posterior	Lateral nuclei	0.0032	0.9627	0.0467	0.0675
25	Area 25	Lateral nuclei	0.0035	0.9647	0.0443	0.0792
3b	Primary Sensory Cortex	Posterior nuclei	-0.0028	0.9651	-0.0437	0.0645
MST	Medial Superior Temporal Area	Posterior nuclei	-0.0039	0.9652	-0.0436	0.09
45	Area 45	Intralaminar nuclei	-0.0035	0.9665	-0.042	0.0824
IFSp	Area IFSp	Anterior nuclei	0.0033	0.9692	0.0387	0.0866
VMV2	VentroMedial Visual Area 2	Ventral nuclei	0.0026	0.9699	0.0377	0.0681
V6A	Area V6A	Intralaminar nuclei	0.0025	0.9701	0.0375	0.0658
p47r	Area posterior 47r	Posterior nuclei	0.0025	0.9725	0.0345	0.0727
5mv	Area 5m ventral	Lateral nuclei	0.0027	0.9728	0.0341	0.0779
PFop	Area PF opercular	Medial nuclei	-0.0024	0.9728	-0.0341	0.0711
47s	Area 47s	Intralaminar nuclei	0.0021	0.9736	0.0332	0.0638
10d	Area 10d	Anterior nuclei	0.0026	0.9758	0.0304	0.0857
11l	Area 11l	Intralaminar nuclei	0.002	0.9758	0.0304	0.0645
PeEc	Perirhinal Ectorhinal Cortex	Posterior nuclei	-0.0019	0.9762	-0.0298	0.0643
6v	Ventral Area 6	Lateral nuclei	-0.0022	0.9774	-0.0283	0.0788
31pv	Area 31p ventral	Lateral nuclei	-0.0022	0.9775	-0.0282	0.0775
2	Area 2	Medial nuclei	0.0022	0.9779	0.0277	0.0806
TE1p	Area TE1 posterior	Anterior nuclei	-0.0025	0.9782	-0.0273	0.0899
SCEF	Supplementary and Cingulate Eye Field	Ventral nuclei	0.0018	0.9788	0.0266	0.069
7Pm	Medial Area 7P	Medial nuclei	-0.0023	0.9799	-0.0251	0.0912
VVC	Ventral Visual Complex	Ventral nuclei	0.0015	0.9803	0.0247	0.0592
6d	Dorsal area 6	Lateral nuclei	0.0018	0.9809	0.0239	0.0767
PEF	Premotor Eye Field	Lateral nuclei	0.002	0.9815	0.0232	0.087
52	Area 52	Posterior nuclei	0.0016	0.9819	0.0227	0.0685
p10p	Area posterior 10p	Posterior nuclei	0.0013	0.9864	0.0171	0.077
55b	Area 55b	Lateral nuclei	0.001	0.9885	0.0144	0.0711
7PC	Area 7PC	Lateral nuclei	-0.0009	0.9903	-0.0122	0.0767
PFcm	Area PFcm	Lateral nuclei	-0.0008	0.9912	-0.0111	0.0731
LO3	Area Lateral Occipital 3	Posterior nuclei	0.0007	0.9927	0.0091	0.0801
6ma	Area 6m anterior	Posterior nuclei	-0.0006	0.9935	-0.0081	0.0683
PreS	PreSubiculum	Anterior nuclei	0.0006	0.9936	0.008	0.0707
V3CD	Area V3CD	Ventral nuclei	-0.0005	0.995	-0.0063	0.0815
8Ad	Area 8Ad	Medial nuclei	-0.0005	0.9959	-0.0052	0.0956
8BL	Area 8B Lateral	Ventral nuclei	-0.0003	0.9961	-0.0049	0.0707
LO1	Area Lateral Occipital 1	Posterior nuclei	-0.0001	0.9987	-0.0016	0.0793
