# Supplementary material for: The genetic architecture of the human thalamus and its overlap with ten common brain disorders
Source: Nat Commun. 2021 May 18;12:2909. doi: 10.1038/s41467-021-23175-z (PMC8131358; doi:10.1038/s41467-021-23175-z)
Supplement: Supplementary file 19 — Supplementary Data 16 [file 41467_2021_23175_MOESM19_ESM.xlsx]

## Sheet: Suppl. Data 16_conjFDR
Disorder	Volume	FDR threshold	Locus	SNP	Chromosome	Position	ConjFDR	MinBP	MaxBP	Nearest gene	Distance	Function	CADD	RDB	minChrState
AD	Whole thalamus	0.05	1	rs79237360	14	23459766	0.0167654	23375251	23476461	RP11-298I3.4:C14orf93	00:00:00	ncRNA_intronic	2.05	7	4
AD	Whole thalamus	0.05	2	rs7192723	16	70683202	0.0243178	70658224	70692574	IL34	0	intronic	2.285	5	1
AD	Ventral	0.05	1	rs2469204	15	77256130	0.0281517	76692345	77256130	RN7SL278P	13127	intergenic	3.607	NA	5
AD	Ventral	0.05	2	rs34843303	15	79234470	0.0215715	79219188	79257278	CTSH	0	intronic	2.103	2b	1
AD	Ventral	0.05	3	rs12951873	17	47403553	0.0391209	47322746	47454515	ZNF652	0	intronic	8.443	7	5
AD	Medial	0.05	1	rs5011432	7	12268668	0.0355812	12233848	12285140	TMEM106B	0	intronic	2.817	6	4
AD	Medial	0.05	2	rs3740688	11	47380340	0.028277	47380340	47461263	SPI1	0	exonic	0.373	3a	1
AD	Lateral	0.05	1	rs2906095	17	47382268	0.038876	47322746	47450775	ZNF652	0	intronic	0.029	NA	4
AD	Intralaminar	0.05	1	rs10753232	1	180950126	0.0364381	180943529	181011509	STX6	0	intronic	1.239	5	4
AD	Intralaminar	0.05	2	rs7561528	2	127889637	0.0301217	127844161	127894615	BIN1	24705	intergenic	7.309	6	5
AD	Intralaminar	0.05	3	rs13165101	5	137858382	0.0283677	137805305	137921869	ETF1	0	intronic	1.286	6	4
AD	Intralaminar	0.05	4	rs2337988	5	140191306	0.00316396	139726641	140222641	PCDHA1:PCDHA2:PCDHA3:PCDHA4	0:0:0:0	intronic	7.711	6	5
AD	Intralaminar	0.05	5	rs13232115	7	99670932	0.00210227	99533111	100091795	ZNF3	0	intronic	0.858	7	4
AD	Intralaminar	0.05	6	rs10147551	14	92955520	0.0410364	92941050	92969916	SLC24A4	0	intronic	4.026	5	2
ADHD	Whole thalamus	0.05	1	rs72893910	18	39305679	0.046073	39265197	39324075	RP11-188I24.1	63447	intergenic	12.97	6	14
ADHD	Ventral	0.05	1	rs4690416	4	176793344	0.0239836	176717470	176794730	GPM6A	0	intronic	0.3	5	5
ADHD	Ventral	0.05	2	rs35109831	7	1844893	0.0188088	1826378	1852166	MAD1L1	10535	intergenic	0.433	3a	5
ADHD	Ventral	0.05	3	rs990845	11	28548229	0.0451799	28379460	28577867	RP11-22P4.1	0	ncRNA_exonic	8.041	4	8
ADHD	Posterior	0.05	1	rs77941694	3	49886319	0.0139322	49609477	49890967	TRAIP	0	intronic	0.097	7	5
ADHD	Intralaminar	0.05	1	rs77941694	3	49886319	0.00958691	48723302	49890967	TRAIP	0	intronic	0.097	7	5
ADHD	Intralaminar	0.05	2	rs11969056	6	37484285	0.0312788	37368362	37488116	RP1-153P14.8	0	ncRNA_intronic	5.724	4	2
ADHD	Intralaminar	0.05	3	rs7014426	8	145709990	0.0288446	145674469	145907866	PPP1R16A	0	intergenic	6.472	4	4
ASD	Whole thalamus	0.05	1	rs11782665	8	142626471	0.0159945	142611220	142651709	AC138647.1	97633	intergenic	7.274	5	5
ASD	Whole thalamus	0.05	2	rs112635299	14	94838142	0.0023001	94838142	94844947	SERPINA1	4941	intergenic	0.272	5	5
ASD	Whole thalamus	0.05	3	rs8070942	17	44208674	0.0011501	43463493	44865603	KANSL1	0	intronic	0.428	6	2
ASD	Whole thalamus	0.05	4	rs204102	20	14743248	0.0387144	14696882	14899761	MACROD2	0	intronic	3.174	6	7
ASD	Posterior	0.05	1	rs73073015	3	49503166	0.0213558	48564209	50239012	RNA5SP130	1381	intergenic	10.37	4	1
ASD	Lateral	0.05	1	rs73073015	3	49503166	0.019155	48564209	50239012	RNA5SP130	1381	intergenic	10.37	4	1
ASD	Lateral	0.05	2	rs12056662	8	82792905	0.0290417	82688246	82857264	RP11-354A14.1	4706	intergenic	4.742	5	14
ASD	Intralaminar	0.05	1	rs199502	17	44862347	0.0296975	43871982	44865603	WNT3	0	intronic	4.014	5	5
BD	Ventral	0.05	1	rs1180221	6	83953276	0.00510199	83911265	84017921	ME1	0	intronic	2.476	NA	4
BD	Ventral	0.05	2	rs4236274	7	1896413	0.0203749	1858618	2048220	MAD1L1	0	intronic	5.835	4	2
BD	Ventral	0.05	3	rs12925547	16	69241887	0.0154746	69141138	69432250	CIRH1A:SNTB2	00:00:00	intronic	2.911	6	5
BD	Posterior	0.05	1	rs2276807	3	36987083	0.0324182	36889621	37235370	TRANK1	534	upstream	1.839	NA	1
BD	Posterior	0.05	2	rs174566	11	61592362	0.0148568	61542006	61624181	FADS2:FADS1	00:00:00	intronic	4.497	6	1
BD	Posterior	0.05	3	rs2693698	14	99719219	0.0113241	99707933	99719219	BCL11B	0	intronic	8.089	NA	2
BD	Posterior	0.05	4	rs9938316	16	69413919	0.00431062	69141138	69432250	TERF2	0	intronic	0.545	7	4
BD	Medial	0.05	1	rs174583	11	61609750	0.0160034	61542006	61624181	FADS2	0	intronic	6.622	1f	2
BD	Medial	0.05	2	rs2693698	14	99719219	0.00885625	99707933	99719219	BCL11B	0	intronic	8.089	NA	2
BD	Lateral	0.05	1	rs255334	5	94094647	0.0294482	94088858	94140239	MCTP1	0	intronic	2.031	NA	5
BD	Lateral	0.05	2	rs852960	6	72205635	0.0499645	72138688	72242240	RP1-288M22.2	37057	intergenic	5.283	NA	1
BD	Lateral	0.05	3	rs1180221	6	83953276	0.00376813	83911265	84017921	ME1	0	intronic	2.476	NA	4
BD	Lateral	0.05	4	rs6060023	20	33322119	0.00223914	32924967	33525407	NCOA6	0	intronic	1.152	7	4
BD	Intralaminar	0.05	1	rs5756323	22	22334795	0.0343448	22097006	22334795	TOP3B	0	intronic	7.051	4	4
BD	Anterior	0.05	1	rs3132851	11	66056142	0.0301644	65810209	66060538	YIF1A	0	intronic	9.962	4	1
FEP	Ventral	0.05	1	rs61779328	1	39953467	0.0119186	39609298	40088043	MACF1	617	downstream	0.077	5	4
FEP	Posterior	0.05	1	rs61779328	1	39953467	0.0110802	39609298	40088043	MACF1	617	downstream	0.077	5	4
FEP	Intralaminar	0.05	1	rs6761005	2	131945159	0.0424574	131797308	131965572	PLEKHB2	0	intronic	1.557	4	5
FEP	Anterior	0.05	1	rs2025935	1	207675655	0.0245945	207655815	207675655	CR1	0	intronic	0.089	7	5
GEP	Whole thalamus	0.05	1	rs11579213	1	41421573	0.0457586	41421336	41744646	UBE2V1P8	13385	intergenic	5.969	5	5
GEP	Whole thalamus	0.05	2	rs4678442	3	136532971	0.0296647	136066051	136712852	RP11-731C17.1	4505	intergenic	0.963	7	5
GEP	Whole thalamus	0.05	3	rs573709	6	122778818	0.049648	122719631	122841810	SERINC1	0	intronic	4.038	6	4
GEP	Whole thalamus	0.05	4	rs11782665	8	142626471	0.0424017	142611220	142651709	AC138647.1	97633	intergenic	7.274	5	5
GEP	Whole thalamus	0.05	5	rs55919036	12	104251423	0.0361177	104232273	104418207	RP11-642P15.1	0	ncRNA_intronic	0.248	6	2
GEP	Ventral	0.05	1	rs10212364	3	181342108	0.0463017	181335796	181372482	SOX2-OT	0	ncRNA_intronic	3.423	3a	1
GEP	Ventral	0.05	2	rs660001	5	113866598	0.029474	113837198	114028458	RP11-492A10.1	0	ncRNA_intronic	0.07	7	15
GEP	Ventral	0.05	3	rs10770015	11	9325505	0.035852	9311172	9328993	TMEM41B	0	intronic	1.168	5	4
GEP	Ventral	0.05	4	rs217180	16	72184629	0.0328616	72077598	72233195	PMFBP1	0	exonic	10.59	NA	5
GEP	Posterior	0.05	1	rs16826012	1	39719519	0.0488965	39562627	40033905	MACF1:RP11-420K8.1	00:00:00	ncRNA_intronic	5.356	5	4
GEP	Posterior	0.05	2	rs10212364	3	181342108	0.0370396	181335796	181372482	SOX2-OT	0	ncRNA_intronic	3.423	3a	1
GEP	Posterior	0.05	3	rs62525019	8	130820563	0.0444776	130817451	130848477	GSDMC	21428	intergenic	1.645	5	5
GEP	Lateral	0.05	1	rs55643369	14	59595245	0.047466	59585670	59605116	CTD-2315A10.2	6960	intergenic	0.091	6	5
GEP	Anterior	0.05	1	rs7303055	12	48633580	0.0319074	48424497	48690409	RP11-370I10.2	0	ncRNA_intronic	0.755	7	5
MDD	Whole thalamus	0.05	1	rs2782549	1	61756434	0.0370091	61756434	61760937	NFIA	0	intronic	1.308	NA	5
MDD	Whole thalamus	0.05	2	rs10992790	9	96341357	0.0395102	96181075	96381916	PHF2	0	intronic	1.35	5	2
MDD	Ventral	0.05	1	rs10031996	4	24272929	0.0454779	24253560	24272929	AC092846.1	149869	intergenic	0.184	7	5
MDD	Posterior	0.05	1	rs74939664	1	82947337	0.0322314	82947337	82947337	RP11-147G16.1	220519	intergenic	1.01	6	5
MDD	Posterior	0.05	2	rs174566	11	61592362	0.0182202	61542006	61624181	FADS2:FADS1	00:00:00	intronic	4.497	6	1
MDD	Medial	0.05	1	rs2488401	1	197702401	0.0205874	197342380	197813558	DENND1B	0	intronic	0.264	5	4
MDD	Medial	0.05	2	rs6772220	3	44604471	0.0469008	44604471	44604471	ZKSCAN7:RP11-944L7.4	00:00:00	ncRNA_intronic	1.294	6	4
MDD	Medial	0.05	3	rs5011432	7	12268668	0.0112028	12233848	12285140	TMEM106B	0	intronic	2.817	6	4
MDD	Medial	0.05	4	rs174583	11	61609750	0.0142158	61542006	61624181	FADS2	0	intronic	6.622	1f	2
MDD	Medial	0.05	5	rs11878917	19	42588999	0.00932711	42489516	42740216	POU2F2	1263	intergenic	1.209	7	5
MDD	Medial	0.05	6	rs12625565	20	39986085	0.021831	39613707	40010464	LPIN3	0	exonic	20.6	5	3
MDD	Lateral	0.05	1	rs357516	5	87503631	0.0428032	87448528	87511314	TMEM161B	0	intronic	5.284	7	4
MDD	Lateral	0.05	2	rs10090193	8	61587351	0.0272963	61548701	61589417	CHD7	3985	intergenic	4.352	7	5
MDD	Lateral	0.05	3	rs17643634	8	91650818	0.0236912	91617934	91797902	TMEM64	0	intronic	3.176	7	1
MDD	Lateral	0.05	4	rs1999250	11	31287455	0.00767329	31132257	31434104	DCDC1	0	intronic	5.928	6	5
MDD	Intralaminar	0.05	1	rs3806843	5	140212538	0.0131459	140024042	140222641	PCDHA1:PCDHA2:PCDHA3:PCDHA4:PCDHA5:PCDHA6	0:0:0:0:0:0	intronic	0.994	NA	5
MDD	Anterior	0.05	1	rs6882046	5	87968864	0.000435633	87936379	88010829	LINC00461	0	ncRNA_exonic	16.75	4	1
MS	Whole thalamus	0.05	1	rs71329249	3	121711346	0.00720483	121350573	121729262	ILDR1	0	intronic	4.449	5	4
MS	Ventral	0.05	1	rs6872533	5	130651211	0.0113701	130577567	131293738	CDC42SE2	0	intronic	2.414	5	4
MS	Ventral	0.05	2	rs62077781	17	45585600	0.0334238	45363310	45811354	NPEPPS	14707	intergenic	1.585	6	5
MS	Posterior	0.05	1	rs28410896	12	123901143	0.0395125	123450765	123913433	RILPL2	0	intronic	2.946	6	4
MS	Lateral	0.05	1	rs2848120	2	89103554	0.0431777	88874891	89103554	ANKRD36BP2	0	ncRNA_exonic	6.144	7	5
MS	Intralaminar	0.05	1	rs381069	14	88408064	1.42215e-05	88390341	88556085	GALC	0	intronic	0.68	7	4
MS	Intralaminar	0.05	2	rs2585421	20	52807023	0.0395628	52795627	52810469	CYP24A1	16510	intergenic	1.101	NA	5
MS	Intralaminar	0.05	3	rs5756323	22	22334795	0.0429513	22238367	22334795	TOP3B	0	intronic	7.051	4	4
MS	Anterior	0.05	1	rs2848120	2	89103554	0.0376985	88784492	89103554	ANKRD36BP2	0	ncRNA_exonic	6.144	7	5
MS	Anterior	0.05	2	rs1920119	3	169540397	0.0339863	169532377	169582223	LRRIQ4	0	exonic	6.053	NA	1
PD	Whole thalamus	0.05	1	rs4951261	1	205717823	0.00156339	205641826	205739266	NUCKS1	0	intronic	9.479	4	1
PD	Whole thalamus	0.05	2	rs12620558	2	23936022	0.0381164	23890084	24257682	KLHL29	4540	intergenic	0.556	7	4
PD	Whole thalamus	0.05	3	rs2268497	3	8812228	0.0357429	8811163	8812411	CAV3	0	upstream	3.998	5	2
PD	Whole thalamus	0.05	4	rs13107325	4	103188709	1.43551e-05	102702364	103387161	SLC39A8	0	exonic	23.1	5	4
PD	Whole thalamus	0.05	5	rs78540972	4	129854259	0.0244804	129731605	130139735	SCLT1	0	intronic	3.051	7	4
PD	Whole thalamus	0.05	6	rs7840381	8	141774282	0.0120727	141645267	142018135	PTK2	0	intronic	3.808	4	1
PD	Whole thalamus	0.05	7	rs11170553	12	53822092	0.0345877	53730160	54086274	AMHR2	0	intronic	7.02	2b	2
PD	Whole thalamus	0.05	8	rs1414319	13	110446839	0.00752395	110402066	110463257	IRS2	7923	intergenic	3.473	NA	5
PD	Whole thalamus	0.05	9	rs2729803	15	63376661	0.0135211	63348087	63379592	TPM1	12546	intergenic	0.333	NA	5
PD	Whole thalamus	0.05	10	rs56026232	17	43939399	1.24321e-07	43463493	44865603	MAPT-AS1	0	ncRNA_intronic	1.681	7	5
PD	Whole thalamus	0.05	11	rs11883249	19	40307879	0.0259466	40290790	40338206	DYRK1B	8110	intergenic	3.429	6	4
PD	Whole thalamus	0.05	12	rs6120238	20	30012890	0.0474422	29428748	30042683	DEFB122	0	ncRNA_intronic	1.77	7	7
PD	Whole thalamus	0.05	13	rs111738791	21	38812461	0.00083757	38715028	38889975	DYRK1A	0	intronic	1.618	7	5
PD	Ventral	0.05	1	rs2014202	1	205735612	0.000823857	205670369	205757824	RAB7L1	1501	intergenic	0.236	7	4
PD	Posterior	0.05	1	rs951366	1	205685352	1.59301e-06	205641826	205757824	NUCKS1	0	UTR3	15.74	6	4
PD	Medial	0.05	1	rs746011	8	22457804	0.0351747	22447426	22542962	AC037459.4:C8orf58	00:00:00	intronic	4.759	4	1
PD	Medial	0.05	2	rs400777	14	88404706	0.00358029	88391116	88556525	GALC	0	intronic	1.445	6	4
PD	Lateral	0.05	1	rs1051613	4	951179	0.00713844	951179	954275	TMEM175	0	intronic	1.238	5	4
PD	Lateral	0.05	2	rs13107325	4	103188709	4.16056e-05	103001649	103387161	SLC39A8	0	exonic	23.1	5	4
PD	Lateral	0.05	3	rs17299208	8	125576681	0.00681804	125570554	125607870	NDUFB9:MTSS1	00:00:00	intronic	5.112	4	1
PD	Intralaminar	0.05	1	rs13107325	4	103188709	2.97718e-05	102702364	103387161	SLC39A8	0	exonic	23.1	5	4
PD	Intralaminar	0.05	2	rs398076	14	88414211	6.37315e-05	88390250	88632321	GALC	0	exonic	2.078	6	4
PD	Intralaminar	0.05	3	rs2072674	14	105623512	0.0269466	105609335	105648963	JAG2:RP11-44N21.4	00:00:00	ncRNA_intronic	6.036	NA	1
PD	Intralaminar	0.05	4	rs199502	17	44862347	0.0219604	43460181	44865603	WNT3	0	intronic	4.014	5	5
PD	Anterior	0.05	1	rs13107325	4	103188709	3.91349e-05	103001649	103387161	SLC39A8	0	exonic	23.1	5	4
PD	Anterior	0.05	2	rs35076622	17	43856458	0.0209675	43837917	43856458	CRHR1:RP11-105N13.4	00:00:00	ncRNA_intronic	3.411	5	5
SZ	Whole thalamus	0.05	1	rs3006922	1	243647354	0.0062003	243639859	244011843	SDCCAG8	0	intronic	4.037	4	1
SZ	Whole thalamus	0.05	2	rs6429441	1	244077683	0.0271401	244028907	244087842	RP11-278H7.1	3020	intergenic	2.791	7	5
SZ	Whole thalamus	0.05	3	rs9311485	3	52987645	0.0405323	52852538	53101580	SFMBT1	0	intronic	0.223	7	4
SZ	Whole thalamus	0.05	4	rs62253174	3	69898414	0.0352997	69796492	69909425	MITF	0	intronic	4.39	7	5
SZ	Whole thalamus	0.05	5	rs525773	3	135936453	0.0124426	135621417	136712852	RP11-463H24.1	11695	intergenic	1.034	6	14
SZ	Whole thalamus	0.05	6	rs13073459	3	180713021	6.50733e-05	180524764	181011435	SOX2-OT	0	ncRNA_intronic	9.991	7	13
SZ	Whole thalamus	0.05	7	rs35225200	4	103146888	4.60922e-08	102702364	103387161	SLC39A8	25309	intergenic	2.395	7	9
SZ	Whole thalamus	0.05	8	rs1216019	6	111503194	0.00939045	111415836	111870742	SLC16A10	0	intronic	8.005	NA	5
SZ	Whole thalamus	0.05	9	rs384752	8	130877770	0.0291338	130853447	130947655	FAM49B	0	intronic	4.594	5	4
SZ	Whole thalamus	0.05	10	rs2781285	9	34021898	0.0437688	33782375	34065493	UBAP2	0	intronic	2.458	7	4
SZ	Whole thalamus	0.05	11	rs10821132	9	96228952	0.0232199	96141072	96358301	FAM120A	0	intronic	0.898	5	2
SZ	Whole thalamus	0.05	12	rs7082288	10	104995486	0.0142281	104980048	105176914	RPEL1	10157	intergenic	2.737	6	5
SZ	Whole thalamus	0.05	13	rs633223	11	119846524	0.0397398	119833857	119846524	RP11-831A10.2	12138	intergenic	1.609	2b	1
SZ	Whole thalamus	0.05	14	rs17450122	12	103354394	0.011692	103344745	103382325	ASCL1	99	downstream	1.643	5	1
SZ	Whole thalamus	0.05	15	rs941520	14	99709702	0.0177822	99707933	99718105	BCL11B	0	intronic	0.332	NA	2
SZ	Whole thalamus	0.05	16	rs10468217	15	83248079	0.0212149	82827938	83406857	CPEB1	0	intronic	2.962	7	5
SZ	Whole thalamus	0.05	17	rs9916785	17	78499975	0.0406426	78463585	78590588	CTD-2526A2.6	10362	intergenic	6.224	5	5
SZ	Whole thalamus	0.05	18	rs722571	19	12811379	0.0351649	12774862	12857836	TNPO2	0	UTR3	15.05	NA	3
SZ	Ventral	0.05	1	rs2281289	1	207978916	0.0268931	207912179	208039732	C1orf132	0	ncRNA_exonic	2.417	7	3
SZ	Ventral	0.05	2	rs12522647	5	60739052	0.0104674	60613826	60844213	ZSWIM6	0	intronic	5.838	5	4
SZ	Ventral	0.05	3	rs3798886	6	84131526	0.014815	83976224	84217876	ME1	0	intronic	3.153	NA	4
SZ	Ventral	0.05	4	rs6950627	7	2086672	0.00460654	1852193	2190100	MAD1L1	0	intronic	0.33	5	1
SZ	Ventral	0.05	5	rs77593808	10	104856100	0.0252655	104415690	105274900	NT5C2	0	intronic	7.077	5	4
SZ	Ventral	0.05	6	rs8040868	15	78911181	0.00832147	78801394	78926445	CHRNA3	0	exonic	15.25	1f	1
SZ	Ventral	0.05	7	rs8049057	16	69210661	0.0313819	69141138	69432250	CIRH1A	0	upstream	0.82	1d	5
SZ	Ventral	0.05	8	rs62053993	16	72390950	0.0359851	71649997	72913858	RNU6-385P	19652	intergenic	5.137	7	5
SZ	Posterior	0.05	1	rs3003205	1	244638990	0.0384499	244544034	244651699	C1orf101	0	intronic	1.888	NA	5
SZ	Posterior	0.05	2	rs13128807	4	170232880	0.0350096	170198810	170615851	SH3RF1	40623	intergenic	5.379	4	5
SZ	Posterior	0.05	3	rs28410896	12	123901143	0.0276053	123450765	123913433	RILPL2	0	intronic	2.946	6	4
SZ	Posterior	0.05	4	rs2693698	14	99719219	0.000103011	99700454	99732416	BCL11B	0	intronic	8.089	NA	2
SZ	Posterior	0.05	5	rs8049057	16	69210661	0.0293389	69141138	69432250	CIRH1A	0	upstream	0.82	1d	5
SZ	Medial	0.05	1	rs12052451	2	200314206	0.00879311	200170530	200347991	SATB2	0	intronic	3.354	6	1
SZ	Medial	0.05	2	rs9487653	6	111822689	0.00277508	111722923	111897865	TRAF3IP2-AS1	0	ncRNA_intronic	0.031	6	5
SZ	Medial	0.05	3	rs2693698	14	99719219	0.000107809	99707933	99732416	BCL11B	0	intronic	8.089	NA	2
SZ	Medial	0.05	4	rs12595305	15	89899624	0.0493796	89883147	89900887	LINC00925	5185	intergenic	2.129	6	5
SZ	Lateral	0.05	1	rs7565794	2	162859000	0.0327601	162797621	162908664	DPP4	0	intronic	11.7	5	2
SZ	Lateral	0.05	2	rs10931779	2	198166825	0.0359754	198146381	198491286	ANKRD44:ANKRD44-IT1	00:00:00	ncRNA_intronic	4.012	1f	2
SZ	Lateral	0.05	3	rs1850278	3	76241233	0.00672058	76192181	76335082	ROBO2	0	intronic	6.194	7	9
SZ	Lateral	0.05	4	rs6548719	3	80630259	0.0171349	80395885	81077046	RP11-481N16.1	138803	intergenic	1.533	7	7
SZ	Lateral	0.05	5	rs13107325	4	103188709	5.55757e-08	103001649	103387161	SLC39A8	0	exonic	23.1	5	4
SZ	Lateral	0.05	6	rs2438355	5	90073390	0.0234141	90067043	90155414	GPR98	0	intronic	1.601	7	4
SZ	Lateral	0.05	7	rs9461223	6	25918335	0.0478724	25684606	26133070	SLC17A2	0	intronic	0.899	6	4
SZ	Lateral	0.05	8	rs71564856	6	56668245	0.046122	56578775	56740418	DST	0	intronic	1.149	5	2
SZ	Lateral	0.05	9	rs1144183	6	84020099	0.0236492	83976224	84198015	ME1	0	intronic	2.331	7	4
SZ	Lateral	0.05	10	rs17833704	14	59591082	0.0451681	59585670	59603469	CTD-2315A10.2	11123	intergenic	0.346	5	5
SZ	Lateral	0.05	11	rs879552	14	104010198	0.0305802	103851272	104186876	RNU7-160P	6483	intergenic	2.833	NA	2
SZ	Lateral	0.05	12	rs34003115	15	52805741	0.0351113	52595612	52859563	MYO5A	0	intronic	5.145	6	5
SZ	Lateral	0.05	13	rs2869072	17	62991867	0.0300581	62968339	63048009	GNA13	14965	intergenic	2.512	3a	5
SZ	Lateral	0.05	14	rs2956973	18	44450446	0.0391088	44351943	44587654	PIAS2	0	intronic	5.363	NA	4
SZ	Lateral	0.05	15	rs59568759	21	34297694	0.0201225	34270051	34308743	AP000282.2	0	ncRNA_intronic	0.07	5	5
SZ	Intralaminar	0.05	1	rs3002292	1	150988635	0.00551841	150130096	151136354	PRUNE	0	intronic	1.387	NA	4
SZ	Intralaminar	0.05	2	rs6700115	1	153781888	0.025018	153759687	154258549	GATAD2B	0	UTR3	0.64	6	4
SZ	Intralaminar	0.05	3	rs12991192	2	74309666	0.0433509	74239515	74325654	TET3	0	intronic	5.133	5	4
SZ	Intralaminar	0.05	4	rs3846225	3	64243673	0.0427437	64178664	64243673	PRICKLE2	0	intronic	1.074	NA	5
SZ	Intralaminar	0.05	5	rs4855447	3	69803328	0.0366725	69791356	69909425	MITF	0	intronic	0.306	5	5
SZ	Intralaminar	0.05	6	rs13107325	4	103188709	1.39636e-05	102702364	103387161	SLC39A8	0	exonic	23.1	5	4
SZ	Intralaminar	0.05	7	rs6864847	5	137784515	0.0151218	137698299	137798306	REEP2	1856	intergenic	8.21	5	5
SZ	Intralaminar	0.05	8	rs13168670	5	140146899	0.000949087	139726641	140346468	AC005609.2	2492	intergenic	0.222	6	8
SZ	Intralaminar	0.05	9	rs9387014	6	111850541	0.0371621	111415836	111945912	TRAF3IP2-AS1	0	ncRNA_intronic	0.979	6	5
SZ	Intralaminar	0.05	10	rs2115400	16	89760712	0.0363712	89759300	89766063	CDK10	0	intronic	6.794	NA	2
SZ	Intralaminar	0.05	11	rs5003718	18	7950672	0.0388057	7927343	7959012	PTPRM	0	intronic	0.286	4	2
SZ	Anterior	0.05	1	rs13107325	4	103188709	5.33742e-08	102702364	103387161	SLC39A8	0	exonic	23.1	5	4
SZ	Anterior	0.05	2	rs13212534	6	25983010	0.000128082	24988105	26961280	TRIM38	0	intronic	0.198	6	4
SZ	Anterior	0.05	3	rs73197294	8	10277978	0.038401	10195477	10286511	MSRA	0	intronic	4.558	5	5
SZ	Anterior	0.05	4	rs277834	13	109710082	0.0491292	109710082	109710082	MYO16	0	intronic	3.214	NA	5
SZ	Anterior	0.05	5	rs941474	14	104189861	0.0183141	104189861	104327732	ZFYVE21	0	intronic	2.175	NA	2
AD	Intralaminar	0.01	1	rs2337988	5	140191306	0.00316396	140013374	140222641	PCDHA1:PCDHA2:PCDHA3:PCDHA4	0:0:0:0	intronic	7.711	6	5
AD	Intralaminar	0.01	2	rs13232115	7	99670932	0.00210227	99570586	99843724	ZNF3	0	intronic	0.858	7	4
ADHD	Intralaminar	0.01	1	rs77941694	3	49886319	0.00958691	49609477	49890967	TRAIP	0	intronic	0.097	7	5
ASD	Whole thalamus	0.01	1	rs112635299	14	94838142	0.0023001	94838142	94844947	SERPINA1	4941	intergenic	0.272	5	5
ASD	Whole thalamus	0.01	2	rs8070942	17	44208674	0.0011501	43463493	44865603	KANSL1	0	intronic	0.428	6	2
BD	Lateral	0.01	1	rs1180221	6	83953276	0.00376813	83911265	84017921	ME1	0	intronic	2.476	NA	4
BD	Lateral	0.01	2	rs6060023	20	33322119	0.00223914	32924967	33525407	NCOA6	0	intronic	1.152	7	4
BD	Ventral	0.01	1	rs1180221	6	83953276	0.00510199	83911265	84017921	ME1	0	intronic	2.476	NA	4
BD	Medial	0.01	1	rs2693698	14	99719219	0.00885625	99707933	99719219	BCL11B	0	intronic	8.089	NA	2
BD	Posterior	0.01	1	rs9938316	16	69413919	0.00431062	69141138	69432250	TERF2	0	intronic	0.545	7	4
MDD	Anterior	0.01	1	rs6882046	5	87968864	0.000435633	87936379	87988934	LINC00461	0	ncRNA_exonic	16.75	4	1
MDD	Lateral	0.01	1	rs1999250	11	31287455	0.00767329	31132257	31434104	DCDC1	0	intronic	5.928	6	5
MDD	Medial	0.01	1	rs11878917	19	42588999	0.00932711	42489516	42740216	POU2F2	1263	intergenic	1.209	7	5
MS	Whole thalamus	0.01	1	rs71329249	3	121711346	0.00795301	121350573	121729262	ILDR1	0	intronic	4.449	5	4
MS	Intralaminar	0.01	1	rs381069	14	88408064	1.64457e-05	88390341	88556085	GALC	0	intronic	0.68	7	4
PD	Whole thalamus	0.01	1	rs4951261	1	205717823	0.00156339	205670369	205739266	NUCKS1	0	intronic	9.479	4	1
PD	Whole thalamus	0.01	2	rs13107325	4	103188709	1.43551e-05	103001649	103387161	SLC39A8	0	exonic	23.1	5	4
PD	Whole thalamus	0.01	3	rs1414319	13	110446839	0.00752395	110446839	110446839	IRS2	7923	intergenic	3.473	NA	5
PD	Whole thalamus	0.01	4	rs56026232	17	43939399	1.24321e-07	43463493	44865603	MAPT-AS1	0	ncRNA_intronic	1.681	7	5
PD	Whole thalamus	0.01	5	rs111738791	21	38812461	0.00083757	38715028	38845321	DYRK1A	0	intronic	1.618	7	5
PD	Anterior	0.01	1	rs13107325	4	103188709	3.91349e-05	103001649	103198082	SLC39A8	0	exonic	23.1	5	4
PD	Lateral	0.01	1	rs1051613	4	951179	0.00713844	951179	954275	TMEM175	0	intronic	1.238	5	4
PD	Lateral	0.01	2	rs13107325	4	103188709	4.16056e-05	103001649	103198082	SLC39A8	0	exonic	23.1	5	4
PD	Lateral	0.01	3	rs17299208	8	125576681	0.00681804	125570554	125607870	NDUFB9:MTSS1	00:00:00	intronic	5.112	4	1
PD	Ventral	0.01	1	rs2014202	1	205735612	0.000823857	205670369	205757824	RAB7L1	1501	intergenic	0.236	7	4
PD	Intralaminar	0.01	1	rs13107325	4	103188709	2.97718e-05	103001649	103198082	SLC39A8	0	exonic	23.1	5	4
PD	Intralaminar	0.01	2	rs398076	14	88414211	6.37315e-05	88391116	88556525	GALC	0	exonic	2.078	6	4
PD	Medial	0.01	1	rs400777	14	88404706	0.00358029	88391116	88556525	GALC	0	intronic	1.445	6	4
PD	Posterior	0.01	1	rs951366	1	205685352	1.59301e-06	205641826	205757824	NUCKS1	0	UTR3	15.74	6	4
SZ	Whole thalamus	0.01	1	rs3006922	1	243647354	0.0062003	243639859	243672125	SDCCAG8	0	intronic	4.037	4	1
SZ	Whole thalamus	0.01	2	rs13073459	3	180713021	6.50733e-05	180524764	180998071	SOX2-OT	0	ncRNA_intronic	9.991	7	13
SZ	Whole thalamus	0.01	3	rs35225200	4	103146888	4.60922e-08	102702364	103387161	SLC39A8	25309	intergenic	2.395	7	9
SZ	Whole thalamus	0.01	4	rs1216019	6	111503194	0.00939045	111415836	111870742	SLC16A10	0	intronic	8.005	NA	5
SZ	Anterior	0.01	1	rs13107325	4	103188709	5.33742e-08	103001649	103387161	SLC39A8	0	exonic	23.1	5	4
SZ	Anterior	0.01	2	rs13212534	6	25983010	0.000128082	25343444	26961280	TRIM38	0	intronic	0.198	6	4
SZ	Lateral	0.01	1	rs1850278	3	76241233	0.00672058	76192181	76335082	ROBO2	0	intronic	6.194	7	9
SZ	Lateral	0.01	2	rs13107325	4	103188709	5.55757e-08	103001649	103387161	SLC39A8	0	exonic	23.1	5	4
SZ	Ventral	0.01	1	rs6950627	7	2086672	0.00460654	1852193	2190100	MAD1L1	0	intronic	0.33	5	1
SZ	Ventral	0.01	2	rs8040868	15	78911181	0.00832147	78801394	78926445	CHRNA3	0	exonic	15.25	1f	1
SZ	Intralaminar	0.01	1	rs3002292	1	150988635	0.00551841	150540181	151136354	PRUNE	0	intronic	1.387	NA	4
SZ	Intralaminar	0.01	2	rs13107325	4	103188709	1.39636e-05	102702364	103387161	SLC39A8	0	exonic	23.1	5	4
SZ	Intralaminar	0.01	3	rs13168670	5	140146899	0.000949087	140013374	140346468	AC005609.2	2492	intergenic	0.222	6	8
SZ	Medial	0.01	1	rs12052451	2	200314206	0.00879311	200170530	200347991	SATB2	0	intronic	3.354	6	1
SZ	Medial	0.01	2	rs9487653	6	111822689	0.00277508	111722923	111897865	TRAF3IP2-AS1	0	ncRNA_intronic	0.031	6	5
SZ	Medial	0.01	3	rs2693698	14	99719219	0.000107809	99707933	99732416	BCL11B	0	intronic	8.089	NA	2
SZ	Posterior	0.01	1	rs2693698	14	99719219	0.000103011	99700454	99732416	BCL11B	0	intronic	8.089	NA	2
CADD; combined annotation-dependent depletion score. CADD predicts how deleterious the SNP effect is on protein structure and function (higher scores indicate more deleterious effect).
RDB; RegulomeDB. RDB scores predict likelihood of regulatory functionality (lower scores indicate higher likelihood).
minChrState; minimum chromatine state. The chromatine state indicates the accessibility of genomic regions using 15 categorical states.
ConjFDR; conjunctional FDR value
